# Supplementary material for: A conserved cell division protein directly regulates FtsZ dynamics in filamentous and unicellular actinobacteria
Source: eLife. 2021 Mar 17;10:e63387. doi: 10.7554/eLife.63387 (PMC7968930; doi:10.7554/eLife.63387)
Supplement: Figure 2—source data 3. [file elife-63387-fig2-data3.zip]

Archive with 4 entries (4 files):
- Figure 2-Source_data_3.csv
- Figure 2-Source_data_3_peak_width_cleaned_r.txt
- Figure 2-Source_data_3_Python_script_thresholding.txt
- Figure 2-Source_data_3_SS12_mean_Z-ring_intensities.csv
