# Supplementary material for: A conserved cell division protein directly regulates FtsZ dynamics in filamentous and unicellular actinobacteria
Source: eLife. 2021 Mar 17;10:e63387. doi: 10.7554/eLife.63387 (PMC7968930; doi:10.7554/eLife.63387)
Supplement: Figure 2—source data 3. [file elife-63387-fig2-data3.zip › Figure 2-Source_data_3.csv]

Frame	Mean1	Mean2	Mean3	Mean4	Mean5	Mean6	Mean7	Mean8	Mean9	Mean10	Mean11	Mean12	Mean13	Mean14	Mean15	Mean16	Mean17	Mean18	Mean19	Mean20	Mean21	Mean22	Mean23	Mean24	Mean25	Mean26	Mean27	Mean28	Mean1	Mean2	Mean3	Mean4	Mean5	Mean6	Mean7	Mean8	Mean9	Mean10	Mean11	Mean12	Mean13	Mean14	Mean15	Mean16	Mean17	Mean18	Mean19	Mean20	Mean21
1	8.185	4.102	0	0	68.823	32.963	0	59.667	29.981	196.334	0	111.014	0	50.848	8.56	34.085	0	0	31.075	0	0	0	0	0	0	0	0	0	20.175	0	0	24.582	8.013	4.111	18.704	0	0	0	61.561	18.579	0	0	0	55.598	20.698	0	22.367	0	0
2	50.063	10.784	0	0	0	175.547	0	50.54	6.101	246.875	0	35.673	17.328	60.26	32.365	87.986	0	0	36.699	0	0	8.218	0	8.341	0	0	0	0	70.204	0	0	0	0	16.742	52.781	28.496	0	8.011	0	0	10.053	0	0	67.578	6.313	28.892	20.663	0	0
3	79.65	0	0	0	14.543	86.179	56.768	6.137	119.372	151.899	0	6.194	16.955	30.136	49.65	14.425	0	17.343	21.957	145.766	0	47.703	0	4.093	0	2.063	0	0	155.415	1.983	0	0	20.84	7.983	31.498	54.624	28.57	30.936	16.531	12.104	78.914	7.989	0	82.326	2.033	8.263	36.252	0	20.128
4	31.651	0	2.159	2.04	0	70.278	129.431	81.874	163.114	185.212	2.116	51.488	21.686	18.887	0	72.026	21.345	0	12.693	8.419	15.378	8.277	0	21.091	10.501	0	2.056	0	132.053	0	0	48.746	0	0	49.869	24.094	24.63	30.838	5.937	8.596	18.434	14.165	0	55.686	6.079	50.529	51.238	2.029	0
5	108.211	66.431	38.243	15.489	19.158	2.037	6.195	187.852	157.863	166.949	19.543	58.056	112.609	31.905	188.694	202.701	155.514	95.573	87.713	258.014	99.283	70.002	81.316	97.352	60.299	15.387	0	2.071	24.701	55.877	53.815	94.605	97.427	19.469	113.092	63.295	153.792	77.482	40.27	80.104	185.943	12.779	0	241.233	16.219	116.755	85.939	14.113	6.146
6	16.5	16.957	8.597	69.674	4.119	38.042	19.266	109.526	45.85	129.012	131.075	169.65	252.972	177.554	235.126	262.004	190.3	265.194	180.681	295.646	293.04	181.072	194.478	184.417	206.232	165.492	36.383	81.453	50.931	62.824	212.551	142.703	119.26	23.359	171.525	94.496	178.793	120.225	107.019	156.397	206.152	14.618	0	358.566	179.215	109.034	162.776	113.084	18.342
7	128.316	4.09	14.817	15.076	119.291	6.28	8.217	109.934	128.248	89.022	182.861	319.687	215.67	163.128	264.012	174.096	204.503	270.16	283.812	357.756	370.626	270.441	157.102	288.248	278.875	262.882	97.53	102.152	22.832	189.478	205.977	146.869	167.989	75.087	167.307	124.514	243.535	195.09	77.39	217.97	175.531	146.846	24.719	200.28	259.299	169.67	170.176	132.257	84.926
8	132.525	112.6	12.669	54.392	47.766	117.066	23.32	111.314	132.496	91.167	222.329	404.476	134.505	298.772	222.768	135.561	307.831	398.127	260.401	273.969	374.672	275.793	173.098	261.788	352.593	205.5	77.366	172.48	32.623	189.574	280.258	62.552	129.157	216.756	56.508	310.38	199.231	190.236	204.977	178.463	102.785	187.027	101.684	240.258	300.292	189.537	33.54	210.667	181.897
9	63.808	66.063	32.693	84.115	24.588	81.217	77.634	141.025	169.937	50.081	221.173	289.431	190.257	301.698	247.356	176.807	264.003	414.874	379.257	178.712	307.807	304.831	201.42	205.392	420.692	123.024	113.99	141.431	56.56	149.378	272.985	136.985	61.226	246.845	62.791	316.397	156.571	127.468	331.634	119.653	125.331	130.875	265.191	204.794	266.658	202.097	22.328	164.155	228.038
10	144.013	125.498	97.863	113.996	90.394	278.704	0	288.441	257.717	100.877	239.018	254.267	278.611	201.482	245.683	259.56	273.468	447.6	251.747	340.796	272.328	286.731	226.142	242.303	400.449	116.119	124.208	120.418	7.923	149.852	233.741	139.098	114.756	262.34	125.019	281.557	177.561	140.715	343.036	104.453	121.511	151.586	314.625	138.647	291.859	159.111	122.111	41.628	344.443
11	193.202	170.498	51.828	188.131	148.122	208.164	0	330.769	211.275	59.137	173.382	242.481	282.338	206.615	184.333	251.85	324.166	412.626	282.97	225.613	287.42	251.929	195.679	221.227	302.461	185.059	82.702	136.4	25.261	213.243	255.85	106.355	110.417	257.519	123.048	219.737	218.303	170.085	306.084	136.648	132.583	157.589	305.583	180.924	284.795	172.896	136.033	60.736	281.341
12	271.233	53.822	221.672	61.047	253.69	107.854	0	245.773	225.967	102.585	218.164	232	254.743	246.301	183.19	240.17	303.121	414.909	306.832	230.729	298.395	296.203	224.307	227.568	317.194	134.268	92.345	28.503	4.015	123.054	246.551	164.021	45.077	240.513	146.108	181.086	208.696	70.87	364.898	87.458	146.587	152.022	265.819	250.298	252.327	152.701	136.689	88.207	142.52
13	229.18	51.37	237.616	37.096	209.717	94.683	0	186.544	242.463	59.449	99.713	200.632	199.385	261.081	141.738	248.495	302.634	346.104	256.605	292.28	230.533	364.888	194.778	160.558	278.397	167.455	34.716	88.264	3.955	132.472	190.567	137.251	101.613	207.758	182.977	206.838	165.725	128.914	337.986	132.516	128.038	53.816	273.887	240.485	205.825	164.046	124.725	112.599	180.796
14	193.273	76.259	144.831	46.7	245.615	68.954	0	206.409	117.401	88.539	164.881	190.588	194.251	177.889	257.241	230.459	268.691	395.312	246.415	280.434	293.111	300.568	203.289	172.281	228.097	218.094	16.57	122.673	30.614	134.463	206.205	120.404	81.547	204.516	88.475	132.424	260.42	166.518	277.247	117.368	149.578	161.539	165.529	162.139	234.697	151.846	98.75	29.064	158.19
15	152.955	59.922	177.767	12.868	307.084	65.172	0	193.044	83.752	44.175	103.263	246.832	247.66	108.264	154.613	190.416	257.902	357.667	181.958	275.629	207.656	259.392	228.42	114.852	228.13	168.312	35.823	129.022	0	144.132	165.274	141.376	78.893	179.799	144.75	165.889	204.197	124.684	310.247	155.146	150.851	108.669	179.258	227.665	210.715	66.739	76.677	129.265	50.98
16	158.734	88.087	153.868	45.531	204.004	103.682	0	156.166	92.006	2.034	135.011	161.153	235.779	168.855	151.495	235.143	182.032	359.474	210.654	255.945	196.651	263.844	122.429	176.669	270.623	146.237	37.213	69.893	0	127.641	163.91	98.943	64.966	34.496	152.821	179.356	168.366	168.954	228.387	122.326	154.463	95.864	191.559	135.563	176.567	145.952	43.013	100.916	91.862
17	208.355	101.376	107.894	61.669	172.955	102.991	2.023	115.45	111.23	14.557	135.316	78.165	252.11	150.704	77.87	171.357	254.997	246.188	216.132	208.081	224.359	178.035	158.772	122.938	204.273	102.315	58.444	72.949	0	64.618	120.718	83.271	56.796	25.22	148.578	189.178	103.421	126.818	249.917	141.609	132.831	48.4	124.525	177.717	204.887	20.707	72.772	127.876	0
18	195.11	56.051	112.57	40.41	163.573	76.197	0	134.963	164.793	72.369	74.54	34.552	145.501	102.15	126.639	201.95	191.677	280.785	134.691	226.27	190.665	162.084	119.636	100.517	152.774	109.747	47.54	39.652	0	86.528	129.38	25.267	83.19	14.145	147.049	111.31	163.604	165.185	237.181	59.868	158.378	25.137	77.614	176.387	149.551	107.564	36.275	73.775	17.038
19	141.565	50.448	72.271	87.28	124.056	70.593	0	203.589	151.341	36.455	80.397	101.693	147.269	98.024	21.03	157.468	165.922	245.323	136.31	210.247	146.459	154.787	19.147	86.452	156.575	27.464	0	16.887	0	20.494	92.454	46.011	75.766	0	155.919	101.191	140.807	130.301	140.68	79.262	114.291	5.972	29.551	161.402	88.679	55.787	71.712	37.531	26.58
20	166.894	39.203	68.383	33.659	90.477	44.16	0	171.358	125.669	64.342	4.087	88.443	90.657	72.054	13.11	126.151	25.372	204.904	141.858	101.377	45.688	52.358	12.33	62.213	107.145	81.609	0	0	0	43.192	60.466	10.597	26.57	0	97.735	20.553	119.691	110.824	223.126	93.355	57.725	14.263	30.665	21.028	157.743	22.919	43.825	2.036	31.52
21	125.886	41.375	60.573	46.709	154.405	16.933	0	119.012	137.584	51.75	60.799	60.51	71.338	87.229	16.937	2.026	82.297	93.835	121.364	23.374	12.625	14.644	21.44	0	56.328	25.385	0	0	0	16.197	35.767	0	5.982	20.237	74.425	52.455	125.09	8.202	138.824	65.765	0	18.16	28.894	6.02	75.868	77.154	10.023	0	90.046
22	96.35	10.576	59.631	43.502	52.176	65.776	0	112.699	123.633	44.252	2.102	0	74.64	35.877	22.343	6.214	79.595	98.312	133.989	4.083	8.202	65.095	0	14.514	28.367	0	0	0	0	0	6.08	0	0	4.022	0	0	58.401	71.204	162.222	25.528	18.513	33.346	0	0	112.654	77.619	0	0	1.963
[truncated: 136 more columns]
