# Supplementary material for: A conserved cell division protein directly regulates FtsZ dynamics in filamentous and unicellular actinobacteria
Source: eLife. 2021 Mar 17;10:e63387. doi: 10.7554/eLife.63387 (PMC7968930; doi:10.7554/eLife.63387)
Supplement: Figure 2—source data 3. [file elife-63387-fig2-data3.zip › Figure 2-Source_data_3_SS12_mean_Z-ring_intensities.csv]

Frame	Mean1	Mean2	Mean3	Mean4	Mean5	Mean6	Mean7	Mean8	Mean9	Mean10	Mean11	Mean12	Mean13	Mean14	Mean15	Mean16	Mean17	Mean18	Mean19	Mean20	Mean21	Mean22	Mean23	Mean24	Mean25	Mean26	Mean27	Mean28	Mean29	Mean30	Mean31	Mean32	Mean33	Mean34	Mean35	Mean36	Mean37	Mean38	Mean1	Mean2	Mean3	Mean4	Mean5	Mean6	Mean7	Mean8	Mean9	Mean10	Mean11
1	43.908	0	0	0	0	0	0	0	0	0	0	0	0	0	0	0	0	0	0	4.658	0	0	0	0	0	0	0	0	0	0	0	0	0	0	0	0	0	0	144.193	0	0	2.021	16.697	0	0	0	0	0	0
2	86.306	0	0	0	0	0	0	0	0	0	0	0	0	0	0	0	0	2.287	0	0	0	0	0	0	0	0	0	0	0	0	2.226	0	6.81	0	0	0	0	0	147.591	0	0	0	2.032	0	0	0	0	0	0
3	126.039	0	0	0	0	0	0	0	0	0	0	2.223	0	0	0	0	0	0	0	0	0	0	0	0	0	0	7.057	0	2.263	0	0	2.277	0	6.822	0	0	0	0	137.173	0	0	0	17.44	0	0	0	0	0	0
4	110.366	0	0	0	0	0	0	9.128	0	0	0	0	0	6.789	0	0	0	9.507	0	0	0	0	0	0	0	0	0	0	11.801	4.586	0	0	39.103	49.01	98.07	2.265	0	0	117.897	0	0	0	0	0	0	0	0	0	0
5	84.371	4.62	11.855	28.024	2.318	2.249	2.273	56.616	15.959	27.832	18.74	50.752	2.335	76.075	28.222	29.04	30.783	30.427	26.1	35.74	46.981	23.519	29.188	85.995	0	38.985	0	4.767	124.094	33.909	0	58.577	125.889	269.469	85.506	151.117	43.671	40.16	150.459	0	0	19.305	0	0	4.102	0	0	0	0
6	42.218	119.717	72.077	41.537	77.41	72.983	55.915	110.452	86.113	126.512	100.428	134.375	114.82	69.513	91.472	174.394	105.788	101.206	125	100.473	127.09	88.458	81.504	124.005	0	247.275	0	91.644	261.652	162.756	0	213.696	317.343	309.935	234.829	315.901	57.313	268.717	151.762	82.541	0	77.639	100	52.131	12.549	54.368	4.21	10.234	29.909
7	138.205	216.143	111.728	179.396	163.164	79.075	136.459	164.591	180.112	110.87	187.194	182.315	129.819	79.199	226.524	223.267	111.73	98.447	136.471	231.813	150.7	101.569	180.477	87.271	55.762	272.431	0	234.241	258.983	182.363	102.529	225.522	365.442	381.945	425.571	470.766	169.776	337.504	195.43	194.29	16.587	127.725	116.298	188.573	121.537	85.767	78.068	100.171	92.237
8	145.007	263.018	154.363	177.897	134.388	91.43	157.912	171.791	215.983	150.927	199.062	174.614	157.933	103.027	193.74	228.786	128.855	74.365	202.114	227.645	190.574	200.628	178.377	123.358	120.33	224.39	0	381.965	360.326	255.758	147.19	292.204	410.901	443.289	582.345	548.552	285.379	407.548	251.683	290.734	198.35	98.216	128.227	205.764	106.864	154.217	133.369	52.802	141.428
9	222.313	299.829	115.379	152.057	196.635	68.362	211.533	179.798	241.631	67.403	211.059	156.39	203.079	83.102	245.414	226.689	108.815	148.376	191.297	287.216	161.259	205.976	267.174	97.097	154.239	169.764	69.18	485.187	391.033	168.774	248.731	250.257	540.736	404.014	587.106	650.528	323.756	331.761	233.096	368.675	168.607	122.336	182.206	182.806	186.058	181.203	101.379	94.943	240.83
10	202.891	312.781	116.171	183.316	118.904	85.468	143.2	155.091	231.86	132.484	196.803	182.078	136.99	31.134	198.95	171.33	153.703	138.945	127.227	319.275	181.785	136.284	213.251	151.811	111.673	161.958	70.241	533.42	371.155	242.317	255.798	259.605	449.832	481.271	521.76	590.849	618.032	300.697	301.891	403.105	171.968	180.426	169.147	197.895	240.085	165.601	208.503	86.077	244.253
11	194.06	300.415	173.618	177.124	189.543	131.979	145.652	187.114	219.897	235.659	190.49	187.561	183.655	147.729	223.516	204.159	155.687	161.866	208.353	363.654	175.512	214.69	240.108	170.524	140.582	174.332	25.039	567.703	372.79	298.917	245.164	282.299	485.527	468.766	562.601	615.86	609.066	352.677	283.624	408.469	119.284	168.815	221.157	236.927	241.087	142.015	196.163	88.126	295.154
12	245.819	311.95	181.353	184.909	185.877	160.4	242.728	185.512	192.136	238.539	149.805	242.073	156.135	132.287	203.193	231.527	137.408	178.217	194.422	352.564	241.663	214.871	211.207	229.178	49.927	221.134	0	579.446	389.375	271.313	248.849	297.065	465.425	471.715	590.897	515.73	675.312	286.774	217.394	476.085	122.566	191.616	191.678	257.544	262.17	204.493	182.171	96.273	249.631
13	219.624	253.344	246.459	186.12	187.49	125.117	181.403	214.641	244.93	224.093	198.755	213.07	193.847	177.182	228.285	223.397	129.799	175.537	271.014	258.623	268.05	229.944	187.473	227.995	96.442	235.238	0	446.631	391.493	287.842	210.038	311.774	405.321	494.842	530.813	572.353	693.681	242.127	94.096	319.804	207.713	122.422	208.162	204.295	249.091	235.588	109.063	92.076	281.71
14	245.91	204.721	224.872	135.547	188.373	166.194	229.595	166.449	192.551	224.745	165.578	249.058	195.352	109.957	252.402	227.778	177.65	98.139	226.795	264.34	238.609	214.678	151.75	223.985	64.888	237.35	0	481.155	376.231	276.99	191.142	320.243	429.905	490.536	476.194	483.791	633.421	221.649	122.224	326.917	205.197	159.539	147.699	137.521	111.551	217.86	122.31	112.928	201.405
15	221.379	192.832	214.78	85.062	189.872	128.62	205.17	200.105	192.028	201.137	174.482	168.193	207.614	36.613	236.505	255.83	144.426	126.338	234.959	228.899	216.431	186.565	139.678	203.135	82.071	198.743	2.24	499.089	349.284	258.538	257.854	287.317	452.325	483.334	379.767	527.146	685.057	176.786	80.051	321.413	239.601	108.12	156.204	199.25	135.269	239.86	128.72	58.806	272.14
16	236.674	194.971	221.688	140.056	165.045	140.898	213.515	91.001	199.125	136.849	173.214	206.742	189.42	39.875	252.234	215.899	122.324	130.87	268.831	153.172	169.574	219.021	132.731	227.236	61.067	197.949	6.909	479.492	321.433	268.777	222.34	122.714	340.61	464.161	386.911	388.569	702.184	195.89	122.355	270.74	273.032	33.589	158.46	158.117	172.775	259.187	142.502	138.969	165.298
17	196.547	133.241	224.248	184.237	144.295	137.782	147.276	139.859	131.685	191.919	146.196	151.53	133.642	60.879	211.372	199.178	93.868	55.25	221.392	143.361	158.411	196.022	131.27	171.003	36.201	181.245	32.486	382.883	352.558	188.868	177.809	187.219	366.766	343.831	396.148	372.692	662.488	198.315	16.596	242.859	253.174	0	70.139	161.506	175.267	194.848	156.44	158.151	147.544
18	149.822	102.14	4.493	127.643	137.429	57.226	106.379	174.163	118.107	125.127	164.744	158.344	140.338	103.794	202.199	188.382	109.091	58.709	165.289	127.712	181.465	185.329	70.425	107.646	6.841	122.284	25.047	390.789	165.561	251.54	27.826	198.321	288.04	328.034	351.414	498.93	613.573	61.53	38.571	224.027	127.197	8.284	57.326	158.236	67.82	138.686	126.255	127.666	163.252
19	152.484	53.389	48.807	64.678	133.774	117.12	72.306	153.488	152.545	139.134	144.573	26.477	143.051	59.593	168.944	185.265	101.652	27.74	175.918	69.564	112.955	184.712	18.193	179.485	58.635	145.077	39.336	329.588	150.107	269.51	16.54	221.331	285.295	304.328	270.945	494.867	601.599	79.485	10.458	216.367	168.723	10.42	12.22	38.892	102.36	103.779	60.91	86.203	118.713
20	176.752	85.677	54.307	43.395	80.281	2.227	126.805	119.579	71.566	119.736	80.89	109.898	122.365	83.889	89.701	217.001	85.632	4.482	165.96	78.393	88.562	179.682	0	94.273	40.309	146.853	0	431.16	118.535	235.737	103.795	66.168	237.24	272.889	376.106	370.327	600.343	25.337	26.799	251.752	84.879	0	4.092	41.246	44.931	45.186	135.826	67.194	54.812
21	165.668	125.94	75.521	14.264	117.204	23.974	74.384	109.269	23.443	93.995	53.07	57.135	62.525	18.271	124.279	158.821	4.545	73.73	104.518	133.507	70.68	62.566	59.515	46.44	55.107	115.388	23.1	416.391	75.489	236.647	42.943	115.243	306.231	273.791	223.822	325.071	537.376	9.463	50.308	147.148	107.629	14.936	80.317	110.21	2.026	77.801	115.403	106.194	34.136
22	148.186	118.038	65.821	0	93.766	0	73.836	0	42.097	139.016	98.587	82.197	44.672	67.788	215.09	67.688	85.52	6.756	167.144	193.186	85.782	57.559	125.43	0	43.582	117.203	0	235.497	237.276	126.352	103.28	139.071	168.728	107.724	242.558	249.699	506.571	35.169	0	95.219	77.261	47.333	0	0	6.321	139.649	34.472	124.034	75.405
[truncated: 109 more columns]
