# Supplementary material for: A conserved cell division protein directly regulates FtsZ dynamics in filamentous and unicellular actinobacteria
Source: eLife. 2021 Mar 17;10:e63387. doi: 10.7554/eLife.63387 (PMC7968930; doi:10.7554/eLife.63387)
Supplement: Figure 7—source data 1. [file elife-63387-fig7-data1.zip]

Archive with 2 entries (2 files):
- Figure 7-Source_data_1/compare80phy
- Figure 7-Source_data_1/compare80phy_phyml_tree.txt
