# Supplementary material for: A conserved cell division protein directly regulates FtsZ dynamics in filamentous and unicellular actinobacteria
Source: eLife. 2021 Mar 17;10:e63387. doi: 10.7554/eLife.63387 (PMC7968930; doi:10.7554/eLife.63387)
Supplement: Figure 7—source data 1. [file elife-63387-fig7-data1.zip › Figure 7-Source_data_1/compare80phy]

361   231
Cellulomonas_fimi__strain_ATCC  MGELELEGLD GEVLVGPGGR LRIDEPLRAA VRQLRAESLS PREIQARIRA GATTQEVAES
Cellulomonas_flavigena__strain  MGELELVGLD GEVLVAPDGR LRIDDPLRAA VRQLRAEQLS PREIQSRIRA GATAQEVADA
Cellulomonas_gilvus__strain_AT  MDELELVGLD GEVLARPDGR VRIDEQLRAA VRQLRAESLS PREIQARIRA GATTQEVADA
Cellulomonas_marina             MAELELVGLD GEVLAGPGAR LRIDDALRAA VRQLRSGGLS PREIQARIRA GATAQEVATA
Cellulomonas_carbonis_T26       MGELTLVGLD GEVLEGSDGR LRIDEALRAA VRQLRADRLP PREIQARIRA GAPAEDVAAD
Cellulomonas_bogoriensis_69B4_  MSELTLIGLD GEVLQTRDGR LPIDEALRAA VRQVRAERLP PREIQARVRA GASAEEVAEE
Sanguibacter_marinus            MADVELIGLD GEVLAASDGR LRIDEQLRAA VRQLRATALS PREIQAHIRA GLSAEDVARN
Sanguibacter_keddieii__strain_  AGELRLVGLD GEVLSRPGGR LAITDGLRAA VRHLKTQELA PREIQARVRS GLTAEEIAAE
Sanguibacter_gelidistatuariae   AGELRLVGLD GEVLAGPGGR LPITDALRAA VRHLRSQGLP PREIQSRVRA GQSAEEIAAD
Haloactinobacterium_album       MVELELVGID AEVLMGPEGR LVIDDALRAA VRKVRT--VR PREIQVMIRA GASAEDIAAD
Beutenbergia_cavernae__strain_  MVELELVGLD GDVLLAPDGK LPIDDALRAA VRHLRATELR PREIQARIRA GATEADVASE
Jonesia_denitrificans__strain_  QPEVQVRLLD GDVLGAPDGR LEITEMLRAA VRQLRALDLS PRDIQARIRS GMSAGELADT
Krasilnikoviella_flava          MAELELVRLD GEVLRGPDGT LPITEALRAA VRALRAQALR PRDLQARLRA GASVEELAEE
Isoptericola_variabilis__strai  MAELELVRLD GEVLRASDGA LPITEALRAA VRALQAQALR PRDLQARLRA GATAEELAAE
Isoptericola_dokdonensis_DS-3   MAELELVTLD AEVLRGPGGT LAITEALRAA VRALRAQSLR PREVQARLRA GATAEELSAE
Xylanimonas_cellulosilytica__s  MAELELVRVD GAVLRDPDGA LPVTDALRVA VAVATADGLR PRDLQARMRA GASAEELAAE
Cellulosimicrobium_cellulans__  MDELELVRLD GEVLRATGGT LPITEALRAA VRHLRAEGLA PREIQARLRA GESVETVAEA
Actinomyces_nasicola            MTKLNFVSLD GTVLSDDAGH LPITPELRQA VRPNPAPSLR PREIQEMLRA GVSVSDIAAE
Actinomyces_ruminicola          MVELELLGA- GDVMTDARGS IVVDDALRAA VRAPGAA-VR PRELQALMRA GASAEEVASA
Actinomyces_urogenitalis_DSM_1  MIELELLGA- GDVMTDQHGS IVVDDALRAA VRAPGSA-VR PRDLQALMRA GASAQEVAQA
Actinomyces_johnsonii_F0542     MVELELLGA- GDVMTDEDGS IVVDDALRAA VREGPAP-LR PRQLQAYMRA GATAAEVAIS
Actinomyces_radicidentis        MIELELLGA- GGVMTDQAGS LVIDDALRAA VREPEAAPAR PKDLQALMRA GASAEEVADA
Actinomyces_graevenitzii_C83    MIELELLGV- GDVLTDAQGT LVIDDALRSA VREAAAN-MS PKQMQVLMRA GASAQEVSDL
Actinomyces_hordeovulneris      MIELELLGVT GEVLVSEGGT LQIDDSLRGA VREVLGE-LR PKDLQALIRA GASAAEVAEA
Actinomyces_marimammalium       MRELELLGLD GQVFTDEEGS VAIDEQLRAL VRLAHASELS PREIQRLIRA GATPGEIAAA
Gleimia_coleocanis_DSM_15436    MIELELLGAD GSVFTDASGL ITIDDALKAA IRAAKRSDLN PRDIQQLLRA GMEPAEIASA
Mobiluncus_curtisii__strain_AT  MRSLSLLGID GEVLVDTEGL LPLDEELRSI VRALSASNLR PKDIQTLIRG GASAQEVATS
Schaalia_turicensis_ACS-279-V-  MIELDLLGID GEVFTDPNGQ VSITDELRGS IRAPS-PAIS PREIQSLLRA GATPEEIATS
Schaalia_cardiffensis_F0333     MIELELLGID GEVFTDPEGS VQITDELRGS IRAPD-PALR PRDIQALLRA GATPEEIAAR
Schaalia_odontolytica_ATCC_179  MIELELLGTD GEVLTDAQGS VLISDELRGA TRAP---ALA PRDIQALLRA GATPAEIAEQ
Actinomyces_hongkongensis       MIELELLGTD GGVFTDADGS VLITDELRGA TRAA---ALA PREIQALLRS GATAQEIASR
Schaalia_radingae               MIDLELLGVD NEIFTDADGR VAVTDELRAS VRIQ----LR PRDIQALLRS GMSASEIATE
Arcanobacterium_phocae          MIELELLGVD GQSLNDVDGL LPITDSLRAA LRKAPDEAMS PREIQAHIRA GMSVAEVSEL
Arcanobacterium_haemolyticum__  MIELELLGLD GNSLNDAQGL LPITDSLRAA LRETPAEEMS PREIQAHIRS GMSVADVCEL
Trueperella_bernardiae          MIELELLGLD GQSLNDSDGV LPITDELRAA LRG--EDAIT PREIQAYFRA GRTVAEVSEI
Actinotignum_schaalii           MKKLELLGLD GHTLNDEEGL LPVTDDLRAA LRSAPDEEMG PREIQALVRA GRTVDDISEM
Actinobaculum_suis              MKKLELLGLD GETLNDEDGV LPVTDDLRAM LRTLAAEPMT PREIQALIRE GRTIDEVSDL
Brevibacterium_mcbrellneri_ATC  ---MSFQSID --KLVDGQGF LPATEDVFAA IRVTGHSTVR PKVIQSMIRS GMSAEDVAHD
Brevibacterium_yomogidense      MTQLTLRGLD EDVLVDPTGR LPVDDAVIGA VRASEAPRLR PRAIQAMVRS GLTAEDIAAE
Brevibacterium_casei_S18        MRELILHGVD GTLLGDDSGR LALDESLYAA VRRSDAP-VR PRDIQAMIRG GMSAEEVISA
Brevibacterium_linens           MRELILNGVD GTLLNDENGR VVLDEALIAA VRKSETP-VR PKEIQAMIRG GMDAEEVVAS
Brachybacterium_muris_UCD-AY4   MRELELDGID GEILVDSDGT LRIGEALRAA VRMIRAAELR PKDIQAMLRS GRSAEDISEM
Brachybacterium_faecium__strai  MRELELDGID GELLVDSDGT LRIDRALRAA VRMIQAADLR PREIQAMLRS GRSAEDIAEA
Brachybacterium_phenoliresiste  MRELELDGID DEILVDSDGT LQIDEALRAA VRAIRATALR PRDIQAMLRQ GRTAEEIAEI
Brachybacterium_nesterenkovii   MRELQLDGID GDVMTDSDGT LRIDEALRAA VRMIQASELR PREIQAMLRA GRDAEEIAQI
Dermabacter_vaginalis           MRELTLGGLN SDILLDAEGT VRIDEALRAA VRLIQQNHLK PKDIQAMLRG GSTVESIAEL
Kytococcus_aerolatus            MADLHFTGVT GTLLAAQDGR VEISEELRRA LRASTDQNLT PRDVQAMIRA GRSTEEVAQA
Kytococcus_sedentarius__strain  MDELTFLGVS GTVVQEPSGR LEITSALVAA LHTTTDTAMT PRDVQAMIRA GASAQQVSEM
Serinicoccus_chungangensis      MQQLQFVEL- GGVLTDDDGA VRVDDRLRAA LRPEGSGAVT PRDVQAMIRA GQPAEDVAAS
Kineococcus_radiotolerans__str  MQDLRLVGVD GEVLVATDGR LRVDEALRAA VRQLQIQMLR PRDIQARIRA GETAEDVAAA
Tetrasphaera_jenkinsii_Ben_74   MQNLRFIGVD GRLLADEDGR LPLDNRFRAA VT-TREAALT AREVQSLIRA GVSAEDVAQR
Knoellia_sinensis_KCTC_19936    MMDLRLIGVD GELLSDAEGR APLDEAMRAA ARQLQIEILR PRDVQALIRS GLSTEEVADR
Knoellia_subterranea_KCTC_1993  MQDLRLIGVD GELLSDAEGR VALDEAMRAA ARQLQIEILR PRDVQALIRS GLSTEEVADR
Knoellia_flava_TL1              MKDLRLIGVD GELLSDVEGR VPLDEAMRAA ARQLQIEILR PRDVQALIRA GLSTEEVADR
Knoellia_aerolata_DSM_18566     MKDLRLIGVD GELLSDAEGR APLDEAMRAA ARQLQIEILR PRDVQALIRS GLSTEEVADR
Tetrasphaera_elongata_Lp2       MQDLKLIGVD GDLLADGDGR LALDDALRAA ARQLQIEILR PRDVQSLIRS GLSTEEVAGR
Intrasporangium_oryzae_NRRL_B-  MQDLRFIGVD GGFLADDQGT VPLDEPLRAA ARQLQMEIVR PKDVQSMIRA GMTAEEVAER
Intrasporangium_calvum__strain  MQDLRLIGVD GVLLADDEGR IPLDDSLRAA VRQLQLEILR PKDVQGMIRA GLTAEEVAER
Intrasporangium_chromatireduce  MQDLRLIGVD GVILGDDGGR VPLDEPLRAA VRQLQIELLR PRDVQAMIRA GLTAEETAER
Phycicoccus_dokdonensis         MRDLRLIGVD GQLLSDADGR VQLDEPLRAA ARQLQIEIMR PREVQALIRG GLSAEEVAER
Phycicoccus_cremeus             MLELRLIGVD GQLLADPEGR VPLDEALRAA ARQLQIEIMR PREVQALIRA GASAEEVAER
Janibacter_hoylei_PVAS-1        MRDLRLIGVD GELVTDDSGR LRIDEPLRAA ARQLQIAIVR PREVQAMIRA GASADEVAAR
Janibacter_indicus              MRDLRLIGVD GEVVTDDAGR LRIDEPLRAA ARQLQIAIVR PREVQAMIRA GASADEVAAR
Janibacter_melonis              MRDLRLIGVD GEVVADGDGR VRIDDQLRAA VRQLQIEMVR PREVQAMIRA GASSEEVAAR
Austwickia_chelonae_NBRC_10520  MQDLHLIGVD GELLVDDSGR LRLDDAVRQA ARSLPPRDLG PREVQAMIRA GATAEEAAVR
Kineosphaera_limosa_NBRC_10034  MPDLHLIGVD GELLSGRGGR LPIDDTLRAL LRAQARTDMR PTEVQAMIRA GASAQEAAER
Mobilicoccus_pelagius_NBRC_104  MHALRLAGVD ATVLTDG-DA LPIDAALRAA LRIPGHTKMS PVEVQALIRG GADAQEAAER
Corynebacterium_oculi           MRELHLV--E STTLVLSESS LAVD-EVRA- ------EPLR PRDIQDRIRG GATIAQVAEQ
Corynebacterium_spheniscorum    MRELFLT--E STSLVFHTEF LVVDDKLRD- --LPTPDPMR PREIQERIRG GATAAELAEE
Corynebacterium_otitidis_ATCC_  MRELKLV--E STSLVLSAAF LELTDEALS- --SSARQPLR PREIQERVRG GATVEELAEE
Corynebacterium_atypicum        MRELFVV--E SGFFVLSDSR LEITPKVR-- ---REPDPMR PREIQDRVRA GASIVELAEE
Corynebacterium_frankenforsten  MRELYLV--E SSSLVLSDAR VTVTDELRA- --GKEPDPMR PREIQDRVRG GATITALADE
Corynebacterium_kutscheri       MRELILV--E STSLVFHERF LAVDDSLRS- --ATQFDPMR PREIQERIRG GASIEEVAEL
Corynebacterium_vitaeruminis_D  MRELILI--E STSLVFSAAF LAVDDNLRA- --QREVDPMR PREIQDRIRG GASIAEVAEE
Corynebacterium_pseudotubercul  MQELVLI--E STSLVFHAAF LVVDDSLRA- --TKEMDPMR PREIQDRIRG GATVAQLAEE
Corynebacterium_epidermidicani  MRELRLI--E STSLVLRAEF IEVTDELRT- ---REIDPMR PRDIQDRIRA GKTIAEVAEE
Corynebacterium_aquilae_DSM_44  MRELILI--D SDSLVFREAF LAVTDEVRA- --AQTPDPLR PREIQERIRS GKTIDEVAEE
Corynebacterium_mustelae        MQELFLV--E STSLVLRTEF LVVTDELRS- ----EVDPMT PREIQERIRA GASVADIAEL
Corynebacterium_matruchotii_AT  MKELFLI--E STSLVLRTEF LVVTDELRT- --LSKLDPMT PREIQSRIRG GASVAEIAAA
Corynebacterium_durum_F0235     MREVHLV--E STSLVFRAAF LAVDDSLLE- --SKQPDPMR PREIQDRIRS GASLTELAAE
Corynebacterium_accolens_ATCC_  MRELFLV--E SSSLVLRTES LPITDELR-- --------IR PAEIQNRIRA GASTAELAEE
Corynebacterium_flavescens      MRELFLV--D STSLVLRTEF LAVTEELR-- --LPTQQRLR PAEIQNRIRA GASAADLAAE
Corynebacterium_camporealensis  MRELFLA--E SSSLVLRTDS LAVTDDVR-- --APKTKELR PSEIQNRVRA GASAEELAEE
Corynebacterium_simulans        MRELFLA--D STSLVMETEF LAVTDDLR-- --MRDHGDLR PAEIQARIRA GASAAEIAEE
Corynebacterium_singulare       MREIFLA--D STSLVLRAEF LEVTDELR-- --AHDSQSLR PNEIQARIRA GASTAEMAEE
Corynebacterium_marinum_DSM_44  MRELFLV--E STSLVLRAEF LDVTR----- --LPTPDPMR PREIQTRIRA GASVAQLAEE
Corynebacterium_pollutisoli     MRELFLV--E SSSLVLRADF LDVTS----- --LPAPDPMR PREIQGRIRA GASVDELAEE
Corynebacterium_testudinoris    MRELFLV--D STSLVLRAEF IAVAS----- --IPAPDPMR PRDIQGRIRS GASIADLAEE
Corynebacterium_halotolerans_Y  MRELFLV--E STSLVLRAEF VAVDDT---- --LPTPDPLR PREIQERIRG GASVEELAEK
Corynebacterium_phocae          MRELFVV--E SNSLVLRTEF VDLT------ -------RMR PPEIQNRIRA GATVAELAES
Corynebacterium_casei_LMG_S-19  MRELFVN--D STSLVLETEF VAVTEELQ-- --SEQGSRMR PAEIQARVRA GASAAELADE
Corynebacterium_callunae_DSM_2  MREIFLV--D STSLVFRSSF IAVTEDLR-- --EKELDPMS PREIQIRVRA GASIAELAEE
Corynebacterium_deserti_GIMN1.  MREIFLI--D STSLVFQTSF IAVTDELH-- --ERELDPMS PREIQIRVRA GATIEELAEE
Corynebacterium_coyleae         MRELVFL--E STFFVLRDEQ LAREELAP-- --LPEPDPMR PNEIQARIRA GATAAELAEE
Corynebacterium_ureicelerivora  MRELYIL--E STFFVLRDDQ LARTQLEP-- --LPEPDPMR PNEIQARLRA GASAAELAAE
Corynebacterium_riegelii        MRELYLS--E STFFVLVDDQ LSRAALE--- --LPEPDPMR PNEIQARIRA GATAAELAEE
Corynebacterium_mycetoides      MRELHVA--E STFLVLRDNQ LARAELAE-- -----PDPLR PNEIQARIRA GASQKELADE
Corynebacterium_lipophiloflavu  MRELYAV--E STFLVMRDAQ LARAQLHP-- --LPEPDPMR PSEIQAKIRA GATQKELADE
Corynebacterium_imitans         MRVLYLM--E STFFVLRDSQ IARSEFAPLF SPLPEPDPMP PREIQARIRA GATSQELADE
Corynebacterium_cystitidis_DSM  MRELFPV--E STMLVLASDR VPRAVVAS-- --LPQPDPLR PSEIQARIRA GASAQELADE
Corynebacterium_tuscaniense_DN  MRELFVV--E STLWVLRALC ISREDLVPPA APPAEPDPLR PKDIQARIRA GASTEELAEE
Corynebacterium_genitalium_ATC  MRELFVV--E STLWVLSTHC IPREELVPLA IPPAEPDPLR PKDIQARIRA GATTEELAEE
Corynebacterium_appendicis_CIP  MRELFVV--E STVWVLRTER IPRADLREVG EPPVEPDPLR PNEIQARIRA GADATALAEE
Corynebacterium_doosanense_CAU  MRELKLV--D STSLVFIDEF LSVDEDLR-- --LPQPDPLR PREIQTRIRA GASVEQLAEE
Corynebacterium_maris_DSM_4519  MRELFLVRIQ PDLLVLRDTA LPVTEELL-- --PPTKEQLR PRDIQARIRA GATPEDLADE
Corynebacterium_uterequi        MRDVQLN--D STCLVFTDDS LTISDEVR-- ---SSAPTLR PRDIQARIRA GASAEELAES
Corynebacterium_argentoratense  MRELRFE--E SDSLVFTSDF LALDTLSPQ- --AEPVESLR PKEIQERIRA GATVEEVAEL
Corynebacterium_sphenisci_DSM_  MRELKPL--Q TQAIVLTWAL LPVGDRLRE- --AEPAEPMA PREIQDRVRA GASVAELMEE
Corynebacterium_freneyi_DNF004  MRELKPI--A GESIVLVAAV LPVTDELRE- --SAPTEPLR PREIQDRVRA GASVDELVEL
Corynebacterium_lactis_RW2-5    MRELKPI--G DVALTLVPTA LPLSDELKG- --SSPADALS PREIQDRIRG GQTVEELIEY
Corynebacterium_jeikeium        MRELKPV--G DVSLILVPAT LPLDENLRT- --TASGDALS PREIQDRIRS GQTVEELIEY
Corynebacterium_kroppenstedtii  MQTISLV--E CTYLVFAASR LPLAEDTKS- --DTATDQLT PREIQARIRG GESIEDLARA
Corynebacterium_terpenotabidum  MQELQFVP-D SDALILRSAR VPVTDDLR-- --V-----LR PREIQKRLRH GATVAELAAE
Corynebacterium_variabile__str  MQELEFVP-D SDSLVLRDPW IPVTDALRDH ITVTAVERLR PREIQKRLRH GATVAELMEE
Corynebacterium_glyciniphilum_  MQELRFVK-D SDSLVLRMTD TPASGDVTES AGSGTPEPLR PKEIQDRIRH GETVEQIVAD
Corynebacterium_jeikeium__stra  MQELKFVV-D SDSLVLRAVF LPVTDELRSF LSTRAEEEMS PRVIQDRIRH GATVAELADE
Corynebacterium_resistens__str  MQELKLVV-E SDSLVLRVTF LPVTDDLRQV LADNAPGPIT PRAIQDRVRH GASIEELAEE
Corynebacterium_urealyticum__s  MRELKLVT-D SDSLVFVPAF LAVTDELREL LGRAERERLS PRIIQDRVRH GASIAELAEE
Corynebacterium_glucuronolytic  MRELRLVP-E STSLVFTTDF VEVTSELR-- -----ETSLR PREIQERIRA GASVEELAED
Corynebacterium_pyruviciproduc  MRELRFVP-E STSLVFANAF VEVTPALR-- ---PRETTLR PREIQERIRS GSSIEELAQE
Mycobacterium_szulgai           MRELRVVGLD GKYLICEGAK LPVDDLLRDA LKHLDIQILS PKEIQARIRA GASVEQVAAA
Mycobacterium_parmense          MRELRLVGLD GKHVICETDK LAADQRLKAA LRHLDMEVLS PKEIQAKIRA GASVEQVAAA
Mycobacterium_conspicuum        MRELKVVGLD GKTIICQSGK LPVDDRLRAA IRQLDIEVLS PKEIQARIRA GASVEQVASQ
Mycolicibacillus_trivialis      MRELKVVGLD GKRIVCE--T LRIDDRLRAA VREIDIEVLR PKEIQSRIRA GASVEQVAAV
Mycolicibacillus_koreensis      MRELKVLGLD GRHIICE--K VRIDDRLRAA LRQIEIEVLR PKDIQARIRA GASVEQVAAA
Mycobacterium_noviomagense      MRELTVLGLD GKHIICEGLK LLVDDRLRAA VRRIDIEVLS PKEIQARIRA GASIEQVAAA
Mycolicibacter_sinensis__strai  MKELTVVGLD GKHVICESVR LRIDDRLRSS VRQIDLG-LR PKDIQSRIRA GASVEQVAAA
Mycolicibacterium_aromaticivor  MRELRVIGLD GRHIICEG-T LQVDDRLRAA VRLRDKEVLR PRDIQARIRA GASVEQVAAS
Mycolicibacterium_confluentis   MRDLKVVGLD GRHIICEDDR LRVDERLRAA VREIELEVLR PKEIQARIRA GASVEQLAEY
Mycolicibacterium_rhodesiae__s  MRKLKVVGLD GKQIICEADL LLSDDRLRAA VRQTNDEVLR PKEIQAKIRA GASVEQVAAA
Mycolicibacterium_rutilum       MRELRVVGLD GKRIICEADI LRSDERLRAA VRRGEAEVLR PREIQARIRA GASVEQIAEA
Mycolicibacterium_cosmeticum    MRELKVVGLD GKRLICEAAV IRVDNRLRAA VRQIEVEVLR PKEIQSRIRA GASVEQVAAI
Mycolicibacterium_diernhoferi   MRELKVVGLD GKRIICEASA IRVDNRLRAA VREIEVEVLR PKEIQSRIRA GASVEQVAAL
Mycolicibacterium_gilvum__stra  MRELKVVGLD GTRIICETGV LRADDRLKAA VRTIDVEVLR PREIQSKIRA GASVEQIASA
Mycolicibacterium_smegmatis__s  MRELRVVGLD GKRIICETAT LRVDDRLRAA LREIDLEVLR PKEIQAKIRA GASVEQLAAA
Mycolicibacterium_doricum       MRELKVVELD GNTVLCQT-T LRIDDRFRAA ARMIDVEVLR PRDIQSKIRA GASVEQVANA
Mycolicibacterium_insubricum    MRDLKVVGLT GRNVICEIDR LPLNEQLRAA VREIEIEPLR PRDIQARIRA GASVEQLVAL
Mycolicibacterium_fallax__Myco  MRDLKVVGLS GRHVICEADR LPLNDQLRAA CREIEIELLR PKDIQARIRA GASVEQLAAA
Amycolatopsis_sacchari          MRALRVVGLD GKSIVCEDPL LPADERLRAA ARQLEVEMMR PREIQARIRA GESVRQVAES
Yuhushiella_deserti             MRTLRVVGLD GKSIVCEDPL LPADERLRAA ARQIEIELMR PREIQARIRA GESVEQVATS
Saccharomonospora_marina_XMU15  MRTLRVVGLD GKSIVCEDPL LPADERLRAA ARQIEIELMR PREIQARIRA GESVEQVASV
Amycolatopsis_saalfeldensis     MRALRVIGLD GKSIVLEDPL LPADERLRAA ARQIEIELMR PREIQARIRA GESVEQVAGG
Saccharomonospora_xinjiangensi  MRTLRVVGLD GKSIVCEDPL LPADERLRAA ARQIEIEQMR PREIQARIRA GESVEEVASA
Haloechinothrix_alba            MRTLRVVGLD GTSVVCEHPQ IPADDRLRAA ARQIQIELMR PREIQARIRG GESVEHVATS
Actinosynnema_mirum__strain_AT  MRTLRVVGLD GKSIVLEDPV LPADERLRAA ARQIEVETMR PREIQARIRA GESVDQVAAI
Lentzea_albida                  MRALRVIGLD GKSVILEDPT LPADERLRAA LRQMQIESMR PREIQSRIRA GESIEQVAAA
Kibdelosporangium_phytohabitan  MRALRVVGLD GRTVILEDPQ LPADERLRAA ARQIEIELMR PREIQARIRA GENVAQVAEA
Kibdelosporangium_aridum        MRALRVVGLD GKTVILEDPQ LPADERLRAA ARQIEIELMR PREIQARIRA GESVAQVAEA
Kutzneria_albida_DSM_43870      MRALRVVGLD GTSVICEDPT IPCDERLRAA ARQIAAETMR PREIQARIRA GESVEQVATA
Actinoalloteichus_hoggarensis   MRALRVVGLD GRTVICEDPS IPVDERLRAA ARQVQVELMR PKEIQARIRA GASVEQVSEA
Streptoalloteichus_hindustanus  MRALRVVGLD GRNVILEDPT LPADDRLLGA VRQSQTGTMR PREIQARIRA GESVVQVAEV
Allokutzneria_albata            MRALRVVGLD GQTVVLEDAT LPADDRLRAA VRQAQIELLR PREIQARIRG GESIEQLAAS
Alloactinosynnema_iranicum      MRALRVVGLD GKTVICEDPT LPADERLRAA ARQIEIELMR PREIQTRIRA GESVEQVAEA
Actinokineospora_bangkokensis   MRALRVVGLD GKTVICEDHT LPADERLRAA ARQIEIELMR PREIQARIRA GESVEQVAEA
Saccharopolyspora_erythraea__s  MRALRVVGLD GETVICEDPS VPADERLRAA ARQVQIEMMR PREIQARIRG GASVEQVAEA
Actinopolyspora_xinjiangensis   MRTLRVVGLD GETVVCEDPA VPADERLRAA ARQVQIELMR PREIQARVRA GASVEEVAAE
Pseudonocardia_oroxyli          MRSLRVVGID GA-VVLEDST VPADEQLRAA ARQIAIELLR PREIQARIRA GASVDQVAAA
Pseudonocardia_ammonioxydans    MRALRVVGVD GS-VVLEDPT VPADEQLRAA ARQIAIELLR PREIQARIRG GASVDEVAAA
Pseudonocardia_autotrophica__A  MRALRVVGVD GS-VVLEDPT VPADEQLRAA ARQIAIELLR PREIQARIRG GASVDEVAAA
Pseudonocardia_thermophila      MRALRVVGID NGSVVLEDPI VPADEKLRAA ARQISIELLR PREIQARIRA GASVEQVAAA
Pseudonocardia_dioxanivorans__  MRALRVVGID GG-VVLEDPT VPADEQLRAA ARQIAIELLR PREIQARIRA GASVEQVAAA
Gordonia_araii_NBRC_100433      MRELRVTSVD ASYVICVDSR VPADDRLRAA ARQIQIEMLR PREIQARIRA GATVEEVAAA
Gordonia_effusa_NBRC_100432     MRELRVISVD GTHVVVQDDR IRADDRLRAA ARQIQIEMLR PREIQARIRA GATIEEVAAV
Gordonia_sputi_NBRC_100414      MRELRVVGVD GSHVICQDTK LDADERLRAA ARQIEIEMLR PREIQSRIRA GASVEEVAAV
Gordonia_polyisoprenivorans__s  MRELRVVGVG GSRVICQDVT IAADERLRAA ARQIEIEMLR PREIQSRIRA GATVAEVAAI
Gordonia_soli_NBRC_108243       MRELRVVGVD GSHVICQDPR VAADERLRAA ARQIEIEMLR PREIQARIRA GASVAEVAAL
Gordonia_rhizosphera_NBRC_1606  MRELRVVGVD GTHVICKDPR IAADERLRAA ARQIEIEMLR PREIQARIRA GATVAEVAAI
Gordonia_bronchialis__strain_A  MRELRVIGVD GTHVICQDPR IASDERLRAA ARQIEIEMLR PREIQQRIRA GATVVEVAAV
Gordonia_westfalica             MRELRVVGVD GSHVICQDPR IASDERLRAA ARQIEIEMLR PREIQARIRA GASVAEVAAA
Williamsia_sterculiae           MRELRVVGVD AGHVVLQDIR IEADDRLRAA ARQIEIEMLR PRDIQARIRA GASIAQVASA
Gordonia_amarae_NBRC_15530      MRELRVVGVD GKRVICQDPV IVADERLRAA ARQIQIEMLR PREIQARIRG GASVAEVAAI
Mycobacteroides_abscessus__str  MRELKVIGLD GKRVICQDAA IDADDRLRAA ARQIQIEMLR PREIQARIRA GATVQQVATA
Rhodococcus_kyotonensis         MRDLRVVGLD GQYVICSDPR LPADDKLRAA SRQIEIEMLR PKEIQARIRA GASVEQVASD
Rhodococcus_fascians_D188       MRDLRVVGLD GKFVVCADPR LPADDKLRAA SRQIEIEMLR PKEIQARIRS GATIEQVAAD
Rhodococcus_hoagii__strain_103  VRELRVIGLG GAHVVCSDPR LPADDKLRAA SRQIEIEMLR PREIQARIRA GASVEQVAEQ
Rhodococcus_triatomae           MRELRVIGLD GSHVVCADPR LPADDKLRAA SRQIEIEMLR PREIQARIRA GASVDEVAEE
Rhodococcus_triatomae_BKS_15-1  MRELSVIGLG GSHVVCADSR IPADDKLRAA SRQIEIETLR PREIQARIRA GATVEQVAEE
Rhodococcus_pyridinivorans_SB3  MRELRVVGLD AKHVVLADPR IPVDDTLRAA ARQIQIETLR PREIQARIRG GASVEQVADE
Nocardia_terpenica              MRELRVIGLD SAHIVCVDTR LAADEKLRAA ARQIEIETMR PRDIQARIRA GASVEQVTEE
Nocardia_nova_SH22a             MRELRVIGLD SAHIVCVDAR LAADEKLRAA ARQIEIETMR PRDIQARIRA GASVEQVTEE
Nocardia_seriolae               MRELRVIGLD STHIVCIDTR LAADDKLRAA ARQIEIETMR PRDIQARIRA GASVEQVTEE
Nocardia_mangyaensis            MRELRVIGVD STHIVCSDTR LPADDKLRAA ARQIEIETMR PRDIQARIRA GASVEQVTAE
Nocardia_brasiliensis_ATCC_700  -----MIGVD STHIVCIDTR LPADDKLRAA ARQIEIEMMR PRDIQARIRA GASVEQVTAE
Nocardia_cyriacigeorgica__stra  MRELRVIGVD SAHIVCVDTR LPADDKLRAA ARQIEIEMMR PRDIQARIRA GASVEQVTQE
Hoyosella_subflava__strain_DSM  MRELKVVGID GSAIICADVK IAADDRLRAA SHQIEVEMLR PREIQARVRA GASVREIAET
Tsukamurella_paurometabola__st  MQELRVVALD GTSLVCEGPH LPIDDTLRAA VAQTELELLS PRDIQARIRA GASVEEVAAL
Dietzia_maris                   MRKLRIIGVE SSVVECEVPT LPLDDRFRAA AR----APLR PREIQDRIRH GASPEEVAAD
Dietzia_timorensis              MRKIAIVGVE SETVECEIAA LPLDDTFRAA ARSARFTPLR PKDLQARVRA GATVEELCEL
Nakamurella_multipartita__stra  MRALRVLGLD G-NLLCEDTS LRSDERLRAA VRQRSVETLR PREIQARIRA GKTMAEVAAE
Nakamurella_panacisegetis       MRALRVLGLK GSNLVCEDPS IPCDDRLKAG ARQLEIEMLR PREIQARIRS GATVEQVAAQ
Segniliparus_rotundus__strain_  MRALRVVGLG GENVLLEDPS VPVDATLRAA ANQLHMEALS PREIQARIRA GATVEHVAAN
Gordonia_malaquae_NBRC_108250   MRKLKADRVD GS-VICVDPT LAVDDTLRAA VLAVEVS--- PREIQARIRA GATVAELSTA
Gordonia_sihwensis_NBRC_108236  MRELHADRAD GA-IVVMDLQ IPIDSTLRAL VHAQSVADLT PREIQARVRS GASVEELAAA
Gordonia_hirsuta_DSM_44140_=_N  MRELEVSRVD GQ-VICVDPR IRVDDELRTA VRDAALR--- PREIQSRIRA GASVEELAEM
Jatrophihabitans_endophyticus   MRQLRLVHLD TGDLVLESAA LVVDEPLRAA VHRPTTPPIV PREIQVRVRA GESPQELADS
Geodermatophilus_nigrescens     MRSLRLVGLD GRVLAVEGAE LPVDDRLRAA ARLGQIE-LS PRVIQSRIRA GETPEQVAAS
Geodermatophilus_saharensis     MRMLRLVGLD GRVLALDGGE LPIDDRVRAA ARLGQME-LS PRVIQARIRA GETPEQVAAA
Blastococcus_endophyticus       MRTLRLVGLD GSVLVAEGAL LPVDDRVRAA ARLGQID-LP PRVIQARIRA GETPEQLAEA
Geodermatophilus_africanus      MRQLRLVALD GSVLAIDGTE LPIDERVRAA ARLGQID-LP PRVIQARIRA GETPEQVAQA
Blastococcus_saxobsidens__stra  MRTLRLVALD GKVLTAEGPE LPIDDRVRAA ARLTQID-LP PRVIQSRIRS GETPEQVAAA
Modestobacter_marinus           MRSLRLVALD GTVLAAEGPE LAVDEHLRSL LAPQPAP-LP PRVIQARIRA GESPEQVAHA
Modestobacter_caceresii         MRSLRLVALD GRVLAADAPE LPVDDRLRQL LRPAQPA-LP PRVIQARIRA GETPEQVAHA
Klenkia_soli                    MRTLRLVALD GRVLAADVPY LPIDDRLKAA SRMGQIE-LS PRVIQSRIRA GETPEQVAHA
Frankia_symbiont_subsp._Datisc  MRELRAVALD GGVLADTAGR VPVDDRLRAT LRARRNE-LT PREIQARLRA GETTAEVARV
Frankia_alni__strain_ACN14a_    MRELRAVALD GGVLADAGGR VPVDDRLRAA LRMRRSE-LT PREIQARLRA GETAAEVARA
Frankia_casuarinae__strain_DSM  MRELRAVALD GGVLTDANGR VPVDDRLRAA LRVRRSE-LT PREIQARLRA GETAAEVARA
Frankia_inefficax__strain_DSM_  MRELRAVALD GGVLADASSR VPVDDRLRAA LRARRSE-LT PREIQARLRA GETAADVARA
Glycomyces_harbinensis          MRPVRFVALD GHVLADELGA LPLDERVAAV VDKTEGAQLS PRDIQTRIRA GESAEDIAAS
Stackebrandtia_nassauensis__st  MRPVRFVALD GQVVADELGG LPLDDR---- --AVQGERLS PRDIQTRIRC GESAEDIARG
Micromonospora_carbonacea       MRPVRFVALD GQVLADEVGA LPIDER---- --ALHAEPLS PRDIQAKIRS GESAEDVARV
Cryptosporangium_aurantiacum    MRPLRFVALD GQILTDEVGS LAIDDQ---- --AVQRERLT PRDIQSRIRS GESAEHVARL
Cryptosporangium_arvum_DSM_447  MRPLRFVALD GQILTDEVGS LAIDDQ---- --AVQRERLT PRDIQSRIRS GESAEHVARL
Acidothermus_cellulolyticus__s  MAELRLIGVD GRSLIDTHGR LTIDDR---- --AVNGQLIS PREIQERIRA GESAEEVAGS
Streptomyces_xiamenensis        MPELRVVAVD GTVLKAAD-T LPIDERLRAA VRQIEIEVLR PRDIQARIRA GATAEEVAQL
Streptomyces_qinglanensis       MPELRVVAVD GTVLKAAD-T LPIDERLRAA VRQIEIEVLR PRDIQARIRA GASAEEVASL
Streptomyces_tsukubensis__stra  MPELRVVAVD GTVLKAAD-T LPIDERLRAA VRQIEIEVLR PRDIQARIRA GASAEEVAQM
Streptomyces_gilvigriseus       MPELRVVAVD GTVLKSAD-T LPIDERLRAA VRQIEIEVLR PRDIQARIRA GASAEEVAQM
Streptomyces_thermoautotrophic  MPDLRLVAVD GTVLRAED-T LPIDERLRAA VRQIELESLR PRDIQARIRA GATAEEVALA
Catenulispora_acidiphila__stra  MTELRVMAVD GQVLRSND-H LTIDERLRAA VRQIEIEALR PRDIQARIRA GATAQEVADA
Nocardiopsis_sinuspersici       MHELRLVAVD GTVLASAGRM LPVDDRLRAA VRQYEIEVLR PKEIQARIRS GETAEAISEI
Nocardiopsis_dassonvillei__str  MHELRLVAVD GTVLASAGRT LPVDDRLRAA VRQYEIEVLR PKEIQARIRS GETAEAISEI
Nocardiopsis_alba__strain_ATCC  MHELRLVAVD GTVLASPGRT LPVDDRLRAA VRQYEIEVLR PKEIQARIRS GETAEAISEI
Nocardiopsis_flavescens         MHELRLVAVD GTVLASTGRM LPVDDRLRAA VRQYEIEVLR PKEIQARIRS GETAEAISEI
Thermobifida_cellulosilytica_T  MQELRLVAVD GTVLASAGRM LPVDDRLRAA VRQYEIEVLR PKEIQARIRA GETAESIAQA
Marinactinospora_thermotoleran  MQELRLVAVD GTVLASAGRT LPVDDRLRAA VRQYEIEVLR PKEIQARIRA GETAEAIAEA
Streptomonospora_alba           MQELRLAAVD GTVLASAGRT LPVDDRLRAA VRQDEIEVLR PKEIQARIRS GETAEAIADL
Nonomuraea_maritima             MQELRLVAVD GTVLATAGRT LPVDDRLRAA VRQYEIEVLR PKEIQARIRA GETAEEIAAT
Thermostaphylospora_chromogena  MQELRLVAVD GTVLATAGRT LPVDDRLRAA VRQYEIEVLR PKEIQARIRA GETAEEIAAT
Sinosporangium_album            MQELRLVAVD GTVLATAGRT LPVDDRLRAA VRQYEIEVLR PKEIQARIRA GETAEEIAAT
Streptosporangium_roseum__stra  MQELRLVAVD GTVLATAGRT LPVDDRLRAA VRQYEIEVLR PKEIQARIRA GETAEEIAAT
Streptosporangium_subroseum     MQELRLVAVD GTVLATAGRT LPVDDRLRAA VRQYEIEVLR PKEIQARIRA GETAEEIAAT
Planomonospora_sphaerica        MQELRLVAVD GTVLATAGRT LPVDDRLRAA VRQYEIEVLR PKEIQARIRA GETAEEIAAT
Thermobispora_bispora__strain_  MQELRLVAVD GTVLATPGRT LPVDDRLRAA VRQYEIEVLR PKEIQARIRA GETAEEIAAT
Microbispora_rosea              MQELRLVAVD GTVLATAGRT LPVDDRLRAA VRQYEIEVLR PKEIQARIRA GETAEEIAAT
Nonomuraea_jiangxiensis         MQELRLVAVD GTVLATAGRT LPVDDRLRAA VRQYEIEVLR PKEIQARIRA GETAEEIAAT
Actinomadura_madurae            MQELRLVAVD GTVLATAGRT LPVDDRLRAA VRQFEIEVLR PKEIQARIRS GETAEEIAES
Actinomadura_mexicana           MQELRLVAVD GTVLATAGRT LPVDDRLRAA IRQFEIEVLR PKEIQTRIRS GETAEEIAES
Actinomadura_meyerae            MQELRLVAVD GTVLATAGRT LPVDDRLRAA VRQFEIEVLR PKEIQARIRS GETAEEIAES
Thermomonospora_curvata__strai  MQELRLVAVD GTVLATAGRT LPVDDRLRAA VRQFEIEVLR PKEIQARIRA GETAEEIAES
Nonomuraea_pusilla              MQELRLVAVD GTVLATAGRT LPVDDRLRAA VRQYEIEVLR PKEIQARIRA GETAEEIAAT
Aeromicrobium_choanae           MRELATVGL- ---------R FRIDRRLTSL VDEIPMESLT PRDIQTRIRR GESVEEVAEA
Aeromicrobium_marinum_DSM_1527  MRELGPDRL- ---------Q FSVDDRLRRL LDEITMESLS PRDIQSRIRR GESPASVADS
Kribbella_flavida__strain_DSM_  MREARLVGL- ---------E FAVDDRLRAA LREIQMESLR PRDIQARIRA GESPEAVAAV
Jiangella_alkaliphila           MRELRLIAV- ---------Q LAVDDRLLAA IRDIRLESLR PRDIQARIRA GESVDSVAAV
Actinopolymorpha_cephalotaxi    MRDVRLVHL- ---------E FAIDDRLRGA VVPLEKQSLR PKEIQARLRA GESSESVAAA
Tessaracoccus_bendigoensis_DSM  ---------- ---------- ---------- -----MDNLT PREIQSRIRS GASVEDVASE
Tessaracoccus_flavescens        ---------- ---------- ---------- -----MDNLT PREIQARIRS GASVDDVASE
Tessaracoccus_lapidicaptus      ---------- ---------- ---------- ------MNLT PREIQQRIRS GASVAEVVEE
Tessaracoccus_flavus            ---------- ---------- ---------- -----MVNLT PREIQARIRS GSSVDDVVAE
Pseudopropionibacterium_propio  ---------- ---------- ---------- -----MDSLS PREIQSRIRG GATLTEVATE
Tessaracoccus_oleiagri          ---------- ---------- ---------- -----MNSLT PREIQARIRS GATLAEVAVE
[Propionibacterium]_humerusii_  ---------- ---------- ---------- -----MDSLS PREIQSRIRS GATVEEVAAE
Cutibacterium_granulosum_DSM_2  ---------- ---------- ---------- -----MDSLS PREIQARIRS GARVADVADE
Propionibacterium_cyclohexanic  ---------- ---------- ---------- -----MDSLT PREIQSRIRA GESLEDVARA
Auraticoccus_monumenti          ---------- ---------V TEEELAVAVD DREMLMESLR PREIQDRIRG GASAEQVAEE
Raineyella_antarctica           ---------- ---------- ---------- -----MDSLT LREIQDRLRS GSSVEEVAVE
Microlunatus_phosphovorus__str  ---------- ---------- ---------- -----MESLS PREIQTRIRS GESVADVARV
Friedmanniella_luteola          LRDAVREVG- ---------- ---------- --ENAMETLS PRDIQMRVRA GESLEDVAEV
Friedmanniella_flava            ---------- ---------- ---------- -----MDTLS PRDIQARIRG GESLDDLVAG
Friedmanniella_sagamiharensis   DPTTRSVLQ- ---------P AADEAPATAA DGETPMDTLS PRDIQTRIRA GESLEDLVAA
Microlunatus_soli               --------M- ---------V ETGEQIAILA DAEIEMDTLT PREIQMRIRA GASVEELADA
Nocardioides_dokdonensis_FR143  LTLAGVSED- ---------D NDLRAALRGE T-EIQMDSLR PRDIQARIRA GESPESVAAA
Nocardioides_psychrotolerans    LTLAGVSDD- ---------D LDLRAALRGD S-EIQMDSLR PRDIQARIRA GESPEAVAQA
Nocardioides_lianchengensis     LTFVGVSED- ---------D ADLRAALPGG PPEVRMDSLR PRDIQARIRA GESAESVAQA
Nocardioides_exalbidus          LTFTGRSGD- ---------A IDLRRALTGA PDEIPMESLR PRDIQTRIRA GESPEAVAHA
Nocardioides_luteus             ---------- ---------D IDLRAAL--- --QTVNKTLR PRDIQTRIRA GESAEEVAAV
Nocardioides_terrae             LTPVTVTRD- ---------A VDLRTALPTP PAKTPMTALR PRDIQTRIRS GESPESVADA
Nocardioides_simplex__Arthroba  LTLAAGSTP- ---------D ITLRTAVRG- --ETPMSSIR PREIQVRIRA GETAEAVAEA
Marmoricola_scoriae             LTPTGRSED- ---------D VDLREVLRDR PAENTMDSLR PRDIQARIRA GESAEQVAQA
Arthrobacter_crystallopoietes_  MQDLRLVGVD GELLGGEGGR LAIDEALRSA AA------MS PREIQARIRA GASAEDVAAE
Arthrobacter_crystallopoietes   MQDLRLVGVD GELLSGDGGR LAIDEALRSA AA------MS PREIQARIRA GASAEQVAAE
Arthrobacter_subterraneus       MQELRLVGVG GGLLGGEGGR LPINEALRMA ST------LS PRDIQARIRG GATAQQIVDE
Arthrobacter_agilis             MQELRLVGV- GELLSGEQGR LPIDDELRAA ST------LT PRDIQARIRS GATAEQVAAE
Pseudarthrobacter_sulfonivoran  MQDLRLVGVD GELLSGAGGQ LPIDEALRTA SR------MS PRDIQSRIRS GATAAEVAEL
Pseudarthrobacter_chlorophenol  MQDLRLVGVD GTLLSGAGGR LPIDEALRTA GR------MS PRDIQARIRA GATAADVAEL
Arthrobacter_globiformis_NBRC_  MQDLRLVGVD GELLSGTAGR LPINEALRLA AS------MS PRDIQAKIRS GSTAAEVAAA
Paenarthrobacter_aurescens__st  MQDLRLVGVD GGLLSGPGGQ LPIDEALRAA AS------MS PRDIQARIRS GATATEVAEL
Arthrobacter_cupressi           MRELRLVGVD GGLLSGSGGQ LPIDEALRVA TS------MS PRDIQARIRS GASAAEVAEL
Paeniglutamicibacter_gangotrie  MRQLRLVGIN GEHLSSDDGV LPVDEALRSA LT------LS PRDIQTRIRS GATAEEVSQE
Arthrobacter_rhombi             MQQLRLVGVD GELLSSDDGV LRIDEALRAA TA------FS PREIQTRIRN GATAEEVAEE
Renibacterium_salmoninarum__st  MQDLRLVGVD SELLSGAGGR LPIDEALRVA SS------LS PKDIQQRIRG GASATEVAEA
Arthrobacter_alpinus1           MTDLRLVGVD GELLSGTGGL LPIDEALRMA TT------LS PREIQAQIRG GATAADVAEH
Arthrobacter_alpinus2           MADLRLVGVD GELLSGPDGL LPLDEALRTA VG------MT PREIQSLIRA GSNANDVADQ
Neomicrococcus_aestuarii        MTQLRLVGIE GNLLSGDDGE LPIDEALRAA IS------LT PREIQGRIRS GMSAEEVAAE
Arthrobacter_woluwensis         MQELRLLGVD GDLLSDSSGE LPLDEALRRA IS------LS PRDIQARIRA GATAAEVAEE
Tersicoccus_phoenicis           MQELRLMGVD GDLFGDDAGK VRIDETLRVA TQ------LS PREIQAQIRA GASAEQIAVE
Sinomonas_humi                  MQELRLVGVD GQLLSAASGR LRVDEALRRA VA------LS PRQIQAEIRA GATAESISES
Sinomonas_atrocyanea            AEELRLVGVD GAIVSAANGR LPLDEALRRA VS------MT PRQIQAEIRA GATAEEVAAS
Enteractinococcus_helveticum    ------MGVN ADVLSNSDGY LPITDALRNA AT------LS PREIQSMLRA GATVDELAEQ
Micrococcus_terreus             MQQLRLVGVD GELLSNDAGS LPVNESLRSA AM------LA PKDIQARIRA GASAEQVASE
Glutamicibacter_arilaitensis__  MRQLRLVGIN GSQVSSDDGE LPVDDALRSA MA------HS PREIQARVRA GASAYDLSLE
Nesterenkonia_jeotgali          MQHLRIVGVN VPILSDESGA LPVDEALRHA AN------LT PREIQARLRA GATVEQVVAA
Micrococcus_luteus__strain_ATC  MAELRLTGPD GDRLSGPEGT LALSPYLRRL VLSGPARPLT PREIQQRIRA GASVEQVARE
Rothia_dentocariosa__strain_AT  MLELRLIGVD GEVLESADGL LPIDANLRTS IT------FG PRDIQTRFRQ GASVEEIAEE
Rothia_mucilaginosa__strain_DY  MLELRLIGVD GEVLESADGL LPIDANLRTS IT------YG PRDIQTRFRQ GASVEEIAEE
Rothia_nasimurium               MHELRLAGID GEILEAADGL LPIDQNLRQS IA------FG PRDIQARFRQ GATVEEIAAE
Kocuria_flava                   MEQLRLAGVD GEVLEDGTGL LRIDQELRLA VQ------FG PREIQARFRA GATVEEIVAE
Kocuria_polaris                 MEQLRLAGVD GEVVEDEAGL LRIDQELRLA VQ------FG PREIQARFRS GATVEEIVAE
Kocuria_indica                  MEQLRLVGVD GEIVETPDSR LKIDQQLRQT IQ------FG PRDIQARFRA GASVEDVVAE
Kocuria_rhizophila__strain_ATC  MEQLRLAGVD GEIVETPDSL LTIDQQLRQT IQ------YG PRDIQARFRA GASVEDIVAE
Gardnerella_vaginalis__strain_  PKEASFDHVD NNLIFIFENP LKVDDTLERA IAQNTVNSLP ISQIQALIRA GVDPEHVAKR
Gardnerella_vaginalis__strain_  PKEASFDHID ADLIFICENP LRVDDTLERA IAHNSADALP ISQIQALIRA GVAPSHVAQR
Bifidobacterium_gallinarum      LVQARFDHVD AELVFVAGEQ FAVDDTLEHA IL-RPAPSLP ISQIQSLIRA GADPARVAER
Bifidobacterium_adolescentis__  LEDARFDHVS ETLVFVSGAK FAVDEALERA ILRQQQAPLP ISQIQSLIRA GANPTRVAER
Bifidobacterium_biavatii_DSM_2  LEQARFDHVD GALVFSAGGR FAVDDTLERA ILAQPQNVLP ISQIQSLIRA GADPARVAER
Bifidobacterium_subtile         LTQASFVTVS PSLVFSADGQ FAVDETLERA ILEPPAVALP ISQIQTLIRA GAEPARVAQR
Bifidobacterium_saguini_DSM_23  LEKAHFERVS DTLVFSVGDY VALDDTLERA ILTQPHEQLP ISQIQSLIRA GADPSRVAQR
Bifidobacterium_reuteri_DSM_23  LEKAHFERVS EALIFSVGGQ VALDDTLERA ILAQPHEQLP ISQIQSLIRA GADPSRVAER
Bifidobacterium_longum__strain  LEKARFVRVS KTLVFSLGGE MAVDDTLERA ILPQPHQQLP ISQIQSLIRA GADPARVAEK
Bifidobacterium_bifidum__strai  LTQARFDHVD DTLVFASGDR FFVDETLERA ILPSASSSLP ISQIQALIRA GADPARVAER
Bifidobacterium_thermophilum    IQEAKFDHVG HDLVFAVRGL FSVDDTLEHA ILVQPAPTLP ISQIQALIRA GAEPEQVAQR
Bifidobacterium_thermophilum_R  IQEAKFDHVG RNLVFSLRGL FGVDDTLEHA ILQQTPPTLP ISQIQSLIRA GAEPEQVAQR
Bifidobacterium_tsurumiense     -------MAT HN-------- LSSTTPWNTL FLHRPNQPCP LSQIQALIRV GAEPAQVAEK
Bifidobacterium_cuniculi        YPTARFDSVT DTLVFAAGDR FVVDDRLEHA LLNVTPPTLP ISQIQSLIRA GLDPDQVAQR
Bifidobacterium_choerinum       YPVARFDHVT KTLVFAVDGS FAVDETLERA LLETPAQQLP ISQIQTLIRA GMEPDQVAER
Bifidobacterium_pseudolongum_P  YPIAQFDHVT GELVFSTDHY FTLNDALERA ILKPVHQQLP ISQIQALIRA GADPDQVARK
Bifidobacterium_mongoliense_DS  QNKATLVSVG DHLVFSAHGS FVVDDALEHA ILEQPSTALP ISQIQALIRA GAQPAKVAER
Bifidobacterium_bohemicum_DSM_  LEQAQFDHVD EHLVFSTNGD FIVDDELERA LLSTSNTPLP ISSIQALIRA GVEPHAVAEK
Bifidobacterium_commune         LQEAQFDHVD EDLVFRARGK FRVNDELEHA ILENPGTALP ISSIQALIRA GAQPDKVAEK
Bifidobacterium_callitrichos_D  PRGARLDHVS DALVFEAGGR FVVDDALERA VLRQPRANLP ISKIQQLIRA GADPSQVAER
Bifidobacterium_stellenboschen  PRGARLDHVS DALVFEAGGR FVVDDALERA LLREPHTTLP ISQIQQLIRA GADPAKVAAR
Bifidobacterium_bombi_DSM_1970  GVQARFDHID DTLVFLSETA FHVDDRLERA ILAGVHETLP ISKIQALIRA GEEPGKVAER
Bifidobacterium_asteroides__st  TRMASFDHVD DRLVFVCDHH FAVDDALDRA ILPQTGKSLP VSAIQAAVRA GARPEQVAQQ
Bifidobacterium_coryneforme     IRMARFDHVS EKLVFVCDHH FAVDDALDHA ILPRPQASLP VSSIQAAVRA GARPANVAQQ
Bifidobacterium_psychraerophil  IRVAHFDHVT DRLVFVFDHH FAIDDTLERG LMVQPQASLP ISSIQSYIRA GVEPSRVAQR
Bifidobacterium_magnum          ESVAQFNGVT PSLVFTAGGE FLVDETLNKA VAGHAPIHLP IPQIQSLIRA GADPERVAKR
Bifidobacterium_gallicum_DSM_2  K--ARFDHVT DDLAFSMGTT FLVNEELDRA IMQHV-EHIP ISQIQQLIRA GLDPHTVAER
Cnuibacter_physcomitrellae      MQELTVIGVE NGVVASDAGR FRIDDVLQSR MRGKKVSP-- --EIQTHIRA GLSASEVAEL
Herbiconiux_ginsengi            MQDLTVIGVE NGLVSSDGGR FRIDDVLQSR LRGKKVSP-- --EIQTHIRA GLSAFEVAEL
Mycetocola_reblochoni_REB411    MNDVTVTGVE DGVLESRTGR FRIDEVLHSH VRGPRVSP-- --EIQSQLRA GLSAGDVAEL
Mycetocola_miduiensis           MHDLKVIGVE DGIAATDNGR FRIDDVLQSH VRGPKLSP-- --EIQAHIRS GMSAEEVATL
Okibacterium_fritillariae       MQELTVIGVD GNVASTDNGQ FRVDESLLSH VRAPKLSP-- --EIQAHIRS GMSAEEVADV
Microbacterium_humi             MQDLKVIGVE DGVAATEHGR FRINDVLLSY LREKRLSP-- --EIQAHIRS GMSAEEVAAV
Plantibacter_flavus             MQELKVVGAE LGIVADRNEE YRVDDSFHVH LRNTKISP-- --EVQAHIRS GLSAEDVAAV
Leifsonia_xyli_subsp._cynodont  MQDLKVIGVE NGVAVGDDGR FRVDDTLQSK IRSPKLSP-- --EVQAHIRA GLSAEEVAAV
Leifsonia_xyli                  MQDLKVIGVE NGVAVGDDGR FRVDEALQSK VRAPKLSP-- --EVQAHIRS GMSAEDVAAV
Agromyces_aureus                MQELKVIGVE NGLAASDDGR FRIDEVLQSR IRGPKPSP-- --EIQSLIRS GLSAEEVAQV
Microterricola_viridarii        MQELKVIGVE NGLVASDEGR YRIDDVLQSR LRSPKLSP-- --EVQAYIRS GMSADDVAAV
Cryobacterium_flavum            MQELKVIGVE NGLAASEDGR YRIDEVLQSR LRAPKLSP-- --EVQAHIRS GMSAEDVAAV
Cryobacterium_roopkundense      MQELKVIGVE NGLAASEDGR FRIDEVLQSK LRAPKLSP-- --EVQAHIRS GMSAEDVAAV
Cryobacterium_arcticum          MQDLKVIGVE NGLAASEDGR FRIDAVLQSR LRRPKLSP-- --EVQSHIRA GMSAEDVAAV
Agromyces_flavus                -----MIGVE NGVAASDDGR FRIDEVLQSR IRGPKLSP-- --EVQAHIRS GLSAEEVAEL
Leifsonia_rubra_CMS_76R         MEDLRVVEVH DGIVSDTDGQ YRVDSVLQSR LRGRKIAP-- --EIQAHIRA GMSAQDVANV
Rathayibacter_tritici           MMELKVIGVE GGVLVSEGGR FSIDETLQSQ LREKRVSP-- --EIQAHIRS GLSAEEVADL
Clavibacter_michiganensis_subs  MQDLKIVGVE DGVVETPGGR HRMDDSFRSA LR--KAAP-- --IIQSFIRQ GMSAEDVARE
Microbacterium_trichothecenoly  MEQLKVIGTE DDILATESGR FTVDDVLRGE LRTPRPSP-- --EIQAHIRS GLSAREVAEL
Microbacterium_testaceum__stra  MEQLKVIGTE DDVVATESGR FALDEVMRVQ ARGPRPSP-- --EIQAHIRS GLTAREVATL
Microbacterium_aurum            MEQLRVIGIE EGVLATESGR FAVDETLRSQ LRGARPSP-- --DIQAHIRS GLSAEEVAEL
Microbacterium_ginsengisoli     MEKLRVIGVE DDVLATETGR FGVDEVLRTQ LRRTKASP-- --DIQAQIRA GLSAEETAAV
Microbacterium_maritypicum_MF1  MENVTIVGTE AGVLATESGR FAIDDMLQRE IRKLAASP-- --DIQAQIRA GLTAPEVAEL
Microbacterium_azadirachtae     MEHVTIVGAE DDVLATESGR FAIDEVLRAE LRPLAASP-- --EIQAHIRA GMSATEVAEL
Microbacterium_sediminis        MDQLTVIGSE DGVLANESGR FTVDDVLRSE IRRTSASP-- --EIQMHIRA GMSAEEVAEL
Microbacterium_mangrovi         MEQLRVIGTE GDVLATESGR FTVDDVLRAQ LRGPRTSP-- --EIQAQIRA GLSAREVAEL
Curtobacterium_flaccumfaciens_  MQDVRVIGVE SGLLATDGGE FRVSSSLAGQ VRQKRVSP-- --DVQARIRG GADAADVAAA
Agrococcus_jejuensis            MDKLSVIGVE DDVVEAADGR YAVAALPELP R---KASP-- --EIQSALRG GQTAEEVAAE
Agrococcus_baldri               MQQLSVIGVE DDILESASGR FRVDALPEHR K-ERKARP-- --DIQALIRG GMTAEEVASA
Agrococcus_casei_LMG_22410      MERLTVIGVE DDIVESAGGR FGVTDVPNLT RR--KASP-- --EIQTLIRQ GMTAAEVEKT
Leucobacter_komagatae           MDELRVLRRE EGILANELGE YRIDEEVAQE VRTARVRP-- --EIQALLRA GKTRSEVAAE
Rhodoluna_lacicola              MDDIRLFETD GDVLEAQDGK FRVDDAVRSS IKSITITP-- --EIQEEIRN GATIEDLMQR
Tropheryma_whipplei__strain_Tw  MYDLSVIGL- -GILAAEDGK FRANELLPYA DPRDVLDGAS VKDIQALIRE GLPAEKVAQK
Alloscardovia_macacae           LFSWRESGRN TAMVTFMRVT FIVTDELEQG ILSPKPQTLP LSAIQTLIRS GHSYDDIARD

                                SGLPVEHVRR YEGPVLAERE YVAEQARAT- ---RVGAPTL GDLVTDRLAA RGVDLASLAW
                                AGVPVEAVRR YEGPVLAERE YVAEQAQAT- ---RVGAPLL GELVTDRLAA RGVDVASLSW
                                SGVPVEHVRR YEGPVLAERE YVAEQARGT- ---RVGAPVL GDLVTDRLAA RGVDLSSLSW
                                AGTSVDHVRR YEGPVMAERE YVADQARAT- ---RIGAPVL GDLVTDRLAA RGVDPDTLSW
                                AGMPVELVRR YEGPVLAERE FVAGQARAT- ---RIGAPVL GDLVTDRLAT RGVGGESIAW
                                SGTAVELIRR YTGPVLAERE YVAGQAQQT- ---RIGAPLL GELVTDRLAT RGVEPGSIRW
                                AGISIEHVRR YEGPVLAERE FVADQAQRT- ---RVGSPML GELVTDRLAA RGVEPDQLVW
                                AGITVEQVRR YEGPVLAERQ FIAQQAAAT- ---RVGSPSL GDLVTDRLAA RGVETSGLEW
                                AGITVAQVRR YEGPVLAERA FIAQQAAAT- ---RVGSPTL GDLVTDRLAA RGVDTETLEW
                                SGVPLETIRR YEGPVIAERQ HVSQRARAL- ---TISAPVL SDVVVDRLAS RGVEADSIVW
                                SGLPVEAVLR YSGPVTDERA WIASQAQEL- ---PIGAPTL GDLVVDRLAA RGVEAE-LTW
                                FGVPVEHVRR YEGPVLAERQ YIAGLARSA- ---PVSSPHL EDVVVDRLAQ RGVDVSDLVW
                                SGLPVEHVQR YEWPVAAERD HVIGQVRAH- ---RLPTTTL GEVADTRLAA RGVTTAEAHW
                                SGLPVEHVRR YEWPVVAERE HAVGQVRAH- ---RIDR-TL GEAADARLAA RGVSTDEATW
                                SGLPLEHVRR YEWPVLTERD HVVGQVRGH- ---RVDT-TL GELADRRLVA RGVADDDATW
                                AGLPVENVRR YEWPVVTERE HVIGMVRTH- ---DVPTSEL GKIADARLAA RGVKPDDAAW
                                AGLGVEHVRR FAGPVVAEQE YVVDRVRAS- ---RQGSPTV GELVAQRLAA RDVEPDAVEW
                                GKVSEDYVQR FEGPIIAERE WAIQVAREC- ---TVGAPTL GEIVVDRLAE RGVDTDSLSW
                                TGLDVEHVRR FEGPVIAERL WAVQQAQAC- ---RIGSPVL GELAVDRLAT RGVEPSSLEW
                                TGLDIDHIRR FEGPVLAERA WAVEQARSC- ---RIGSPVL GELVIDRLAT RGVEPASLGW
                                TGMDVEHVRR FEGPVLAERQ WAVSQAQSC- ---RIGSPLL GELVVDRLAT RGVDPSSLEW
                                TGQDVEHVRR FEGPVLAERG WAVEQARLS- ---RIGSPLL GELVVDRLAT RGVDPESLEW
                                TGFPLARVQT YEAPIIAERN WAVNRAQKC- ---HIGSPLL GELVLDRLAT RGVDPELVTW
                                AGLSLEHVRK FESPVLGERR WTVERAQAC- ---RVGSPTL GDLVVDRLAA RGVDPESLTW
                                YHVDKGTVSR FEHAVLSERA FIASRAKNA- ---HLHAPTL GDLVIDRLAT RGVSPDSIEW
                                YGLDLARINR FVAPIMSERS FIVAKALEM- ---PVGAPKL QDVVIDRLAT RAVDSASLVW
                                AGMDLAQVKR YEAPVLAERI YTARQAQET- ---RVSAPAL GELVIDRLAT RGVSPTSLIW
                                HACDIEMVRS FESPIQAEKE YALQRAQNM- ---RIGGPKM GELVIDRLAA RGVDPSTLEW
                                HGLDIPSIIR YEAPVQAEKD YALQRALAS- ---TIGGPKM GDLVLDRLAA RGVNPNSLQW
                                HGMEVSAVER FEAPVQAEKD YALTRARAV- ---RIGGPTM GDLVLDRLAA RGVDPSSLEW
                                HGMQVATVAR FEAPVQAEKE YALSRALSV- ---RIGGPAM GDLVVDRLAA RGVDPDSLRW
                                YDTDIALIER FEAPIDAEKA WAIQRARES- ---HVGSPLM GDLVVDRLAA RGVDPESIIW
                                SSLPASQVAI FAHPIFAERE YTASRARNF- ---RQSSMTI EELVVSRLVP RGVIASNINW
                                SSLPASQVSA FAHPIFAERE YTTNRAQNF- ---RLNSMTL EELVISRLVP RGITATDITW
                                SSLPPSQLTN LAYPIFAERE YVAQNARLY- ---RQGGMSL EELVASRLLT RGVEAGEVTW
                                AALPPSRISA LAHPIIAERN YTAAQARNY- ---TLGGFTV EELVTSRLVA RDVDTASITW
                                SALPPSRVSA LAGPIEAERD YTARQARAY- ---PVSAFTV EELVTSRLLA RGVQPEEIQW
                                TGAPLTQIQQ YEGPILAERR HIAHTAGQCP VYSESG-RPL SEVVTERLQA RDIEESDQTW
                                TGEDVEHIRR YERPVLDERR HIAQQAGRVL VYPDTDPTPL AELALERLEL REVDPESMEW
                                TGADPDQVRT YERPALAERA HMAHTASRHP IYSDHDPTPL VELAQTRLAM RDVDIETMDW
                                TGADIEYVRT YEGPAMAERE RTAYLASRHP IYSDHDPTPL IELCQERLAM RDVDIETMEW
                                SQIPLDHVRR YEGPVLAERE WTAQRAR--- --TFHVGPAL EQMVAERLAA RQAS-PDTVW
                                SEIPLEHIRR YEGPVLAERE WSAQRAR--- --TFPVGPAL LDVVTERLAA REAT-GETAW
                                AKVSLEHVRR YEGPVLAERE YTAQRCR--- --AFPVGPSL GEIVAERLAA RRAG-EDVRW
                                AAVGVEHVRR YEGPVLAERE YISERAR--- --TFHVGPAL GEIAMQRLRA RRAS-DHSRW
                                AGMEVEHVKR YEGPVRAERD HTARRAQ--- --DFRTTEKL IDVVEPRLRA RGVD-EDLEW
                                SGWPVEKISR YEAPILAERE HVAGLARGVH LPALGHSPTL EKRVKERLVM RGLRTDDAWW
                                SGWSTDKVSR YEAPILAERE HVAALARAVH LPSFGRSPTL EKRAKERLVM RGLRPDEAWW
                                TGWELERVRR FEGPVVAERE HVVGLAQRAP VRASGRSHTL ERRVRERLQS RGVDLTAVSW
                                GGLTLEHVRR YEGPVLAERA HVAGLAR-RT PHGRSAG-SL DDVVVARLSA RAVDPDGARW
                                AGWALSKVGV FEAPVLAERG HVVGLAMNAR LHPRGGPELL STRVERRLIG RGVAADQTEW
                                AGWTIQKVQR FEGPVLAERE YIANLARAVI VGQTRPEQSL GSRADERLKE RGVLAERVRW
                                AGWTVQKVQR FEGPVLAERE YVANQARAVV IGTTRPEQTL GSRADERLKS RGVAEELVRW
                                AGWTVQKVQR FEGPVLAERE YVANQARACV VGTTRVEQTL GSRAEERFKG RGVAGELVRW
                                AGWTIQKVQK FEGPVLAERE YIAQQARSCV VGHIRSEQTL GSRSDERLKE RGVRGELVQW
                                SGWTVEKVRR FEGPVLAERE FIANKARATV LAHDGKAETF GERVETRLRD RGVGADQVQW
                                SGWPVEKVHR YEGPILAERD HVAGLAQQVR LRARGGAPTL GARVTERLRS REIDTTSARW
                                AGWTVEKVHR YEVPILAERV HVAGLARQVR LRGRAAASTL GARVAERLRS RELDPDATRW
                                AGWTVEKVRR YEGPILAERE HVALLGRQVR LRSPGGAGVL GTRVDERLRS RQIDSGTARW
                                SGWPVEKVRR YEGPILAERE YVAGLARAVR LRGRSATPTL SARVSQRLSG RGVDPATAEW
                                AGWPVEKVRR YEGPILAERE HVAGLARSVR LRGRGGTPTL ATRVSQRLSG RGVDPSAAEW
                                TGWDLDKIAR FEGPVLAERE HVATRAQAVR MRGTNQPETL AQRATIRLTG RGVEPSSVVW
                                TGWDLDKIAR FEGPVLAERE HVATRAQAVR LRGTNQPETL AQRAATRLTG RGVEPSSVEW
                                TGWSMEKIAR FEGPVLDERQ HVASAAQRVR VRGQ-GDETL GGRAASRLAS RGVPEEAVLW
                                AGWTVEKVHR YDGPILAERE HIATTAGRAR LRGRYGGATL AERVDERLSA RGVPAESVTW
                                AGWSVEKVHR YEGPILAERA HIARLAGDAH VP-THGPVTL GERVERRLES RGVPSEQVEW
                                AGWSVEKVRR YEGPILAERE HVARIAIGSR LRPRGPSPTL LDRVTRRLGE RGVSVDDVDW
                                MEVTEARVEP YAHPVLLERA RIAELAKNSH PVREDGRLSL WEVLATALAA RGEDLATSTW
                                MGVTEARVEP FAHPVLLERQ RMAELAKQTH PVREDGRLTL WEVLATAFAA RNNSLADAQW
                                MGVSTQRLEG FAHPVLLERA RVAELGKKAH PVREEGRHTL WEVLAQAFAA RGLDLSESSW
                                MQVAESRVEP FAHPVLLERA RIAELARTSH PVRDDGKLTL AEVLATAFAA RDIDPQGAHW
                                MGVAESRVEP FAHPVLLERA RIAELARGSH PVRDDGKLSL AEVLATAFAA RDIDPSGAVW
                                NDVVPSRIET YAHPILLERA RIAELAKKSH PVRDDGKLTL WEILATAFAA RDIDLSQTTW
                                NGVTESRIEP YAHPVLLERA RIAEMAKSAH PVRDDGKLSL WEVLATAFAA RGLDLGTTEW
                                NGVTESRIEP YAHPVLLERA RIADMAKQSH PVRDDGRLTL WEVLATAFAA RGLDLSTTQW
                                NGVTEARIEP FAHPVLIERA RIADMAKRAH PVRSDGKLSL WEVLATAFAA RGNDLTDSEW
                                ADVARSRIEP FAHPVLLERA RIADMAKRAH PVRDDGPLTL FEVIATAFAA RDLDLTSAHW
                                NDVPASRIES YAHPVLLERA RLADLAKRAH PVRDDGKLTL WEILATAFAA RGLDLTTTQW
                                NDVPESRIES YAHPVLLERS QKAEMAKRAH PVRDDGRLTL WEILDTVFTA RGLDVRNSTW
                                IGVPVSRIEP FAHPVLADRA SIAQQAKQAN PVRDDGKLTL WEVLATAFAA RGLDLTTTEW
                                MHVDESRIEP FAYPVMLERN RISEVAKQAH PVREDGKLTL WEVLASSFAA RGHSLSESTW
                                LGVPESRIEP FAYPVMLERE RVADVAKQAH PVREDGKLTL WEILATSFAA RGHSLSESTW
                                LGVPESRVEP FAYPVMLERN RIAEVAKQAH PVREDGSLTL WEILATAFAA RGHSLSEADW
                                IGAPESRIEP FAHPVLLERA RIADVAKQAH PIREDGKLTL WEILATAFAA RGHSLSESTW
                                LGVPESRIEP FAHPVLLERA RIADVAKQAH PIRDDGKLTL WEILATAFAA RGHSLSESTW
                                MGVAESRVEA FAHPVLLERS RMSELAKQAH PVREDGKLTL WEVLAAAFAA RGHSVADTDW
                                MGVAPSRVEP FAHPVLLERE RMAELAKQSH PVREDGKLTL WEVLAAAFAA RGHSVTETQW
                                MGVAESRVEP FAHPVILERQ RMAELAKQAH PIREDGKLTL WEVLATAFAA RGQSVADSSW
                                MGVMESRVDA FAHPVLLERE RIAQLARQAH PVREDGKLTL WEMLATAFAA RGHNLADAEW
                                MGVAESRVEP FAHPVILERE RIAELSKQAH PVREDGKLTI FEILATSFAA RGHSLADATW
                                MGIAESRVEP FAYPVMLERN NIAEQAKQAH PVREDGKLTL WEILATSFAA RGHSLSDAEW
                                NGVTEARIEP YAHPVLLERA RIAELAKQSH PIRENGKLTL WEILATAFAT RGHDLTSAVW
                                NGVTEARIEP YAHPVLLERA RIAELAKQSH PIRENGKLTL WEILATAFAT RGHDLTTAKW
                                MGVAESRLES YAHPVLLERA QVAEAAKQSH PVREDGKQTL LEILATSFAA RGHSISDAEW
                                MGVAESRLDV YAHPVLLERA QVAEAAKQSH PVREDGKQTL FEILATAFAA RGHSVSDAEW
                                MGVAESRVEP YAHPVLLERA QIAEAAKQAH PVREDGKLTL FEVLASAFAA RGHSLADATW
                                MGVAESRIEP YAHPVILERF QVAEAAKRSH PLRENGKLTL FEILATAFAA RGGSLSAAEW
                                MGVAESRIEA YAHPVLLERY QVAEAAKQSH PLREDGKLTL FEILATAFAA RGNSLSQAEW
                                MGVAVSRVDT YSHPVVLERM QIAEAAKQSH PVRDEGKLTL FEILATAFAA RGHSLSDAAW
                                MGVAVSRLDA YSHPVLLERD QVAEAAKQSH PVREDGKLTL FEILATAFAA RGHSLSDATW
                                MGVAISRVEP YAHPVLLERA QVAEVAKQSH PVRADGPDTL YEVLALSFSS RGHALSEATW
                                MGVAVSRVEP YAHPVLLERA QVAEAARQSH PVREDGSETL FEVLALTFAS RGHALAEAHW
                                MGVAESRIEP YAHPVLLERA QVAEAAKQSH PIRDDGPDTL FEVLALAFAT RGHALSEARW
                                MGVAVSRVEV YAHPVLLERS QIAQLARQAH PVREDGKLTL AEVLAAAFGA RGHSLADATW
                                MGVPLSRIEP YAHPVLLERS RIAELARQSH PVREDGKLTL WEVLAAAFGA RGHSLADSEW
                                MGVAPARIAN YAHPVLLERK QMAELAKASH PVRGDVTLTL SETLATAFGA RGLPFHSATW
                                AGVSVERIDD YAYPVLLERS RMAEIAKKAY PVRDDGKLTL WEILATAFAA RGIDLESAEW
                                TGMSFRRIDA FAHPVLNDRA RIAEQGRLSH PRRSDGELTL EEILATAFAA RGQDLAEATW
                                TGMPARRIEP FAHPVLAERA RIAELGKQSR PRRADGQLTL WEILATAFAA RGLDLGTSEW
                                SGMQPRKIES FAYPVMAERA RIAELGKRSR PRRQDGKLSL WEILATAFAA RGLDLADSEW
                                SGMQPRKIES FAYPVLAERA RIAELGKQSK PRRIDGKLSL WEILATAFAA RGQELADASW
                                SGMSQGKIEP FAHPILAERE RMTTVARQSH PVRQDGTLTL DDVLATAFTA RGMDLSEATW
                                TGASETRLLP YAHPIEMERH RMAELARQAY PVRADGEHTL WEVLAASFGA RGEDVRAAIW
                                TGAPESRLTP YAHPIQMERH RIAELARQAY PVLSDGEHTL WESLATAFAA RQEDVRASTW
                                TGMEDRRVRP FAVPIAMERN RIADMARDAH PVRADGDSPL REVLAGAFAA RGESLRASEW
                                ADTDESRIEP YAWPILQERA RIAELAHAAL PVNGDGNQPL WEVLATALAA HGESLSDAEW
                                ADTDPSRIEP YAWPILQERA RMADLAHSAH PVSSDGKNTL WEVLATSLAA RGESLSECEW
                                ADTDESRIEP YAWPILQERS RIAELARSAR PATSEGEHTL WEALATAFAA REENVADTQW
                                MGVTPARIES FAHPVLTERH RMAELARAGY LQAPSTAPTV GELVAQAFSR HDYDLERATW
                                MGVIPERIES FAHPVMTERH RMAELARGGY LQAPSATLTL GEQAAQAFSR HDYDMERATW
                                SGSDISRIKR FAHPVLLERL RAAELATAAH PLLADGVLTL LETVTAALVK RGLSTEMLSW
                                SGSDISRVRR FAHPVLLERA RAAELATAAH PVLADGVLTL LETVTTAFVA RGLNPDRLSW
                                SGSDIARIRR FAHPVLLERS RAAELATAAH PLQADGVLTL LETVSTALVA RGLNPARLGW
                                TGADIARIER FAHPVLLERS RAAELATAAH PMLADGVLTL LETVTGALFA RGLDAEDVDW
                                TGGDIARIER FAHPVLLERS RAAELATAAH PVLADGVLTL LETVTATFVN RGLSTDGISW
                                TGADIARVQR FAHPVLLERS RAAELATAAH PVLADGVLTL LETVTAALSA RGLDPDSTSW
                                AGVDVSRVER FAHPVLLERS RAAELAAAAH PVLADGVATL LEVVSSALMG RGLNPDHSSW
                                SGMDISKVER FAHPVLLERS RAAELAGAAH PVLADGVTTL LDTVTTALVA RGHSLESTSW
                                SGADPSRIER FAHPVLLERS RAAELATAAH PVLSDGVLTL LESVTMALVS RGLNPDATTW
                                SGVDLARVER FAHPVLLERS RAAELATAAH PVLADGVLTL LETVTTSLVA RGLSTEATNW
                                AGVDVARVER FAHPVLLERS RAAELATAAH PMLPDGVLTL LETVTTAMVA RGLDPDDTAW
                                TGADIDRVQR FANPVLLERA RAAELATAAH PILADGVLTL LETVTSALIS RGLDPDSTTW
                                AGEDIERIQR FANPVLLERS RAAELATAAH PVLADGVLTL LETVTTALIS RGLDPNATNW
                                AGVDIARVER FAHPVLLERS RAAELATAAH PVLADGVLTL LETVSTALIA RGLDPEATTW
                                AGVPVERVER FAHPVLLERA RAAELATAAH PVLADGVLTL LETVTKALVA RGLDPDAVAW
                                SGMPIERVER FAHPVLLERS RAAELATAAH PVLSDGVLTL LETVSTALVA RGLDPDATNW
                                CGGDIHRIQR FADPVLLERA RAAELATAAH PMLDDGVLTL LETVSGTLIG RGLNPENLVW
                                CGGDHDRIQR FADPVLLERA RAAELATAAH PMLPDGVLTL LETITGTLIG RGLNPENLAW
                                AGVPEARVER FAYPVLLERS RMAELAQSAH PVREDGVRTL GEVVAYAFGV RGQDYGHAEW
                                SGVPMPRVER FAYPVLLERS RTAELAQQAH PVREDGVQTL GEVVAYAFGV RGQDYSQAEW
                                AGVPLQRVER FAYPVLLERS RTAELAQQAH PTREDGVQTL GEVVAHSFGL RGQDYSRATW
                                SGVSAQRVER FAYPVLLERS RTAELAQSAH PVREDGVQTL GEVIAYAFGV RGHDYTQAKW
                                AGMSPARVER FAYPVLAERA RTAELAQRAH PAREDGVRTL GEIVAHSFAL RGQDYTQASW
                                AGIPVQRVER YAHPVLLERA RIAELAQQAH PVREDGVRTL GEVVAHAFGV RGQDYTKAGW
                                AGIPAHRVER FAYPVLLERS RIADLAQRAH PVREDGVQTL GEVVAHSFGL RGQEYVDVSW
                                AGMPAHRIER FAYPVLLERS RTADMAQRAH PVREDGVQTL GEVVAHSFGL RGHDLSDTKW
                                SGLPEDKVER FAYPVLLERS RTADLAQRAH PVREDGVQTL GEICAHAFGL RGQEYSEGVW
                                SGLPEDKVER FAYPVLLERS RTADLAQRAH PVREDGVQTL GEVCAHAFGL RGQEYSEAVW
                                AGLPVHRVER FAYPVLLERS RTAELAQRAH PIREDGVQTL GEIIAHSFGL RGQDYSCGEW
                                AGIPPHRVER FAYPVLLERS RTADLAQRAH PMREDGVQTL GEVVAHAFSL RGQEYCDSEW
                                AGMPSHRVER FAYPVLLERS RTAELAQRAH PVRADGVQTL GEVVAHSFGL RGQDYSQVNW
                                AGMDPQRVER FAYPVLLERS RTAELAQRAH PVREDGVQTL GEVVAHAFSL RGQDYESGSW
                                AGIPAHKVER FAYPVLLERS RTADLAQRAH PIREDGLQTL GEVVQHAFTL RGQDYTAATW
                                AGVPTHKVER FAYPVLLERS RYAEMAQRAH PVREGGVQTL DEVVQHAFTL RGHDYAVAEW
                                AGIPEQRVER YAYPVLLERA QVAEMAQRAH PVREDGVQTL GEVVAHTFGM RGHDYNETSW
                                AGIPQQRVER YAYPVLLERA QVAERAQQAH PIREGGVQTL GEIISHTFGM RGQDYSETSW
                                AGVPSQKIER FAYPVLLERA RTADLARNAH PVREDGLRTL DETVAHTFGL RGQDPTTVDW
                                AGVPTQKIER FAYPVLLERS RTAELAQGAH PQRADGSRTL GETVAHTFGL RSQDYTTAGW
                                AGVPTQKIER FAYPVLLERS RTAELAQSAH PQRADGSRTL GETVAHTFGL RGQDFTAAGW
                                AGVPVAKIER FAYPVLLERS RTAELAQYAH PVRTDGSRTL GEVVAHTFSL RGLEYSGVEW
                                AGVPLQKIER FAYPVLLERS RTAEMAQGAH PMRADGVRTL GETVAHTFGL RGQDYLEAEW
                                AGTTAERVQR FAHPVLLERG RAAELIRASH PMREDGLATL DEVVTAALRA RGLNPAVATW
                                AGVSPDRVER FAHPVLLERA RAAELAALAH PIREDGVATL GEVVDSALAA RGQSAAATEW
                                AGVPKDKIER FAHPVLLERQ RATELGALAH PIRHDGTETL GDTVTEGLAA YGQNPNEATW
                                AGVSTDKIER FAHPVLLERS RAAELAALAH PLRHDGELTL GDVVTEGLVA FGQNPSEAAW
                                AGVPVEKIER FAHPVLLERT RATELASLSH PIREDGVATL GEVVTEALTL RGNSPQDAEW
                                AGVPVDKIER FAHPVLLERT RATELAALAH PIREDGVYSL GEVVSEALIA MGQHQQDVEW
                                AGVPVDKIER FAHPVLLERS RAAELAGHAH PIRQDGVSTL EESVAEALIA YGQNPQDAHW
                                AGVGVDKIER FAHPVLLERS RASELAGAAH PIRHDGVATL AESVAEGLVA YGHNPADADW
                                AGVPASRIER FAHPVLLERR RVAELAALAH PVRHDGLENL SEVVTAAFVA RGHNPDDTVW
                                AGVTMERIER FAHPVLLERQ RATELAALSH PLREDGSYTL SETVTEAFNA FGHNHTDIDW
                                AGVDVSRIER FAHPVLLERQ RAAEMASAAH PVRNDGVSTL ADTVAGAMFA RGGDPDAIEW
                                SGMVLSRVEI FAHPVLLERS QAAAMAQEGH PMRPDGVQTL SEVVTQAFRA RGHSLDDATW
                                SGMAISRVEV FAHPVLLERS QAASMAQAGH PLRHDGVQTL LDIVTLAFRA RGHNLDDAAW
                                AGIPHAKVER FAYPVLLERA RAAEMAQAGH PVRPDGVHTL SEIVTLAFKA RGHENSAITW
                                AGIPLAKVER FAYPVLLERS RAADMAQGGH PVRGDGVETL SEIVAQAFRA RGHNLDDAAW
                                AAVSLKRVER FAHPVLLERA RAASMAQGGH PIRENGVETL AEIVAMAFRA RGHELDDADW
                                AGVPVAKVER FAYPVLLERS RAADMAKKGH PVRPDGVETL HEIVTQAFRA RGHSLDEAEW
                                SGMPASRVER FAYPVLLERA RAAELAQRAH PVRKDGVETL IDIVSAAFAE RGHNIDIAEW
                                SGMPASRVER FAYPVLLERA RAAELAQKAH PVRKDGVETL IEVVSAAFAE RGHNIDIAEW
                                SGMPLSRVER FAYPVLLERA RAAELAQKAH PVRNDGVETL IEIVSAAFAE RGHNIEVAEW
                                SGMPESKVER FAYPVLLERA RAAELAQKAH PVLPDGVETL SEIVTAAFTE RGHAIEQAEW
                                SGMPASRVER FAYPVLLERA RAAELAQKAH PVRPDGVETL IDVVTAAFTE RGHNIEGAEW
                                SGMPASRVER FAYPVLLERA RAAELAQKAH PVRPDGVEIL IDVVTAAFTA RGHTLENAEW
                                SGLPMARVES FAHPVLLERA RMAQMAQHAH PLLEDGLQTL STAVAQTFGT RGQNIDEAQW
                                AGAPVHRIKR FANPVLLERA RAAELAQLAH PVRGDGHTAL ADVVRGALVE RGHTDT-TEW
                                AGVPLSRIEG FAVPVLLERA NAAELARAAH PVLPDGLNTL ADRVGAALDR RGVDPDLVTW
                                TGMSFTRVEA FAYPILQERG ARAERARKAH PLLADGVDTV ETMVIDSLEE RGVDPELLRW
                                AVTSVSRIES YAYPVMLERA SMADKARAAH PMVDGNRKTL EEIVTATLRQ RGHAEG-MRW
                                AGTTASRVDR FAYPVLLERA SVAEKARKAR PAIDGIATSV EDTVAATLAA RGHDGD-VTW
                                SDVSVERVRR FAGPVLLERS RVAGLAASAY PARSEQSHTL GQLVSARLTS LGHDPEAAVW
                                TGVAEDKIHR FAHPVLLERM RAAELARASH PSGIDGSSTL GELVAECLAL RGSASSDAEW
                                TGVGVEKINR FAHPVILERS RAAELARASH PMGVDGAGTL GEMVAECLVL RGHSPQNAEW
                                AGVSPAKIDR YAHPVLLERA RAAELARASH PLTMDGLATL GELVAECMVL RGNVPADARW
                                LGVPVERVMR FASPVMDERL RITDEARRAR ARRTGSVAPF GETVDARFGA HGIVATDVSW
                                SGTRVERIMR FAHTVLQERS RLAEQAREAR VRLSEGGAPL QQFMAERLRL LGADLDAVRW
                                SGTRVERIMR FAHTVLQERA RLAEQAREAR VRLSEGGAPL QQFMAERLRL LGADLDAVRW
                                AGLRLERVLR FAHPVLQERE RIAEQAREAR VRLSDGAPPL QQFMAERLRL LGTDLDAVRW
                                SGIRVERIMR FAHPVLQERE RVAEQAREAR VRLSEGTVPL QQFMSERLRL LGADLDAVRW
                                TGARVERIMR FAHPVLQERE RVAGQAREAR VRLTEGGAVL QQFMVERLRL IDTDIDAVQW
                                SGTRVERIMR FAYPVLQERT RVAEQARDAR VRLSEGSVPL EQFMSERLRL LGADLDAVRW
                                SGTRVERIMR FAHPVLQERA RVAEQARGAR VRLSEGSVPL DQFMSERLRL LGTDLETVGW
                                SGTSVERIMR FAHPVLQERA RVAEQAQGAR VRLSEGAVAL EQFMSDRLRL LGADLDAVRW
                                AGIAVERVER YEGPVLAERA RVVQEARAAL LPKDPGGRPL GEVVDARLQA VQDDPENAQW
                                AGIPVERVER YEGPVLAERA RVVQEARAAL LPKDPGGRPL GEVVDARLIV AQDNPAAAQW
                                AGIPVERVER YEGPVLAERA RVVQEARAAL LPKDPGGRPL GEVVDARLMG AQDNPAAAQW
                                AGIPVERVER YEGPVLAERA RVVQEARAAL LPKDAGGRPL GEVVDARLMA GQDNPDSAQW
                                AQVAVDRVLR YAGPVLQERA MLAQAARRSR --LAT-GERM SNVVDVKLGT HGVDPEAVSW
                                AGVAVDKVLR YAGPVLQERA MLAQAARRAR --LAN-GERM SDVVDVKLGQ HGVDTASVSW
                                AGVPVDRVLR YAGPVLQERA MLAQHARRTR --LKG-PTPL AEVVNGRLAQ HGIDTEKISW
                                ANVPMEKVLR FAGPVLQERA AMAQLARRTR --LRG-GQTL ADVVDGRLRA HGIDVETVAW
                                ANVPMEKVLR FAGPVLQERA AMAQLARRTR --LRG-GQTL ADVVDARLRA HGIDVETVAW
                                AGVPLERVLR FVGPVLQERE HVAERARRAR --IAVPSVLL ADVVERHAIR QGMSPEDVVW
                                AGIPVDRVRR FEGPVLAERA FMAERARKTP VRRPGEGPQL GDAVAERLML RGAD-KAVRW
                                AGIPVDRVRR FEGPVLAERA FMAERARKTP VRRPGEGPQL GEAVAERLLL RGAD-KSVHW
                                AGIPVERVRR FEGPVLAERA FMAERARKTP VRRPGEGPPL GEAVQERLVL RGAE-KTTLW
                                AGIPVERVRR FEGPVLAERA FMAERARKTP IRRQGEGPQL GDAVAERLML RGAE-KSVQW
                                AGIPVERVKR FEGPVLAERA YMAERAQKTP VRRQGEGPLL GDLVTERLRR HGVD-PTLRW
                                CGISVERIRR FEGPILAERA FMAEKAQNTQ VRRQGEGQKL GEIVAERLAK RGAEDPAVRW
                                SGIPIERVRW FEGPVLQERE YIAQQAQRAS VRAQGDGPSL EELVTKRIGA HQLE-TDAAW
                                SGIPIERVRW FEGPVLQERE YIAQQAQRAS VRAHGDGPSL EELVTKRIGA HQLE-TDAAW
                                SGIPIERVRW FEGPVLQERE YIAQQAQRAT VRTPGDGPSL EEIVTKRIGA HQLE-TDAVW
                                SGIPIERVRW FEGPVLQERE YIAQQAQRAA VRIAGEGGNL EELVARRIGA HQLE-TDAVW
                                AGIPIERVRW FESPVLQERE YMAQQAQLAP VRRPGEGPSL GELVTERIGT AQLE-SEASW
                                AGIPIERVRW FEGPVLQERE YMAQQAQRAT VRRQGDGPVL GDIVAERVGQ HQIE-TDATW
                                SGIPIERVRW FESPVLQERE YVAQQAQRAS VRRQGEGPVL GELIAERIGR HQLE-TDAVW
                                AGIPVERVRW FEGPVLQERE YVAQQAQRVS VRMPGEGPTL GELVADRLTR RGVP-TEIDW
                                AGIPVERVRW FEGPVLQERE YMAQQAQRVA VRLPGEGPTL GELVAERLTR RGVS-AEIDW
                                AGIPVERVRW FEGPVLQERE YMAQQAQRCA VRMPGDGPIL GELVAERLSR RGVP-AEIDW
                                AGIPVERVRW FEGPVLQERE YMAQQAQRCA VRLPGDGPTL GDLVAERLTR RGVP-AEIDW
                                AGIPVERVRW FEGPVLQERE YMAQQAQRCA VRLPGDGPTL GDLVAERLTR RGVP-AEIEW
                                AGIPVERVRW FEGPVLQERE YMAQQAQRCT VRLPDAGPTL GELVTERLTR RGVP-AEIDW
                                AGIPVERVRW FEGPVLQERE YMAQQAQRVP IRMPGDGPLL GDLVRERLAR RGVP-VEIDW
                                AGIPVERVRW FEGPVLQERE YMAQQAQRVS VRMPGEGPTL GELVAERLTR RGVP-AEIDW
                                AGIPVERVRW FEGPVLQERE YVAQQAQRVA VRMPGEGPTL GDLVAERLTR RGVP-TEIDW
                                AGIPVERVRW FEGPVLQERE YMAQQAQRVT VRRPGEGPPL GETVEERLGR GGVD-LEAEW
                                AGIPVERVRW FEGPVLQERE YMAQQAQRVA VRRPGEGPPL GETVEERLGR GGVD-LEVEW
                                AGIPVERVRW FEGPVLQERE YMAQQAQRVT VRRPGEGPPL GETVEERLGR GGVD-LEVEW
                                AGIPVERVRW FEGPVLQERE YMAQQAQRVP VRRPGEGPPL GELVEERLNR GGVD-IDVEW
                                AGIPVERVRW FEGPVLQERE YVAQQAQRVS VRMPGEGPTL GELVAERLSR RGVP-TEIDW
                                AGITVERVHG FAVPVIAERE WMAQSARATS VRRKHVVA-L AELADAALAE RGIAPEKAEW
                                AGVPVERIAG FAAPVLAERQ YMCEQARTTP IRRKHVVA-M GTLVDEHVVA TGGVPEDVEW
                                AQMPMERVMA FAGPVLAERD HVANLAQRAS VRRRGGTRNL GAWVTERLRI RGVDPAAAEW
                                AGMPREKVER FAGPVLAERE HIAGRARQAT VRRLG-PQTL EAAAGATAKT HGADPDLVEW
                                AEVPIERILR YAGPVLAERE YTAGQARRCA LRRNG-AQIL DEAVGSRLDA LGIGRDHATW
                                SGMDHGRVEV FAGPVLAERE HIAGAARIST VRRRGEHRRL EDLISQRLRS RGLDPDTLDW
                                SGMEVEHIEA FAGPVLAERE HIAGAAQTAT VRRRGEHRRL GDLITQRLRS RGIDAEGVEW
                                TGMELDRVEA FAGPVLAERS HIAQAAQTAT IRRRGEHRRL GDLIAARLRA RGVDPDTIAW
                                TGMSTERIEA FAGPVLAERE HIASAAQSAT IRRRGEHHRL REIIAERLSS RGIDSDAIEW
                                AGVDPARIEG FALPVLAERE HMTSTALDCA VRRRGDHRRL QELISTRLQA RGIDSEDIAW
                                AGVEESAIEG FAGPVLAERE HIVTRALAST VRRRGEHRRL GELVRERLQQ RGIDADRIEW
                                AGVDVDQVEP FAVPVLAELD HIIEVAMTCP VRRAGAHRTL GTVISRVAKA NSIPDENISW
                                AGVSVEDVEP FAVPVLAELD HVVSTALDGP IRHRNNRRSL RSVVDRVATK VGFDPDDLTW
                                AGVPTGDIEG YAAPVLAERE HMAALAQSAQ VRRATGPISL DESIVPRLEN RGVDPASVLW
                                AGVDLARIQA FAAPVLAERT HVAALALASS VRRRGEGRSL REVVTEQLVK HGRSTQDLQW
                                AGVEAQELAI YAAPIMAERE YIAGRARDSN VRRSGDHRDL DAVVTEEMRA RGIDPTSVVW
                                AGMDLDRVER FAAPVIAERE HVAGLAMTSS ARRRGEHRTL RGVLSERLLN RGIDADTVRW
                                AGLAYERVER FAAPVLAERE HLALMALAAS VRRRGEHRTL RATVADRLLK RGVDADAVVW
                                SGMDADRVER FAAPVLAERE HVALTALGAS IRRRGEHRPL RTVVGERLLG QGVDVDDVVW
                                SGMDPERVER FAAPVLAERE HMALTALSGS VRRRGENRPL RTVVAERLLG QGVDADEVAW
                                SGMPSSRIEA FASPVIAERE HIAGMAQNGS LRRRGEHRTL QAAVGERLRE RGVDPVTVAW
                                AQTSVDRILT YAGPVLAERE HVAQRAQKSS VRRTAGVRTL GEAVEAHLRV EQVGADVVTW
                                AQTSIEKIMI YAGPVLAERE HIADRAQRST VRRTTGARTL GDAVEAHLRS LNVDPTTVTW
                                AGSTVEKIMP FAGPVLAERQ HVAERAQRSS VRRSGEARTL GDAVAAQLRP LNVRAETVEW
                                AGTSVEKIMP FAAPVLAERA HVAERAQLAS VRRRATARTL GEAVTAHLRA HNVDPSSVEW
                                AGTTVEKILA FAGPVLAERE HMAQRAQQAS VRRRPGARTL GEAVSAHFQT MYIDPETVNW
                                AGTTVEKIMP FAAPVIAERE HIAERALKAS VRRRPAARTL GSAVAAHLSN LDVLADTVEW
                                AGTTVDAIMP YVGPVLAERE HVAGRAQKAS VRRTPGSRVL GDAVAAHLRG RGADPAAVVW
                                AGTPVETIMP YASPVLAERA HVAYTALKAS VRRPGGARTL GEAVEQFLAE HRLHDDDVEW
                                SGVSMERILR YEGPVRAERD YMAQQAQQVE VASGLPPVSL GEMVRHRLPA FGIDPESLEW
                                SGLDMARILR YEGPVRAERD YMVQQAQRVE VASALPPATL GEMVAHRVNA FGIDAASLEW
                                MGVELQHVLR YEGPVRAERD YMAQLAQRVE VASPLPPAQL DDMVRYRLQA FGVDPETAEW
                                SGLDLAHVQR YEGPVRAERD YVAYLAQRVE VASPLPPALL GDMVAFRVQS YGVDVGSLEW
                                SGLPLAKVER YEGPVLAERE YVAQQARKVE VALPSPPASL HDMVNHRLSA HGIEPSTVEW
                                SGLPLAKVER YEGPVLAERE YIAQQARKVE VATPSPPATL DEMVSHRLAA HGIDPSSVEW
                                SGMPQEKVER YEGPVLAERA YIAQQAQKVE VASPAPPATL GDMVAHRLTA HGIQSSTLEW
                                SGLPLANVQR YEGPVLAERE YVVRQARNIE VASPAPPATL GEMVDYRLSA HGIDSSTVDW
                                SGLPLANVQR YEGPVLAERE YIAQQARKVE VASPSPPASL DDMVTHRLSA HGIDPSTVEW
                                SGMPLERVMR YEGPVLAERE YIASQARNIE VSAP-QPANL GEMVAYRIHS LGIDNESLTW
                                SGFPLDRVLR YEGPVRAERD YVAQQARGVE VSAP-QPASL GEMVDVRLNA LGVSASSLQW
                                AGVPIEHVER YEGPVLAERE HVALLARRVE VSDAIPPASL DEMVSYRLTA MGIDASTVEW
                                SGLSLEQVRR YEGPVLAERE YVAQQARKVE VCAPSPPATL NDMLMHRLAA FGIDPRTVRW
                                SGLSLEQVRR YEGPVLAERE YIAGQARAVH VTATALPTTL DEMVRHRLAA FGINESTLRW
                                SGLTLAHILK YEGPVRAERD HVARMAQAVE VS-APSPATL GSMVEVRLRQ FGIDTAEARW
                                SGLPLASVER YEGPVLAERA HVADQARGVE VPGHLDRAFL GEMVEHRLKQ LGVPVDGLSW
                                SGYDLDHIRR YETPVRAERD WLAGLARQVE VASP-SPATL EAMVAARLRA LSVDPATVQW
                                SGIPIDRIRR YESPVLAERE HISLLAQATE VGPPPPPARL GDVVAHRLGV HGVNPSSVEW
                                SGVPLARVQR FEGPVLAERE HMARRAQAVE VPGRLPPVTL GEMAAYRLSL HGVAAGAVEW
                                HDHDRSSLEV YATPIIAERD WIARQAQDIE VAAPQLPALL GEMVSHRLEA MGLDPETLEW
                                FGLDLDRVRK YEGPVLAERD WTAQLARRVE VASPQPPATL GEMVSHRISA MGMDSSTLRW
                                WDIPVEDIVK YEGPVLAERE HIAELARRVE VSGP-QPADL GSMVMHRLHQ LHIDAESARW
                                SGLTTAHVER YAGPVQAERA YVAQRARSAQ VA-PASPATL EAMVSVRLRA MDVELDTLVW
                                SGNAFSRIRT YGHPVLAERD WIARQARAVE VWVGGPPTTL GELAAHRLAE LGVDEASLEW
                                SGWEPERVRR YEWPIVAERS HIIRAAQNVK VGRRDSPVTL AARIAEIAHQ HGFEDATQDW
                                SGWEPERVRR YEWPIVAERA HIIRAAQSVK IGRRDSPVTL SARIEEVSER YGFEEATQDW
                                SGWEPERVRR YEWPIVAERA NIIHTARTVV IAPAPG---L NEHIEAVSHR YGFDQSPMNW
                                SGWEAARVRR YEWPILAERA HVATEAQKVE ID-DPTPLTL GRAVAHRAGQ LGVDPGSLEW
                                SGWEASRVRR YEWPILAERA HIATEAQKVE IE-DRSPLTL GRAVAHRAAD LGVDPSSLEW
                                SGWEAERVKR YEWPILAERS HMVAEACRVT VSGTNPPRTL RETVDERAAE LGVDRSSFDW
                                CGWEAERVRR YEWPILAERS HMVSEACRVK VSGTDPPRTL EETVLERAQQ LGVQRSSLDW
                                YNVSESQVKR FSSGVETEKQ YAIEQFLTVP APKQSN---- ----TLAKAH IGMETV--KW
                                YNVSEAQVRR FSAGVETEKQ YAIEQFLLVP APKQSN---- ----TLAKAH IGMETV--QW
                                YGVSAALVRR FSASVETEKQ YAIEQFLSVP APKDSR---- ----TFAAAR VRPEDV--VW
                                YSLSEALVRR FSAAVETEKQ YAIEQFLAVP APKESR---- ----TFAAAH VRLEDV--RW
                                YNLSEALVRR FSSAVETEKQ YAIEQFLIVP APKESH---- ----TLASAR IGMETL--NW
                                YGLSPALVRR FSASVQTEKQ YAIDQFLTVP APKESH---- ----TLATAR IGMESL--SW
                                YGLSETLVRR FSAAVETEKQ YAIEQFLTVP APKDSR---- ----TLASAS IGMESV--TW
                                YGLSETLVRR FSAAVETEKQ YAIEQFLTVP APKDSR---- ----TLASAS IGMESV--TW
                                YHLSEMLVRR FSMAVETEKQ YAIEQFLAVA APKDSR---- ----TLASAG IGMESV--TW
                                YRLSEALVRR FSSAVEVEKQ YAIEQFLTVP APKESR---- ----ALALSG IGMESV--TW
                                YGLSETLVRR FSSGVETEKQ YAIEQFFMLP APKDSR---- ----TLAAAG IGMESV--SW
                                YGLSETLVRR FSSGVETEKQ YAIEQFFMLP APKDSR---- ----TLAAAG IGMESV--SW
                                YGLSETLVRR FSAAVETEKQ YAITQFFTVP APKESR---- ----TLAAAR IGMESV--SW
                                YGLSPALVRR FSATVQSEKA YAIEQFLHVP APKESN---- ----TLAAAR IRSEEV--SW
                                YGLSPILVRR FSSAVESEKS YAIEQFLRVP APKESR---- ----TFAAAR VRRDEV--EW
                                YALNGALVRR FAAPVESEKN YAIEQFLRVR APKESR---- ----TLVAAR IPRESV--QW
                                YGMSAALVRR FASSVLTERQ YAIEQFLAVP APKESR---- ----SLAAAQ IGMEDV--DW
                                YGLSDALVRR FSTPVQTEKQ YAIEQFLMVA APKESR---- ----MLSKAR ISFETV--TW
                                YGLSQALVRR FATPVETERQ YAIKQFLSVS APKGSK---- ----TLAAAR IGMESV--TW
                                YGLDQALVRR FSASVQMEKQ YAIEQFKRVP APKESR---- ----TLSLAR VDRGTL--AW
                                YGLAEALVRR FSASVQTEKQ YAIEQFKRVP APKESR---- ----TLLAAR VDRSTL--SW
                                YDLSATLVRR FTSSVQTEKQ DAIEQFLAVN APKGSR---- ----TLTAAK VDPQSV--KW
                                YAVNEALVRR FAAPVETEKK YAIEQFLTMP APKGSG---- ----VLARAG VSLAQV--SW
                                FAVNEAIVRR FAAPVETEKK YAIEQFLTMQ APKGSA---- ----VLRQAD ASMKDL--TW
                                FSVSEALVRR FSAPIETEKK YAIEQFLAVA APKKSA---- ----SLRNAR INPANI--TW
                                FGVSVEQVHR FSASVQTEKN FAVQQFLRVK APKESG---- ----SLTALQ VRPDSV--QW
                                YDLDETLVRR FSGSVESEKN YAIKQFLNVA APKEAK---- ----TLAALR VNRSDV--HW
                                TGAALEYVER FEGPVLAERQ FMVDSALRVP VQPTGP--TF GEAIEGRLES LSATDV--RW
                                TGASVEYVER FEGPVVAERQ FMVDSALRVP VQPTAP--TF GDALEERLEG LDARDV--RW
                                TGASLETIER FEGPVLAELE HTVSSALSVP VL------TF GSAVRHRIDS LDAVDE--HW
                                TGADLEYIQR FEGPVLAERE HIVGAALSVQ VLTVIE--TF GAAIRARLES LGASDE--RW
                                TGAEIDYVRR FEGPIVAERE HMVAAALSVP VLAAID--TF GSAIRARLES LGASDE--RW
                                TGASIEYVQR FEGPVLAERE HIVGSALSVP VLATID--TF GVAIAARLEG LRATGE--RW
                                TGASLEYVQR FEGPVMAERE HIVGTALGVA VLPTTD--TF GNVIRARLEK LGATDE--RW
                                TGAPLDYVQR FEGPIVAERE HIVANALSVP VRTSAE--TF GSVIRERLAA LGVVGE--RW
                                TGAPLEYVQR FEGPIIAERE HIVASALSVP VHTTDA--TF GSVIRDRLAS LGVAGE--RW
                                TGASVDYVRR FEGPVVAERE HMVTSALAVP VHAVIE--TF GLAIRDRLAK LGALGE--RW
                                TGASLEYIQR FEGPVVAERE HMVSSALGVP VHTAID--NF GTVIRERLAS LGAHGE--RW
                                TGASLEYVRR FEGPVVAERE YIVSSALSVP VHTAID--NF GSVIRERLAS LGATGE--RW
                                TGASLDYVRR FEGPVVAERE YMVSCALSVP VHTAID--NF GGVIRDRLAS LGASNE--RW
                                TGASLDFVRR FEGPVVAERE YIVSSALGVP VHTALE--TF GSVIRERLAS LGASNE--RW
                                TGASVDYIRR FEGPVIAERE HVVTSALAVP VHAAEH--SF GTVVRERLAG LGAHGE--RW
                                TGAELEYILR FEGPVMAERE FVIKSALGVS VHVTGE--TF GSALRERLGE LRAVDE--RW
                                TGADLDYVQR FEGPVTAERE HIVASALAVR VYTSTD--PF GDVIRDRLVA LGAEGE--QW
                                TGASVEYVRK FEGPVVAERE HVVRSAMKVP VHTAIE--LF GQVIEERLES LGAQEV--RW
                                LGARVEDIVR FEGPVLAERE HIVGQALAVP VLLGGD---F GSAVRAKLAE AGAIGE--RW
                                LNARIEDIER FEGPVLAERE HVVAQALAVP VLLGGA---F GTAVRAKLAE AGASAE--RW
                                LGARLEDVQR FERPVLAERE HIVGQALAVP VLVAGE---F GVAVRAKLAE AGAVGE--RW
                                LGLSVDDVVR FEAPVLAERE FVVGQALSVP VLLTSD---F GDAVRAKLVE AHAVGE--RW
                                LGISVDDVAR FEGPVLAERE HVIGQALAVP VLIGSE---F GVAVRAKLAE VEATSE--RW
                                LGVALEAVQR FESPVLAERE HIVGQALAVP VLIGSE---F GVAIRAKLAD LAAADE--RW
                                LGADLDDVRR FEGPVIAERE HIVNQALAVP VLIGSE---F GVAIRAKLAD LHASGE--RW
                                FGISIDVVAR YEGPVLAERE HIVDQALSVP VLVADD---F GAAVRTKLAE AHATGE--RW
                                LDVDVEYVRR FEGPVLAERA FILDASHRVP VTP------F GPAITAKLEA GEATAI--TW
                                TGEDLEFVRR FEGPVVAERD HVLDQALQVA VASG-D--TF GDALEARLQD LGASEE--SW
                                TGEELAYVER FEGPVVAERS HVLDSALSIP VASG-D--TF GAAIDERLSD LRASDR--TW
                                TGEELEYIER FEAPVLAERA HILERARATP VASG-D--TF ESAMTERLDE LGATGV--EW
                                TGLDEADVER FEEPVRAEQR YMLDLAHAVT VRTDPAEQRF GQVISERLIG LGNTIN--LW
                                SGADFDYVEK FAAPVIAELE HIVSSALSVR LTIAGD--EF GEIINGRLIT SGATAI--NW
                                LSTSIERVKR FEPPVAAERS HMAQMALGVS FGDKS----F GEILLSALEK KGVSEY--KI
                                YAVAPALVRR FAAPVEKEKQ FIVGKFLDTV LTDRAT-SRV RDVIISTVAS LGSDFSEISW

                                DSAR-EAPWV VLARFTVQPQ ARWTFDASRR TVVADDDEAR WLSETELDEP VARRHLAAVL
                                DAAR-EGPWA VLARFVVEPR ARWTYDPVRR TVVADEDEAR WLSETEIDEP VSRRHLAAVL
                                DAAR-EQPWY VLARFTVNPH ARWSFDAAAR VLVADEDEAR WLSETELDEP VARRHLAAVL
                                DAFR-EVPWT VAARFVVDRR ARWTFDGAAR TVAAEEDEAR WLSETEIADL LGRRHLAAVL
                                DAFR-PGSWT VEVRFEVTAR ARWTYDAATR SVRAQDDEAR WLSETELDGP IPRRHLAAVL
                                DARR-PGSWT VEVSFSVTQR ASWTYDPTAK TVRAEDDEAR WLSETELDGP IPRRHLAAVI
                                DAAR-PGGWV VSVEFPESTK AEWAFDASAR TVAARDDESR GLSETAVDSP VPRRHLSPVL
                                DASR-PDGWI VSVAFSVQDR ARWTFDPPAR SLHALEDEAR WLSETEIDEP IPRRHLASVI
                                DAAR-PDGWI VTVAFDVQER ARWTFDAPAR SLHALEDEAR WLSETEIDEP IPRRHLASVL
                                DSRR-TGPWV LVARFVARER ATWQVDLSAR MLTALDDESR WLSETEWVSD GPRRHLSAVE
                                DAVR-RAPWE VLVRFAASPR ARWSVDLVAR TLVALDDEGR WLSETELQA- GPRRHLSAVS
                                DAYR-SDGWL VSVTFDLTIS AQWTFRPSSK SLTAIDGQAR WLSETRLVAP TPGRHLSAVL
                                SARR-DGPWV VEVRFSARDR ARWTFDPKGR VVTPLDDEAR WLGQPDD-VS PDVLGVPSML
                                SARR-DGPWV VEVRFSARDR ARWTFDPRGR VVTPLDDEAR WLGQPDD-LS PEMVGVPSIL
                                TARR-DGPWQ VEVRFVARER ATWAFDPRGR SVQAVDDEAR WLGQPDD-LS PEILGVP--L
                                TARR-EGPWV VEVRFSARER ARWTFDLRGR VVTPLDDEAR WLGQPDD-LT PEVRGVPSLL
                                SAAR-QPSWV VTAAFEVGSR ARWTYDAGTR ALHALDDEAR WLSGTDA-RD PTPGAVAVFL
                                NAFR-ESPWN VTVEFDAKTR ARWRLDMASR SVRALEDEAR WLSETDS-SP RARRHVRSFL
                                DALR-EGPWQ IVLTFVQEAK AHWELDLTAR SVSALDDEAR WLTEAGSVFD QDSAAPGASL
                                DALR-QGPWQ VVLTFVQEEK ARWELDLTAR SVTALDDEAR WLTEAAGVFD QDS---GARL
                                DALR-EGPWL IMVTFVQEEK ARWSLDLTAR AVHALDDEAR WLTEAGAVFD QDSKAPGASL
                                DALR-EGPWQ ILVTFFEVER ATWTLDLPAR TVAATDDEAR WLTESGAVFD QDSEAPGASL
                                DAVR-ENPWQ IMVTFVQEEK ASWSYDLHTN SVRALDEEAR WLTENVAVFD QDSKAPGANL
                                DAVR-RPPWE VVVTFVQEER ARWAVDVAAG TVRGLDEQAR WLTEMST--- ---------I
                                DATR-NEPWV VQISFALKEL ASWRFDVKTS NLVALDEEAH WLTETTA--V QPSPVVTPLL
                                NATR-KPSWN LHLSFIQRTL ASWEIEANGR LIRALDEQAR WLTETLT--- -AAPQVVAML
                                DATR-QPNWL VHLEFVQKAL ANWDFDHENR TLTALDEQAR WLTETATLLS RGHFRFGSAL
                                NASR-EGPWQ ICLTFIQSEH ANWLLPKT-G PLEAIDQEAQ WLTETQS--- AAS-IFTPLI
                                SAQR-EAPWQ ICLSFIQAEH AHWLLPSS-G TLEAVDREAQ WLTETVS--- AAS-IFTPLI
                                TATR-EAPWQ IIVNFVQAEH AHWHLSNS-G SLEAIDQEAQ WLTEQVS--- TAS-IFTPLI
                                SAQR-EAPWQ IILTFVQAEH AHWRLLPS-G EVEAVDQEAQ WLTETVA--- AATSIFASML
                                SARR-EQPWE VFVTFIQAEH AHWRMDHSES SAEAIDQEAR WLTENAT--- PVSAVFTPLL
                                DATR-TSPWM LIARYTVSDY ASWIINTRSQ TVEATNDEAT WLTETQIWRP LNTPT----M
                                DSTR-NPPWV LTACYTEEEH ATWVINLRGQ SVEATNDEAT WLTETHIWRP LETSSKPALV
                                DARR-EQPWI LSATYTSVVN ARWSVNTKAQ TLQARNDEAT WLTENQIWRK PNTPA----M
                                DAVR-EAPWA LIVRFISREH ARWFIDTDRH TLQARNDEAS WLSETSLWRP DHTPAVVPGV
                                DATR-KHPWV LYARFTSIDR AVWNIDQDNR RIEALNDEAS WLSETSLWRP ANTPPVDTGV
                                DAWR-TEAWH VELRYPATTS ASWEYRS--G SVTALDDEAR WLSDTGPPDY GSVFN----I
                                DAWK-RQTWY VELSFVARRR AGWTYAR--G SVVAQDDEAR WLSDSGPPDF GSGSERRL-I
                                DAWK-QQNWY VELSFTARKR AGWNYYR--G SLTALDDEAK WLADSGPPGY SSNGERRRTI
                                DSWK-QQNWY IQLSFTARVR ASWHYYR--R SLTPIDDEAK WLADSGPPNY GSGAERQRNI
                                DAWR-RSTWA LELTFSARTR AHWVVDLDNR TVTAKDDEAR WISDED-RGR ARLVSVKSSE
                                DAWR-RQTWT LELSFSARTR AHWVADLDNR SVSPVDDEAR WISDED-RGR GRLQAVKSSD
                                DAWR-RATWD LELAFTARER AHWVADLDRR SIVAEDDEAR WLVDEDPAGR ARLTAIKRSE
                                DAWR-NDTWT IELAFEARAR AHWTVDMSRQ SVTAVDDEAR WLTDDDTRSR VRLAAVRGRD
                                DAWR-RSTWT LQLTFVARSR ATWQADLPNR VVTAEDNEAR WLSDSE-PAR TRFKTQRANT
                                DAWR-LAPWS VGLVFTAQQR AVWHFDPQTH SVDPADDEAR ALS------- ----------
                                DAWR-LDPWA VSLTFEARER AVWHFDVITS ALSPQDDEAR WLS------- ----------
                                DAARGEAPWT VIVAFMARER GAWHYDVRSR WVEALDDEAR WLSEDEQGGL AGHPLLAGHT
                                DAWR-EDSWT VQCEFVARGR ARWGFDPSAR VLSAHDDEAR WLSEEE---P SEP------R
                                DATR-PVDWH VHVLFTARNR ATWRFDHAAG VLEAQDDEAR WLSEDEGHVP TPPRFTGEVL
                                DSLR-LDRWT VTAHFPARER ASWTFDPRLK SLLSGNDEAR WLSED--DSA IPTPHVATNL
                                DSAR-LDQWT VTATFPARER ASWRFDPRLK SLVPGNDEAR WLSEE--DSA IPTPHVATNL
                                DSSR-LDRWT VTATFPARER AAWTFDPRLK SLLATNDEAR WLSEE--DSA IPTPHVATTL
                                DSAR-LDRWT VAVTFPARER ASWRFDPRLR SLIPVNDEAR WLSEE--DSA IPTPHVASSL
                                DSQR-LDQWV VTVTFPARER GSWRFDPTMQ QVRAQNDDAR FLSED---GS LPTPHVAEGL
                                DSRR-SEAWT VLLLFNARRR ASWDFDLMAR TVTAVDDEAR WLSEDE-PGP IPAPHLAG-L
                                DSRR-TEVWT VVVLFNARQR AAWDFDPLSR TVIARDDEAR WLSEDE-PGP IPAPHLAA-L
                                DSRR-DHRWT IVVFFNARQR AEWSFDLLAR TVQALDDEAR WLSADE-AGP IPAPHLR--L
                                DSAR-GTDWT VIVTFAARER ARWSFDVQAR TVAAADDEAR WLSEED-SSP LPAPHLVSAL
                                DSAR-NEEWT VTLTFAARQR ASWHFDVPAR TVVAADDEAR WLSEDD-NSP IPAPHLVATL
                                DACR-DGQWT VSAVFTARER ATWWFDLAGM SVVAKNDEAK WLSEA---DT P-AGPVPTTL
                                DAFR-DAQWT VSAVFAARDR ATWWFDLAGM SVVAKNDEAK WLSEA---DT PQAGPVPTPL
                                DSSR-DAQWS VTVTFAAKER ARWWFDRAGM SVVAANDEAR WLSEA---DA A-ESAVPTPL
                                DSWR-TEQWT VVVAFLARAR ASWAFSRQTV TVQALDDEAL WLSGDD--DI DRVPTTQPLL
                                DSWR-SEQWT VELGFPARRR ASWFFSRSGM TVTPVDDEAR WLTGDDSHDA GRDPVAGHQL
                                DSWR-DDRWV LELDYTHHRT ASWSFEKSSM SVRPLDREAS LLTDDDPPHV PHVAPFAPEI
                                DAHREAGQWI VAVAWG-EHR AEWTLQNHAA TTVARNPLAS ELMSPP---- ------RLT-
                                DSYRDTGQWV IRVSWTAENI AEWTFHNHHP TAIPRNALAA DLTDPEFRTL SAVGRERLED
                                DAFREPGSWV LAVTWRSRTT GEWWLRDHLA TAEPRNSVAA DIVDPDFRSL TPIGRGRRG-
                                DAYRDSATWV VTVTWEKTQR AEWTLQDHLS TAVARNDVAV EMTDPEARKL RPVGRPRPVD
                                DALRDHDQWV VTVSWQTDHR AEWTLQDHMS TTVARNATAA ELTDPESRTL TPLDGG--AD
                                DAYRDPSQWI VKISWKAENE AEYSYHRHGT TAVARNGAAA DLIDPDFRKL SSLSHQDQVT
                                DAYRDPAQWV VKVTWKAENE AEWSYLRHGA TAVARNGIAA DLIDPDFRSL SAVGHRGEAT
                                DAYRDASQWI ATVSWKSDLT AEWSYHRNST TAIARNGIAA DLIDPDFRTI SPVGRPRAVT
                                DAYKDASQWV VRVGWKVDNV AEWSYHPQGA TAVARNAVAA ELTDPDFRSL ATIT------
                                DAYRDASQWV VVLTWKATNT AEWSYHGRGE TAVARNALAA DLIDPDFRTI SRAGRGNLGT
                                DTYRDSAQWV VTVSWAVENI AEWSYHRHGA TAVARNSLAA DLIDPDFRSL TAVTSPIPV-
                                DSYRDTTQWV VTVSWTSEHV AEWSYHQQGA TAVARNGLAA SLIDPDFRNL SAITSPIPV-
                                DAYRDPAQWV VRVTWQSHNS AEWTFHRKNF TVVARNANAA DLIDPSFRSL SRVPTTPSV-
                                DAYRHQGPWV VRVTWKAENE AEWTFKQSMA TVEARNSVAA DLTDPDFRSL TSLGSG-RYD
                                DAYRHQGPWI VRITWKAQNE AEWTFRQSMA TVEARNSVAA DLTDPDFRSL TSIGRGERYQ
                                DAFRNQGPWI VRITWKSENE AEWTFKQSMA TVEARNSVAA DLTDPDFRSL TSVGRGERYD
                                DAYRHQGPWI LRITWKAENE AEWTFKQSMA TVEARNSVAA DLTDPDFRSL TSVGRGERYE
                                DAYRHQGPWI LRITWKAANE AEWTFKQTMA TVEARNSVAA DLTDPDFRSL TSVGRGERYA
                                DAYREPDTWV ARVSWTAENE AEWAIEVRPS TAEARNPVAA DLTDPDFRTL TSVGRGNRYE
                                DAFREADTWV VRVSWTAENE AEWAIHGHIS TSEARNAVAA DLTDPDFRTL TSVGRGSRYD
                                DAYREPTKWV VRVSWAADNE AEWTISNHAS TAEARNAIAA DLTDPDFRTL TSVGRGNRYE
                                DAYKEPGQWV VRVSWTAENS AEWTYH-HSP TAEARNAVAA DLTDPDFRTL TSVGRGARYY
                                DAYRVKGPWT IRVTWKATNE ALWTLKQSAD VLEARNTVAA DLTDPDFRTL TSVGKRADTG
                                TAYREQSPWV IKVSWKAENE ALWTFKPSMS TAEARNSVAA DLTDPDFRTL TSIGRGSRYG
                                DSYKDATQWI VRVDWKADNH AEWTLNLHNP TADPRTPVAA DLIDPEFRTL TSISHNDDVD
                                DAYRDATQWI VRVDWKADNH AEWTLNMHNP TADPRTPVAA DLIDPEFRTL TSIGSRDDRD
                                DATREQGTWV VRVTWQAENE ALWSFKRSMA QTEARNAMAA DLTDPDFRSL SAV------S
                                DATREQGSWV VHLTWKAENE ALWTFTRTMA QTEARNAMAA DLTDPNFRSL SAV------A
                                DATREPGAWV VRVSWKADNE ATWAYKRQMS TAEARDAVAQ DLTDPDFSIV SLD------R
                                DATREAGDWV IHVRWKTENE GLWSFKRSMA TTEARNNVAA DMTDPDFRSL TAV------A
                                DATREPGDWV VHVRWRSETE GLWSFKRAMA TTQPRNSVAA DLTDPDFRSL STV------T
                                DATREPGPWV VHLRWRAENE AQWTLKRSMA STEARNSVAA DLTDPDFRSL TAV------A
                                DAVREPGDWV VRVDWRAENR AEWSFKRS-A TTEARNAIAA DLTDPDFRSL TAVG-----P
                                DAVRNVGPWV VRLTWQAEHS AEWSFHRTMP TTEPRDAVAA DLIDPSFRSL SAV------Y
                                DAVREAGPWV VRVAWQAEHQ AEWYFRRSMA TTEPRDAVAA DLIDPSFRSL SSVGHPVYNY
                                DAVREAGPWV VRVTWQAEHS AEWFFRRSMA TTEPRDPVAA DLIDPSFRSL SAHN-----Y
                                DAFREPDEWI IRVTWQAENE AQWVFHRHGS TAEPRNAVAA DLTDPDFRSL TSISRG---S
                                DAFREPGDWI VRISWQAENS ADWRVRGFNP TAEALNPVAA DLTDPNFRTL TSVGRGERYE
                                TATKQPQPWV VTVSWHADNE ASWTLERS-M HAHARNAVAA DLIDPDFRSL TSIGRGVR-Y
                                DSYRDASQWV VSVSWKAENT AEWSLHTKNS TAVARNAIAA DVIDPEFRKV SVHRPRPSAL
                                DARRDRTQWI VSLTWTTEAV AEWSWHEESG TTVSRNSLAA ELVDPEQRGL SAVAEGA--D
                                DAWRDPAQWI IGVTWSATTT AEWAFHAEGA STVARNTIAA ELVDPDFRNL ASVEDAAPGD
                                DAYRDPTQWI VTVTWNAVNV AEWSYQAEGA LTVARNSLAA ELIDPDFRDL APQQAET--H
                                DAYRDPSQWI VTVTWNVTNV AEWSYQAEGA LTIARNELAA ELIDPDFRDL APQANRA--E
                                DAYRNDALWI ITLTWTSDVT AEWSYHSDGA TTVARNEAAT ELVDPDFRPR SRTRGQGGSS
                                DAAMDSSAWV ISVRWTRAGA TEFVAEFRWA TVEPRNSVAT DLIDPRFRSM SPVLGEDAGD
                                DAAMDSSDWI ITVTWTRHGA TQFAAEFRWS TVEPANSVAN DLVDPRFRTV SAPAVEDE-D
                                SAAMDSSHWV ISVSWTKEGG SRFVADFRYA TAEPVNSVAS DLIDPRFRTV SPVVPTSRQD
                                DAYQNAAQWI VTVAWEKGRT STHTAEFIIA LAHPHNSIAG DLVNPRYRSV SPVTPLLH-E
                                DAYLNEAQWI VTVSWNKGQT ATHVAEFLLS LAQPINSIAG DLVDPRYRRV AAVTPLRWND
                                DAHQDQSQWV VTVSWAKGQT NTHSAEFLFN LVHPLDSVAR DLVDPRFRSV TPLHPVDN-G
                                DAYRDSTTWI ATVTWTAEYV AEWYVTLKQT IVEPKNSTAT DLISPRS-SL SYD-------
                                DAYRDSASWI ATLTWTAEYV AEWYVTVKAT MVEAKNSTAT DLIAPRSPEV SDD-------
                                DAWRNEDRWT VQLAWKADNV AHFRFTPGAG TVTAIDDAAS ELIDPDFRPL APVAHLSFD-
                                DAWRNEDRWT VQLAWKVDNI AHFSFTPGAG TVAAVDDGAS ELIDPNFRPV ARVAHVDFE-
                                DAWRNEDRWT VQLSWQVENH AHFCFTPGPG TVTAIDDPAS ELIDPDFRPL APVARLAFE-
                                DAWRNEDRWT VRLAWKADNV AHFRFTPGAG TVTAVDDAAT ALVDPTFRSV APVAQLDFD-
                                DAWRNEDRWT VRLAWKVDNV AHFRFVPGAG TVSALDDTAT ELVDPDFRSL APVAQLNFD-
                                DAWRRDDRWT VQLAWKADNL AHFRYCPGAG TVTAIDDAAS ELIDPDFRSV APVAQLDFD-
                                DAWRNDDRWT VQLAWKADNV AHFRFAPGAG TVTAVDDSAM ELIDPDFRPV ATVAELDFE-
                                DAWRGEDRWV VQMAWQADNV AHFRFSPGAG TVSALDDAAS ELIDPTFRPV AVVAQLEFE-
                                DAWRNEDRWT VQLAWQADNV AHFWFAPGAG TVTPVDDAAH ELVDPRVRPL APVAQLDFD-
                                DAWRNEDRWT VQMAWQVDNV AHFRFTPGAG TVTSLDDAAS ELIDPDFRPV AAVPQLELE-
                                DAWRNEDRWT VQLAWKADLA AHFRYTPGSG TVTAFDDAAN ELIDPNFRPV AALPEPAPE-
                                DAWRNEDRWT VQLSWKADLQ AHFRFTPGSG TVTAFDERAA ELIDPNFRPV APVAQLDFEP
                                DAWRNEDRWT VQLAWKADLH AHFRFTPGAG TVTAFDDSAS ELIDPSFRPV AAVAQLDFDP
                                DAWRNEDRWT VQLAWKADNV AHFRYAPGAG TVTAFDDAAS ELIDPTFRPL APVAQLALG-
                                DAWRNEDRWT VQLAWKADNV AHFRFTPGSG LVTASDDAAH QLINPDFRPV AAVPQLEFE-
                                DAWRNEDRWT VQVAWKADNV AHFRFSPGSG TVTAFDEAAH QLIDPDFRPV APLAQLDFD-
                                DAWRNEDRWT VQLAWQAENV AHFRYSPGSG TVTAIDDTAA ELIDPSSRPL AAVAQLDFR-
                                DAWRNEDRWT VQLVWRAENV AHFRFAPGAG TVAAVDDAAF ELVDPTFRQV APIAQLGLP-
                                DAWKGDDRWV VALRWQTDMA AHWSFSPGAG TIAALDEHAE DLLDPHRRTL RAVE------
                                DAWRGDDRWV VALRWRADLR AHWCFSPGAG TVTPLDEHAE ALLDPHARTL RAIGGATGG-
                                DSWRGDDKWV VGLHWKAENR AHWSFSPGAG TVTALDELAE ALLDPNSRTP RAVEVKADE-
                                DSWRGDDKWV VVLRWKADNR AHWSFSPGAG TVQALDENAE VLLNPNARTV RALEPAR---
                                DAWRSDEKWI VGLTWTADNR ARWTFSPGAG TVAALDELAE TLLDPESRAP RAVGQRD---
                                DAWRGEDKWV IQLRWAADNT AHWVFTQGSG TVTDLDADAE EMLNPHARTL RPVEPIS-AP
                                DSWRGEDRWV VQLHWTADNR AHWAFHPGAG TVTALDDAAV DLMDPNPRSL RAVTHLARAE
                                DSWKGDDRWI VQLHWTTDNR AHWAFHPGAG TVTALDDAAV DLMDPNPRTV RPVTQLARQP
                                DSWKNEEKWV VQLRWTADNH AHWSFHPGAG TVTPLDDHAH DLLDPNPRTV RPVTELARQP
                                DSWKNEEKWI VQLRWTADNH AHWSFHPGAG TVTPLDDHAH DLLDPNPRTV RPVTELARQA
                                DSWRGEDKWI IQLHWQADNR AHWAFHPGAG TVTAIDDHAI DLLDPSPRTV RPVTELARQP
                                DSWRGEDKWV ISLRWHADNR AHWVFHRGAG TVIALDEHAA DLLDPSPRTV RPVTQLARQI
                                DSWRGEDKWV VQLRWTADNS AHWVYHPGAG TVTALDEHAA DLIDPSPRTV RPVTPLARQA
                                DSWRGEDKWV VQLLWRADIR AHWIFHPGAG TVTPLDEHAA DLIDPTPRTV RPVTQLARQQ
                                DSWRGEDKWV VQLCWNALNS AHWSFHPGAG TVTPLDDHAH DLLDPQPRTV RPVTELAQAE
                                DSWRGEDKWV VRLSWTAHNR AHWTFAPGVG TVTPVDEHAH DLLDPQPRTV RPVTELAQAA
                                DAWRGEDKWV VELQWNAENA AHWVFHPGAG TVAALDDHAA DLLDPSPRTV RPVTELAREA
                                DAWRGEDKWV VTLRWQAENT AHWTFHPGAG TIAALDEDAL DLLDPAPRTV RPVTELAREA
                                DSWKGEDKWV VGLCWRSDIR AHWSFQPGAG TVTALDEHAR DLVEGRPRPV GPVIDMARTP
                                DSWKGDDKWI VALNWQTDNA AHWSFQPGAG TVVPLDEHAS DLVEGLPRPI GAVVDIARDA
                                DSWKGEDKWV IVLTWQTDNA AHWAFQPGAG TVAPLDEHAS DLVEGLPRPL GSVVDLARDT
                                DSWKGEDRWI VSLSWRAENV AHWTFQPGAG TVTAIDEHAS DLVEGLPRTA -AVIDMA-RP
                                DSWRGEDRWV VALSWRADNR AHWTYQPGAG TVTALDEHAS DLIEGLPRTV GPVIELGGRA
                                DAWKGDDNWV GQCAWTVENH AHWRYAPGSG TAEPLDNAAD DLVHPESHQL QPVADP---V
                                DTWKGDDFWV VQVRWQVDNY AHWRFHPGAG TADPLDELAD ELTDPEARRL APVSVPQMSV
                                DAWKGDDQWV VQVNWQVEHH AHWRFSPGSG TAVPLDDLAE ELIHPETRRL IPVSTP-TIF
                                DAWKGEDYWA VQIAWQVEHR AHWRYHPGAG TADPLDDLAE ELTHPELRRL TPVATP-VIL
                                DAWKGEDFWV VQISWLVDNH AHWRFHPGAG TADPLDDLAD ELTHPEARRL TPVAAPPELV
                                DAWKGDDFWV VQVSWHVDNH AHWRFQPGSG TADPLDDLAD ELTHPETRRL TPVATP-DLV
                                DAWKGDDYWV VQVAWQVDNA AHWRFQPGSG TVDPLDDLAD ELSHPEWRRL TPVATP-ELV
                                DAWKDDGYWV VQVAWSVDNL AHWRYQPGTG TVDPLDDLAD ELTHPETRRL TPVATP-EII
                                DAWKGDDRWI VQIGWRIQNF AHFRYLPGSG TVEAIDEFAD ELIDPDVQSV AAVAPLRAEV
                                DAWKGDDEWV IQLMWVVDCY AHWRFRPGSG LTDPLDELAY EITHPELRRL SPVVVDPSGA
                                DAWKVEDRWT VQLQWRTDNK AHFRYTPGAG TVTALDDSAR ELIDPTF--L RPVAAVSPLE
                                DAWRDDDKWV AQLKWQATNK AHWHFMPDGG TITALDDAAS ELIDPDFRGL APVRALE--A
                                DAWRDEDKWV AQLKWQATNK AHWQFLPDGG TIAPLDDTAR ELIDPDFRGL APVRALT--D
                                DAWKDEDFWV AQLQWQATNT AHWRYQPDAG TITALDDTAA QLVDPDFRGL APVPTNP--E
                                DAWRDEEHWV AQLQWQATNS AHWRYQPDAG TIVALDDTAF DLIDPDFRGL SAVAG----L
                                DAWRDEDHWV AQLQWQARNA AHWRYQPDSG TITSLDAAAK DLLDPDFRGL APLALDA--D
                                DAWRDDEFWV AQLRWHATNR AHWRYQPDAG TITALDDIAA DLVDPDCRYL TPVYS----R
                                DAWKDEKYWV AQLQWQAVIA AHWRYQPDAG SVLPLDDPAS DLIDPDFRGL ATILP-----
                                DAWKDEKYWV AQLQWQAVIA AHWRYQPDAG SVSPLDDPAS DLIDPDFRGL ATILP----D
                                DAWKDEKYWV AQLQWQAVIA AHWRYQPDAG SVVPLDDPAS DLIDPDFRGL ATILPDQNDE
                                DAWKDEKFWV AQLQWRNEIA AHWRYQPDAG SVSPLDDPAN DLIDPDFRGL ATILPAP--D
                                DAWKDEKFWV AQLQWQNEIA AHWRYQPDAG SVSPLDDPAS DLIDPDFRGL ATILPAE--D
                                DAWKDEKFWV AQLQWQNEIA AHWRYQPDAG TVSPLDDPAA DLIDPDFRGL ATILPEE--E
                                DAWRNDERWV VQLSWAAENK AHWRFQPGAG TAAALDDAAK ELVSTDMPAL SPVTP----A
                                DAWKGPERWV VRIAWTVRNE AHYKFAPGAG TATPIDETAR ELLDPDARSI ERSTPVD--L
                                DAWKDRSGWV VRTSWPADDA ATWSFVPDSG SARALDEEAE RILDPSRSVS APPP-----A
                                DSWRLKSNWT VQAKWPADDA ALWEFVPDSG VAHPMDDEAV AIGDPELIAD EPDAGFEADA
                                DAFRPDDGWL VVVHWHADNH ATWEVHTGPT TLRAADDAAR ELLDPSPRPL RTIAEPTAGP
                                DAFK-DDGWI LALTWHVENR AHWVFHPGSG TLSARDDAAA EIVDPALRPL RPVRPDTVPA
                                DAWR-RDAWL VQLRWKVHNT AHWQFFPGPG TVTALDEHAA AIIEPEKRAV APQKPTPPK-
                                DAWRPDDRWV VQVGWPGVEF AHWRFTPGSG VTEPLDDLAV ELTEPELRSV MAAVPAPAPV
                                DAWRTESQWV VQVS-PEDLF AHWRFVPGSG TTDPMDDLAV ELTEPELRPT VQAVPKP--V
                                DSWKAEDHWM IQLSFHDENF AHWRFRPGAG TTDPVDELGV ELTDPELRTR LTAVPTPVPV
                                DSRRRDDDWV VSADWAGRHG AEWLFHRSSR SVTPLDDTAT DLLSDRPPQP ERPALAAAPF
                                DAARAEDTWV VTAAWRAEGT TLWVYDVPA- TVTPADQGTR DFAEGTR-VV PG-------V
                                DAARSDDAWV VTAAWRAEGT THWVYDVPA- TVAPLDAATR DFAEGTR-VV PG-------V
                                DSARATDVWQ VTAAWQASGV TRWAYDIPG- TVVPVDAATT DFAEGTR-VV PD-------V
                                DAHRAGDVWQ VTAAWQASGV TRWAYDIPA- TVSPVDAATT DFAEGTR-VV PH-------V
                                DAFRGEDAWV VTGAWRASGI ARWTYDLPS- TVTPADAATA DFAEGTR-VV PE-------V
                                DAHRSEDTWQ VRAAWRASGT TRWSYDIPA- TVTPVDATTM DFAEGTR-VV PD-------V
                                DAHRAEDTWQ VRADWQASGS TRWSYDIPA- TVTPVDATTM DFAEGTR-VV PD-------V
                                DSHRTDDTWQ VRAAWKASGT TKWSYDTAT- TVTPVDATTM DFAEGTR-VV PD-------V
                                DAWRRVDIWL VQLTS--SRC ARWTWDPVV- RVRPHDDAAR ALVAPEAPPP PP----QPVL
                                DAWRRVDIWL VQLTS--SRC ARWTWDPVV- RVRPHDDAAR ALVAPESPPP PP----APPQ
                                DAWRRVDIWL VQLTS--SRC ARWTWDPVV- RVRPHDDAAR TLVAPETVPA PSSVPSSSAP
                                DAWRRVDIWL VQLTS--SRC ARWTWDPVV- RVRPHDDAAR ALVAPEPPAA PA-----PAP
                                DAWRTEDSWL VQASWSSTAR LWKLDRARQ- TVTPDDEMAQ FLSTPLP-PK EPISDTGMRR
                                DAWRREDTWR VSATWTSTAQ TWELDRGRQ- SVTPHDEMAQ FLSTPAP-SD SEVASARTPR
                                DAYRRDDTWR IIATWPSTAQ VWDLDKTRQ- HVVPHDDMAQ YLCAERPEPA PERGGHALPR
                                DSYRRDDGWR TTATWPSTAH IWDLDRSRS- MVTPVDEMAS FLSSEK--PD EQMLAFGLPR
                                DSYRREDGWR TTATWPSTAH IWDLDRARS- MVSPVDEMAN FLSSEKQ-PD EQMLAFGVQR
                                DSARRPDTWE VRIRWPD-AT AWELDFAHQ- HASPIDGLAK RLSGGEESAT VHRLMRVVPV
                                DSWRRDDTWE VLLVYRVMHS ASWMYDPPRR LVQAVDDEAR ALLG------ -PPEPSTPF-
                                DSWRRDDTWE VLLAYRVPHS ATWTYDPPRR LVQAVDDEAR ALIG------ -TPEPSFPFD
                                DSWRRDDTWE VLLVYRVPHS ASWTYDPPRR LVQAVDDEAR ALIG---TIA -AHEASVPF-
                                DSWRRDDTWE VLLVYRAPHS ASWSYDPPRR LVQANDEEAR ELLG------ -RPEPSFPFS
                                DSWRRDNCWE VLLEYELRRS ARWTFDPPRR LVMPGDENAH VLTG------ -RPEPTFPF-
                                DSWRRDDTWT VQAVYKITYE ALWGFDPPRR LVTPEDDEAR LLSS----IA -AAEPMFPFP
                                DSWKREDSWQ LKLVFMDERV AHWLYEPRHN SVTPADEEAA LFSS---VPS -PGANVTPFQ
                                DSWKREDSWQ LKLVFLHERV AHWLYEPRHN SVAPADEEAA RFSS---VSS -PGATVTPFT
                                DSWKREDTWQ LKLVFLHERV AHWLYEPRHR SVTPADEEAA RFSS---VSP EPGANVTPFR
                                DSWKREDTWQ LKLVFLDERV AHWLYEPRHN SVAPADEEAA RFSS---LPS -PTANVTPFE
                                DSWKREDTWQ VKLSFRVEHV AHWVYEPRRR SVTPYDEEAM RFSAVG-PAA SPGATVTPFY
                                DSWKREDAWQ VQLSFLSARL AHWIYEPRRR CVTPADDEAA RFSSPV-LGP -GSANVTPFD
                                DSWKREDTWQ LRLVFYAERV AHWVYEPRRR SVTPADEEAL RFLTPE-LGP -GSANVTPFE
                                DSAKRDDLWR VKLGYVWTRH AEWLFDPRKR HVTPHDDEAL RLSS---PTT VEDTTVTPFT
                                DSCKRDDLWR IKLGFVWTRH AEWLFDPRRR HVSPHDEEAM RLSAAD-DT- ----TVRPF-
                                DSSKRDDLWR VKLGFVWTRG AEWLFDPRRR HISPNDDEAL RLSASDDDT- ----TVTPFA
                                DSAKRDDLWR IKLGFVWSRN AEWIFDPRRR HITPHDDEAM RLSAGE-DS- ----IVTPFG
                                DSAKRDDLWR IKLGFVWTRN AEWIFDPRRR HITPHDDEAM RLSAGE-DS- ----TVTPFA
                                DSAKREDLWR IKLGFVWTRH AEWLFDPRRR HITPHDDEAM RLSAGE-DT- ----TVTPFA
                                DSCKRDDLWR VRLGFVWTRH AEWLFDPRRR HIVPNDEEAR RLSSPE-EEE --TATIRPFS
                                DSAKRDDLWR VRLGFVWTRH AEWLFDPRRR HITPNDDEAM RLSAAE-DD- ---ATVRPFA
                                DSAKRDDLWR VKLGYVWTRH AEWLFDPRKR HVTPHDDEAL RLSSADFVED ---TTVTPFA
                                DSWKCEDTWR VRLSFFEPHA AEWTFDPRRR HVTPLDEIAA RLTS---ET- -LSDTVTPLE
                                DSWKCEDTWR VRLSFFEPHA AEWTFDPRRR HVSPLDEIAA RLTS---DG- -LSDTVTPLE
                                DSWKCEDTWR VRLSFFEPHA AEWTFDPRRR HVSPLDDIAA RLTS---DA- -LSDTVTPLP
                                DSWKCESSWR VRLSFFEPRA AEWLFDPRRR HLSPMDELAA RLSD---DGE DSSDTVTPLP
                                DSAKRDDLWR VKLGYVWTRH AEWLYDPRKR HVTPHDDEAM RLSSADFEDS ----TVTPFA
                                DAFRREDRWT VRVDLE--EG ASFLYDPKSR YVIADDDAAR GLVGDLA--- ----------
                                DAWRREDRWT VTVRPSG-ET ATFLFDVKSR YVLPADEAAH DLVGDVA--- ---------D
                                DAWRREDRWA VRVSYFVDEK AMFAYDAPGR YAVPDDDEAR WLVGEQAQSE RRLTAVADID
                                DAWRREDRWL VRFAWAG-ED ALFSFDPSGR TVIPEDDNAR SIAGVLPPEP DVPAG----E
                                DAWRTPERWA VTVTFAF-EH AMFSYDPLGR VVVTSDAKAR ALVGEAPPPA APAAP----P
                                DAWRQSNKWR VVAKLG-EPR AEFVFDAKAR FSLADNADAR WLIGE----- -----APP-M
                                DAWRQSDKWR VSAHLK-EAR AEFIFDPKAR FSIAHNADAR WMIGE----- -----ARP-M
                                DAWRQPDKWR VVGRLG-EAR AEFVFDPKAR FSVAHNSDAR WMIGE----- -----DAPSM
                                DAWRQNDKWR VVGRLG-DAR AEFIFDPKGR FSVAHNGDAR WLIGE----- -----AAP-M
                                DSWREPDKWR LVGVLE---R AEFIFDPRGR FTIADNPDAR WMIGE----- -----SKDP-
                                DSWRQEDRWR VVGTLA-GAR AEFVFDHKAR FSIADNTDAR WMIGE----- -----APQ-M
                                RSWRHEDTWA LEAHW--TPR ATFRFDLKGR HTSPEDAGAR WLVND--PAE PLPEGASDPV
                                SARRLADSWE VCARWHGQSH ATFRFDQHTR RSRPLDAGAR WLTDD--SRT RETE---NPV
                                DAWREEDHWT VRLSYQ-AGH ALFDFDPRGR SVSPVNSDAQ KLVGEPQPR- --PRTKTDPI
                                DAWREEDQWR LSATLTEPAR GLFRFDLKAR FTTADNDDAR WLLAELT--- -----TPDPP
                                DAARVERRWQ VLAVVT-TTR AVFNYDVDGR FSVAANEDAR WMLGELP--- ------VDQM
                                DSFRLEDRWA VTADYD-TPH ALFYFDLPGR YSVAGNDEGR WILGD--AGT GSLVEGYEEA
                                DSYRLEDRWA VTAGYA-EDH ATFTFDQRGR YSVPADDEAR WLIGE--AAG RRRAD---AT
                                DAWKREDQWQ VSADYE-QER AEFRYDPQGR FSMAEDDDAR WLAGE--VAA ---------G
                                DAWKREDQWQ VSADYA-QER AEFRFDPQGR FSLAEDDDAR WLSGE--VAA ---------A
                                DAFKMDDRWS VSAGYR-AER AIFHFDNRGR FSVTGNDEAR WIVGEQASAG -VDDGADADA
                                DAWRREDRWC LTGEFD-RSG AHFTYDMPGN FVLLDDEDAR WLVGEVI--- --------TA
                                DAWRREDRWS LRGTFE-RKG AELTFDAPGN FVLLANEDAR WLVGEAV--- --------SV
                                DAWRREDRWT LAAEYA-RSG AHFTFDAPGN YVVLDDEDAR WLVGDLI--- --------TV
                                DAWRREDRWT LTGLYD-RLG ATFSHDPRGN FVTVDDEDAR WLVGDAT--- --------AA
                                DSYRRPDRWK LTGEYE-RSG AELTYDAPGN YVELDNDDAR WLTGEKL--- --------AA
                                DAWRRTDRWS LVAIYE-RSG AELTFDPPGN FVSLDNDDAR WLVGD----- --------LV
                                DAYRRDTRWV LTGTFD-RGG ARFTYDAPGN YVLSDNDDAR WLIGDVL--- --------VA
                                DAWRRPDRWA LTADVT-RDR AELTADLPGR YVLAENDDAR LLTGELVAVA --AAPRRLTI
                                DSWRRQD-WE VRAQFTLEEP ARWIYDHGRR TIQNSNRWAQ QLSEFEPAAV ADRVFDFETL
                                DSWRRQD-WE IVARFQPEEP AKWLYSPTSK TVQNSNRWAQ QLSELEPTAV ADRVFDFEAL
                                DAWRKPD-WT VVVRFELEEP AQWTFNPSRK TVLNANRWAQ VLSELEPSAV ADRVFDFETL
                                DSWRRPD-WH VEASFDLEQP ARWTYNPTRK TVTNGNRWAQ VLSELEPSAV ADRVFDFEAL
                                DSWRRQD-WT VVARFEAEEP AQWTFSPARK SLQNGNRWAQ QLSELEPTAV SDRPFDFETL
                                DSWRKQD-WT VTASFQAEEP ATWTFNPVRK ALQNTNRWAQ QLSELEPSAV SDRPFDFETL
                                DSWRRPD-WT VVAKFEAEEP AMWTFNPTRK SLQNANRWAQ QLSELEPSAV SDRPFDFETL
                                DSWRRPD-WT VVARFETEEP AMWTFSPQRK SLQNANRWAQ QLSELEPAAV SDRPFDFETL
                                DSWRRND-WT VVARFEPEEP AMWTFTPGRK TLQNANRWAQ QLSELEPSAV ADRPFDFEAL
                                DAWRASD-WD VVARFELEDS AKWSFHPNRK SLQNANRWAQ VLSELEPTAV ADQPFDVEAL
                                DAWRRSD-WN ISAEFDAEEP AMWVFHPARK SLQNANRWAQ VLSELEPTAV ADRPFDFESL
                                DAWRRPD-WA VTAAFTPESA AQWVYNSLRK SIQNANRWAQ LLSEIEPTAV ADRPFDFETL
                                DAWRIHD-WT VTADFEPEPA ARWTFHTGRK SLLNANRWAQ QLSEMEPSAV ADRPFDFESL
                                DAWREHA-WT ISAHFEPEPA ALWRFHAGRK SLENANRWAQ QLSELEPSAV ADKPFDVEAL
                                DAWRLED-WE VTCDFDTEEP ARWIFHATHR TLMNKNRWAQ VLGELE-SAV QDNVFDVEAL
                                DSKKVAH-WE VTADFDIEEP ARWTYSPLTK TLQNANRWAQ HLSELEPSAV RDHPFDVEAL
                                DAWRRQD-WD VVARFELEQP ARWVFDPSRK HLANANRWAQ VLSELEPAAV TDAVFDVESL
                                DSWRRRD-WT VVARFALEEP AIWTFNPVRR SVANANRWAQ QLSELEPSVV -DRPFDVEAL
                                DSWRRPD-WT VVARFALEEP AMWTFHPGHR TVANANRWAQ QLSELEPAAV SDRPFDVEAL
                                DAWRDAD-WT VSANFSVDPP ALWNYKLQSQ HLDNANHWAQ VLSEFGPTTV GDHPFDVESL
                                DAWRGHD-WT VVADFSTDQP AVWSFRPASS HLDNRNRWAQ VLSELDPAAV GDRPFNVEEL
                                NAWKDPE-WI VTVQFDSSAN ARWAFTPARK SLKNLNRWAQ TLSEQVASAL NQPEHESPAL
                                DSWRRED-WQ ISCAFDVLRP AEWTFQPETL HLRAINRWAE SLSALTALSA VDAVFDVEDL
                                DAWREEQ-WT VAARFAVEEP ALWTFRPAGR HLEPENAWAR ALSEAEA-AA EPATDDADTL
                                ETRQKEN-WR VEADFALVRF ARWTYNPANQ GLYASNEAAY FLMG----AA AAKKTSLDGV
                                TTRQQEN-WR VEVDIALVIF ARWVYNPANQ GLYASNEAAY FLMGN---AA AAKKAPVEVL
                                TTWQQES-WT ISLEVKLVMF ARWNFNPANQ SIYASNEAAY FLMGRDH-PA AGTEVAASGV
                                DSWQRED-WT VVARFAVEEP AEWLYNPANQ SVRPANAWAE ALTEP---AL GVLPG-GADL
                                DSWQRED-WA VVARFSVDEP AEWFYNPANQ SVRPTNAWAE ALTEA---GL GVLDG-GLDL
                                DAWLRED-WT VQLSFSATPG AQWSYNPANR TVRPENDWAR ALGQE---AA HALPP-APTL
                                DAWLRED-WT VQLSFTAT-G ARWSFNPATQ SVRPENDWAR ALMEE---AA PAAPAAAPSL
                                RATRRGLPWL ITAEFNTRTI AEWTWNMHDN SITCANPSSR LLLGEEV--- ------SKK-
                                KATRRGLPWR ITATFKTRTI AEWTWNMHDN SVTCANPSSR LLLGEDVGNS IRSARIERAL
                                KATRRGLPWR ITAQFTSRTI AEWSWNMHDN AVTCLNRTAG KLLGEQGGDS ARSARIEQTT
                                KATRRGLPWK ITAEFDSHAA AEWSWNMHDN AVNCLNATAR KLIGEQ-GDS ARSARIEQTT
                                QATRRGLPWR ITARFMSHAV AEWTWNMHDN AVVCLNSAAK KLLGEQNGDS IRSARIERAI
                                KATRRGLPWR ICAEFDSRHL AEWTWNMHDN AVTCLNPTAK RLLGGLNGDS IRSARIERAT
                                KSTRRGLPWR IVAIFTSREI AEWTWNMHDN SVVCLNNAAR KLLGERSGDS VRSARIERAP
                                KSTRRGLPWR IVAVFTSREI AEWTWNMHDN SVVCLNNAAR KLLGEHSGDS IRSARIERAA
                                KSTRRGLPWR IVAIFTSREI AEWTWNMHDN SVMSLNNAAR KLLGEQNGDS VRSARIERAT
                                KATRRGLPWK ITATFDARTA AEWSWNMHDN AVACLNSTAK KLLGTATGDS VRSARIERTI
                                TATRRGLPWK ITARFESRHV ASWSWNMRDN AVACLDATAK KLIGE--GDS VRSARIERAS
                                SATRRGLPWK ITARFESNRV ASWSWNMHDN AMVCLDATAK KLVGE--GDS VRSARIERAT
                                KATRRGLPWK ITAQFESRPV AEWYWDMHNN AITSLNNAAR KLLGERDGDS VRSARIERA-
                                GATRRGLPWR ITASFTSRPI AEWSWNMRDN SVVCINKAAR KLIGELDGNS VRSARIEMTL
                                KATRRGLPWR ITASFTSHPI AEWSWNMHDN SVVCINNAAR KLIGETNGDS ARSARIEQTA
                                KATRRGLPWR IIASFQSHPI AEWSWNMHDN TVVCINNAAR KLIGEADGDS ARSARIEMTV
                                TATRRGLPWR VTARFDSRHI ADWSWNMHDN AILPINPTAQ RLIGESGGDS VRSARIQRAQ
                                SATRRGRPWT ITASFDTHRV AEWSWNMHDN TVESLNKAAQ ILLNEAHADT RHSSRTTDRQ
                                SATRRGRPWQ ITATFSTNRV AEWAWNMHDN TVECQNSVAQ ILLGEVKGDS LRSARIANTP
                                QATRRGHPWH ISATFLARKV AEWTWDMHDN TVVCLNPAAK KLLGEQNGMS DD-------G
                                SATRRHHPWH IVARFMSRKV AEWTWDMHDN SVVCLNAAAR KLIGEQSGAQ PAGGRESFPA
                                NATRRGRPWM ICAQFQTNSV AIWSWNIRDN GVECMNAASR ILLGERVESN MRNPKTYDPH
                                QATRRGYPWN INGVFTLRIF ARWAWNMHDN TVTCLNGAAR MLL-DDS--- -----AEEI-
                                EATRRGYPWM ISGVIQLLII AQWSWNMRDN TVTCLNDAAR TLL-DQSEQV PE---TEPIK
                                TATRRNHPWH IHANFQARIV ADWSWDMRDN SVSSLNATAK RLLGEHDYDW LTGDASEELA
                                SATRRGHPWR ITATFRYRVV ACWAWNMNDN AVVCENDPAC RLLCET-GAD QASSYLSLPS
                                SATRRAIPWH ITASFTTRRI AQWSWSTHDN AIGCLNSAAR TLLGEQSGDS ARSARIELAE
                                ASWKD-EGWT VKLTFTAIDH ARWQFDPKRH SLSPLNNEAT TLSRHGEDER FDSGVFEPAL
                                ASWKD-EGWI VKLTFSSIEH ARWQFDPKRH ALTPLNNEAT TLSRHGEDER FDSGSFTPLL
                                ASWKDPEGWR IKLTFTAVDH ARWAFDAKRH ALTPINDQAA LLSRPGGTES FAPEAFVEEL
                                TSWKEASGWT VKLSFTAIDH ARWSFEPKRQ ALAPLNGEAV TLSKQGEDSR FDSGAFNFRL
                                TSWKDEN-WI VKLSFTAVEH ARWTFEPKKN ALAPLGAEAV TLSRQGADSR FDSGAFTFVL
                                TSWKEPGGWV VKLSFTAIDH ARWSFDPKKR TLAPLNREAV TLSKQGDESR FDSGAFRFRL
                                TSWKEPEGWI VKLSFTAVDH ARWAFEPKKL ALTPIGSEAT TLSRQGDTSR FDSGAFSLDL
                                AGWKDSEGWI VKLEFTAIDH ARWTYDARKH SLAPLNSEAT TLSQAGETSR FDSGAFAFPL
                                ASWKDSEGWI VKLEFTAIDH ARWSYDARKH ALAPLNSEAT TLSQAGETSR FDSGAFTFPL
                                ASWKDEEGWI VKLEFTAIDH ARWGFEPRKQ SLQPLNSEAT TLSQQGEESR FDSGAFTFEL
                                ASWKEPAGWV IKLAFTAIDH ARWGFEPKKL TLSPLNSEAV TLSQQGEESR FDSGAFTFRL
                                ASWKEPGGWI VKLSFTAIDH ARWGFEPKKN SLSPVGSEAV ALSQQGEVSR FDSNAFNFKL
                                ASWKEPGGWI IKLSFTAIDH ARWGFEPKKN ALSPVGNEAI ALSQQGEVSR FDSGAFTFKL
                                ASWKEPGGWI VKLAFTAIDH ARWGFEPKKN ALAPIGSEAI ALSQQGEVSR FDSGAFTFKL
                                ASWKDEEGWM VKLEFTAIDH ARWSFEHRKQ ALHPQNADAM TLSRHGEQSR FDSGAFTFDL
                                ASWKDPEGWV VKLAFAAIDH ARWQFDPKRQ SLIPLNSEAK TLSQQGEAAR FDSGAFDLDL
                                SSWKEED-WV VKLLFRSIDH ARWRFDPRKA LLSPLTSEAI TLSQQGEATR FDPDSAEAPL
                                SSWKEQLGWV VKAAFTSIEH ARWSYDPKKH ALSPANNEAI TLSQQGEVTR FDSGAFRLPL
                                TSWKE-PGWT VKLEFTSIGH ARWGFDPRRS TLSPLNADAI QLSRQGSDSR FDSGAFGPRL
                                TSWKE-SGWM VKLEFTAIDH ARWSFDPRRS TLSPQNSDAI QLSRQGSESR FDSGSFGPRL
                                TSWKE-EGWV VKLEFTAVDH ARWSFDPRRS SLAPQNADAT QLSRQGSSSR FDSGAFGPRL
                                SSWKD-DGWT VKLSFSIVER ARWSFDPKRS VLSPINADAT QLSRQGSDSR FDSGAFGPRL
                                ASWKE-DGWT IKLEFTAVEH ARWSFDPRRS ALSPLNADAT QLSRQGSESR FDSGAFGPRL
                                ASWKD-DGWV IKLEFRAVEH ARWSFDPRRS ALAPLNADAT QLSRQGAETR FDSGAFGPRL
                                TSWKD-EGWV IKLEFTAVDH ARWSFEPRRS ALAPLNGDAT QLSRQGPDTR FDTDAFGPRL
                                TSWKE-DGWI VKLEFTVVDH ARWSFDPRRT TLTPANSAAT QLSRQGSPAP APAAEPGPRL
                                GSWKHPEGWQ VRVRYTAVEH AQWRFDPKTS TLAPDNGDAH RLSHTDDGTR FDSGAFRVDL
                                FAWREGAAWV VRLRFHAIDH ATWTFEPRKA ALTPRDKEAT ALSTRGDGER FDSGAFRVGL
                                AAWKDAEAWT VRLRFTTIQH AVWGYEPKKA TLTPRGKEAT SLSQTGDTGR FHSDAFRIQL
                                LSWREVDGWV IRLTFTANQT AQWAFDHRKQ TLQPLGKESK ALSQSADPQR FDSGAFRALL
                                RSWRDEDGWL IGLEFDSGDH AVWSFDHKKR VLSPLTPDAT NLSKIGDPET FDPDALLAPL
                                VAKKIEPSWH VIANYSLAEG ATWTFDPRRL TLSPESETAV TLSSQETATV VMDDVIPIGL
                                SAKKGFSAWV LGVEYVSEPH ATWDFNHKDM SLRPVDATAR ELVPEEIPKE MNFGALGSLF
                                TATREGHPWR VKATYTSTSE AEWMYNPRDR SVVCVNMPAK RLLGEVSKEL FSTDAVPIIM

                                LDELRTRRGV RQSLPLDADP --VPA---RA SVDVGRAKVP SWDEIVFG-A P
                                LDELRTRRGV RQPLPVDADP --APR---SA AADRTRAKVP SWDEIVFG-A P
                                LEDLRSRRGV RQTVPVDAVP --QMP---HL EVHDGRAKVP SWDEIVFG-A P
                                LDDLRARRGV RQPLPVDADP --PVGPVVRE TASTGRAKVP SWDEIVFG-A P
                                LDDLTGRRGV RQPLPPHSRP DLSTSEDDAS AQSPGRASVP SWDEIVFG-A P
                                LDDLTDRRGV RQSLPPASRP DQVSVDPPHD ASTDGRASVP SWDEIVFG-A P
                                LHDLRARRGV RQEVPPAAAP --AADPADDG PATAGRAKVP SWDEIVFG-A P
                                LDDLQGRRGV RQQMPAEPAS G-ADAPD--- ----GRSKVP SWDEIVFG-G Q
                                LDDLQGRRGV RQQMPAGDE- --AATTDDAG SQEPARSKVP SWDEIVFG-A P
                                GEPSADATDA ADD-PVADPE --PPAHPPAS HPEERRTSVP SWDEIVFG-A N
                                SEDAAPATEA SDELPLDTLP --APEQDERT SAEPKRTSVP SWDEIVFG-A P
                                LDELDRLRGV RTGGPVDPAV QSIPGRPGRP STVSQRSPMP SWDEIVFG-T T
                                LDDLAGRRGQ RPGDPDAA-Q ADPDRSTHPS A-SRGRAQVP SWDEIVFGGG P
                                LDDLAGRRGQ RPGSPGAVPD GEP--AGDPA P-ERGRAQVP SWDEIVFGGA P
                                LDDLADRRGQ RPARVGAGDA GEP--TGDRD D-ERGRPQVP SWDEIVFGGA P
                                LDDLAGRRGQ RPPSPEPDAE DEPGGGPRGS Q-PAGRAQVP SWDEIVFG-A P
                                LDDLSQRRGV RP--DSPDDA AAPDPPPDDA RGETSRAKVP SWDEIVFG-A P
                                LDHLAKNRGR RP--PAAHPS RP-------- ----GRRSVP SWDEIVFGGK D
                                LADLASSRGR RMEVGQ-AQV VSPAGSRLRT AP--ARRSVP SWDEIVFGSK E
                                LADLASNRGR RLEVGQ-AQV VSPAGSRLGQ APRLSRRSVP SWDEIVFGAK E
                                LADLASSRGR RVEVGLNAQV YSPAGTRLVT ASSASRRSVP SWDEIVFGAR E
                                LADLASNRGR RVEVGQ-ARV FSPAGTKLHQ GE--PRRSVP SWDEIVFGAK E
                                VAELNAQRGQ PQRMDETGQI VPSAPEAISG AEALGRQSVP PWHEIMFGAK E
                                LDDLDRQRHQ RLAR----PV LADAPNSTPP VD--ARRTMP TWEEIVFGSR K
                                LDSLAARRGR RVDI-ISAD- --SDAFSEPD AHP--RKSVP GWDEIIFGTK D
                                LDELASARGK RSAA-VAPAP AVPVAEPEPV ATPAKRRSVP TWDEIIFGAK D
                                LEELNAARGT RLSV-VSAME AAPPAAPTPD AVSPGRAAMP SWDEILFGSK D
                                IDQLNASRGK PQDI-ISARI YSPSQNSEFP VLDARRRSVP SWDEIVFGSK K
                                IDQLNAARGK RQDI-ISARI YSPSGEIPLP LVNTRRRSVP SWDEIVFGAK Q
                                IDQLNAVRGK RQQIPISARI YSPTLTGAIP VAS----SVP SWDEILFGSK -
                                VDQLNAARGK RQHIPISAQI YSPQASGEIP VIGHGRRPMP SWDEILFGTR -
                                LDQLNAQRGK RQEI-LSARI YSPMETGVID PHDDRRRSVP SWDEIVFGSK -
                                LASLDSQRGK SRRMVTDATV VEQDR----- ----NRPAMP SWDEIVFGAP D
                                LASLDFQRGK VRQMVRDATV VDSAESAP-- ----NRPSMP SWDEIVFGTP E
                                LASLNSKRGQ VQPMAQDATV LSKDE----- ----NRPAMP TWDEIVFGYS D
                                LASLDSQRGK SRPM-APATI VSLLEPEE-- ----DRPTMP SWDEIVFGKK -
                                LASLDRQRGI SRPMAAATTS TGSAARADAI ARHPDRPEMP SWDEIVFGKK -
                                LESLRRRK-- ----SALSRP QD-------- ----GRSSVP SWDEIMFGKK -
                                LESLRRRRGV TPAPSAPSSP DEPIGTPRFD SPAPGRSSVP SWDEIMFGGR K
                                LENLRRRR-- ----TAPGRP ADEVGTFDDD ----SRASIP SWDEIMFGSK D
                                LENLRKR--- ----TAPGQP EAKVGVFDDE ----SRASIP SWDEIMFGSK D
                                LDALNARRGL RSVPSADADQ DDEEPAEGTD -GTEKRASMP SWDEIVFGSK D
                                LEALNARRGL RSVPPAPAGL APATPADAED PAAQKRASMP SWDEIVFGSK D
                                LDALNARRGL RSVPDATS-P DPQEPSGEDS EEPVKRSSIP SWDEIVFGSK D
                                LDALNARRGL RSVPDAEREH ATTEIDGDED -VPSKRSSIP SWDEIVFGAK R
                                VPEPSAVQAE TPAPSAHHHN RESASEDDTH EGTSQRASIP SWDDIVFGHK -
                                -GDEPAAAGR G---ATH--- ----AIPVPD PAPEGRPSVP SWDDIMFGG- P
                                -QDGFDSDSA A---AAR--- --PQASAWQD QREEGRPSVP SWDDIMFGG- S
                                MGDPPAAHPR GSAPDPREVT FDAPGPPESD PSDEGRTSVP SWDDIMFGSR P
                                RLVSVAGEGR ADR-AAR--- --PALDAEPA LDAES---VP SWDDIMFGT- K
                                RETTHASGRR GPRREAGSAA VDPQADDAQS TKPEGRVGVP DWNDVMFGP- S
                                MAAMREQSTR SRRSGKHPVS AHSDEDSDS- TETLGRPTVP SWDDIMFGGG S
                                MAAMREQSNR SRRGGEHPVE AHSETHADSD SDSVGRPSVP SWDDIMFGGG G
                                MAAMREQSHR SRRGGKHPVA AHPDPDEPET TEPTGRKSVP SWDDIMFGGG G
                                MAAMREQSTR SRRGGEHPVS AHGSPAADDD VALAGRTSVP SWDDIMFGGR G
                                TESLRAHHSS LRGRRAAPEA VEPSEQAGSE KQPQGRTRVP SWDDVVFGAR P
                                MAAMRERSAQ RGRR-THPED DPVDPEDAVA VDDDGRPSVP SWDDIMFGRR E
                                MEAIRERSAQ RVRH-GHPAD DPRHPGDSGP EAAEGRPSVP SWDDIMFGRK D
                                MAAMRERSAK RGRR-PHPED DPAADHATAA TEPEGRPSVP SWDDIMFGKK D
                                MSAMRERASH RGRPGQHPLD DGQHDDDRHD DDPHGRRSVP SWDDVMFGAR R
                                MTAMRERASA RGRRGTHPAD EPPEAKSKPE PEPRGRPSVP SWDDVVFGAR R
                                INSMREHSGA KSRRGTHPRD EEQAAVADEA KD--GRARVP SWDDVMFGTT D
                                INSMREHSGA KSRRGTHPRD EQQPAPATDG PTPAGRKGVP SWDDVMFGTT D
                                MASMREA--A RGRRGVHPRD EDPAEPAETG VEDGGRASVP SWDDVMFGAK G
                                ADSVRNQSAA RHRRSSPDPD GVRPRRGSTA RTPVGRASVP SWDDVMFGSK K
                                MSDLRERAAQ RGRRANPAED GPQPEAQTSE TTPAGRASVP AWDDIMFGAK P
                                VRQARESLAA VAPSPSPTRE NRTPSPAPAA ETPAGRARVP AWDDIMFGAK G
                                ----PVAEEP EPQ---AEEA M--------- ----RKAVTP HWEDVLLGVR N
                                APHSPATQDP HGQDESAEQG SDDAKDEFLQ HPD-RRAVTP HWEDVLLGVR N
                                DDLEPVPDDA AEDADSDESP REAEGEDSGF LQH-RKATTP HWEDVLLGVR N
                                LKQSPGAD-P QPSSAVAEEP TEPAGTEGDL LQH-RKAVTP HWEDVLLGVR N
                                AGDAPEARGA RDARGAEDGP AEAEGEEDSF LRH-RRAVTP HWEDVLLGVR N
                                RDDLP-VVQD AAQDQPTESV VEAEGED--F LQH-RKAITP HWEDVLLGVR N
                                RDDIPRVEVD EPEDQHEEKV DEVAGEE--F LQH-RKAVTP HWEDVLLGVR N
                                RDDLPPVTEV QEPHVSAQDS LEVSGEE--F LQH-RKAVTP HWEDVLLGVR N
                                -------AEE EPEEEVPETH AESSDED--F LQH-RKAVTP HWEDVLLGVR N
                                RDDLPVIGED TTTL--GDDD SLLEGES--L LKH-RKAVTP HWEDVLLGVR N
                                --DLPENFQE DSEQ-TTPPA QEAKGED--L VQH-RKAVTP HWEDVLLGVR S
                                --DDPQKVQQ ISAQ-QPVVS EETTGEA--I HDS-RKAVTP HWEDVLLGVR N
                                -DDLPVITDD DDGP------ -DTGPVH--R PAH-RKAVTP GWEDILLGVR S
                                QPANVTDIS- ----SSEE-- ----TEEDEF LQNPRKAVTP HWEDVLLGVR N
                                GPSSVTDIAD FTTPSSQEPA QAAGEEKDNF LQNPRKAVTP HWEDVLLGVR N
                                EPQNVSEITD LTEPSPPE-- -----EEEEF LQNPRKAVTP HWEDVLLGVR N
                                TPSAVTNITD FTAPTATESA SDAESTDEEF LQNPRRATTP HWEDVLLGVR N
                                GDPGVTDLSV YSGSADPVTD AEDTGVDEDF LQNPRKAVTP HWEDVLLGVR T
                                EDHEDR-AEE NS-----AAA GDEQLEGGEF GKEPRKAVTP HWEDVLLGVR N
                                ESFDDRDADP AD-----TAE IEDEIEGEEF LQHPRKAVTP HWEDVLLGVR N
                                EEHEPEEQDF DG-----DGV AE----GEEF LRHPRKAVTP HWEDVLLGVR N
                                EEHEDDEVHP THP-DRATPA EDTADDGGEA PAPKRKAVTP HWEDVLLGVR N
                                ETSSVSSLHD RNR-DAN-AE PGADGDQD-F LQHPRKAVTP AWEDVLLGVR S
                                EEYDDAELHE RDDDAGNGAD HGAESDADEF LQHPRKAVTP HWEDVLLGVR N
                                SSFDDEDID- FNDSEHLEST EH-------- ----RKAVTP HWEDVLLGVR N
                                RDNDDLESDE YNDEDVFDTV TETESITESA TESGRKAVTP HWEDVLLGVR N
                                LHGEQDEDAP AAPVQDAPAE --GEVLEGDF LRH-RKSVTP HWEDVLLGVR N
                                DIADGADLAD AAATGEATGQ GQDDVVEGDF LRD-RKAVTP HWEDVLLGVR N
                                DQRVEPEEPA ESEAEAAPAE ----ELEGDF LRH-RKAVTP HWEDVLLGVR S
                                EPHGDNT-AY SAENPETGAQ PDAEIVEGDF LRH-RKAVTP HWEDVLLGVR N
                                DP-------- ----PQPPAP EDSAVVEGDF LRH-RKAVTP HWEDVLLGVR N
                                HGEDDWDGSA SPARAETDAD ADGTVTEGDF LRH-RKAVTP HWEDVLLGVR N
                                DDQFDRDVSA SQQERDDETS PDEDVFEGEF LKH-RKAVTP HWEDVLLGVR N
                                EQDAPAAPAE QRQ-QTHHAQ P-DLFAEGDV LHI-RKAVTP HWEDVLLGVR N
                                AHQADLGPET VPQPDEHNAQ PPNLFSEGEV LQQ-RKAVTP HWEDVLLGVR N
                                AEEESYPQDD IPAGSVTQTQ P-NDFAEGDF LQN-RKAVTP HWEDVLLGVR N
                                DRDGELDGTR DAQDAEIDVV PDPHEAEDDF LQH-RKAVTP HWEDVLLGVR N
                                DSFDDVDVEA REEPEVVEEV DDPDTVEGDD VEPDRKAVTP HWEDVLLGVR N
                                DEPMPAKANS DPGADQPSSA HD-ELDGEEL ATT-RKSTTP RWEDVLLGVR N
                                SELTGVVETP AAGQAADASA HDAAAEQSDS RGAQRKAVTP HWEDVLLGVR N
                                S-----GAGQ AE-----EDP AE-----EEF LRH-RKTVMP SWEDVLLGVR T
                                ETPLPGGRGS SESADDHDDH DD-----DEF LRH-RKTVMP SWEDVLLGVR T
                                ESHTAPSAQD SMPPATDDDA ED-----DDF LQH-KKTVMP SWEDVLLGVR N
                                MPAAWQSSAE PQRGAADDDI DE-----AEF LQH-KKTVMP SWEDVLLGVR N
                                SDDGSQESGQ IHGLETVEDF DDSSENEDAF LQH--KAVTP HWEDVLLGVR N
                                MTDATDS--V IDDGDADRAD DAR-NDSE-D VTG-RSTATP HWEDVLLGVR T
                                AALDEDA--P VDDP-ADWQD IPRSTDNEPG IAP-RSTSTP HWEDVLLGVR S
                                DVEDEDPDDP AGESPSRDND ATRPVDAASD PTADKKAVTP HWEDVLLGVR N
                                DERWEGDQAD LDRLNESRVT EAGTPPTGDD SPAERKAVTP HWEDVLLGVR N
                                NFVTEADQGE FGSADGQRAA QDGRAHPAGR EGAERKAVTP HWEDVLLGVR N
                                GHPAAGAHDL FANTPERRED QRGNAPASG- EAAERKAVTP HWEDVLLGVR N
                                EPEQMEEEPE TPEP--DEMI TGELSGDDSF LQNPRKSSTP HWEDVLLGVR T
                                VEAEPEQSPE SSSA--EDTI TGELVADDEL LQNPRKSATP HWEDVLLGVR T
                                --VDAVEAAA EPA------- ----KPQAPA PSEPGKPAIP AWEDVLLGVR S
                                -PPPVGEAPA RPN------- ----PPDEST PPEQGKPVIP AWEDVLLGVR S
                                -AEPAPPAEP APVGDVGEKA QA-PAPAAQA AVSTGKPAIP AWEDVLLGVR S
                                -QPAAP---P ATPPDATEPT EP-EPTEPEE PAEARKPQVP AWEDVLLGVR S
                                -EPEAPRTEP AAPPAAAPTS HP-PPAEHVE PAASGKPQVP AWEDVLLGVR S
                                -EPAPP---- ------PLPQ EP-EPTAPPE RQRQGKPPVP AWEDVLLGVR S
                                -EPAAP---- --------PV AD-EPVR--- -QRSSKPSVP GWEDVLLGVR S
                                --QP--QPAP APAEQAPAP- -----ASAPA PAPR--PSVP GWEDVLLGVR S
                                --TAPVAHTP APAAPAPAPQ AE---APAPA PAPKAKPEVP GWEDVLLGVR S
                                ------EPLT EP--LDLGP- ---EAEPAP- PAAP-KPAVP AWEDVLLGVR S
                                --DVVEETVE EP--LPIDPP VQAEPEPEPE PVVAAKPAVP AWEDVLLGVR S
                                APAPAPAVIP EPAPPAAQT- VAPEPQQPAE PAPKARATVP AWEDVLLGVR S
                                APAAAPVVAQ VPAPPVAQAP VAAEAEVAEA PAPKAKPTIP GWEDVLLGVR S
                                EPAPAPTPAP APAPPAPESI PEAEAP-EDT PAAKSRPAVP AWEDVLLGVR S
                                -QPAQPAAPP QPAQPTPEPA PA-EQEPEPA PAPAARATVP AWEDVLLGVR S
                                VAPRAPVAAS APAPPEPEPE LTPAAGTVPE PQPKAHPTVP GWEDVLLGVR S
                                KAPAVPKP-T AQKPVAQAPA APAATPVAPE PEPEAHPTVP GWEDVLLGVR S
                                RRAPVDGPRP APAGPVTAPA AAAPAAEAAA PAEPAHPAVP GWEDVLLGVR S
                                EPE---QQAL IESP------ --EAPKPK-- -PKANHPAVP AWEDVLLGVR S
                                EPA---EDDT TEFP----PS EDTAPEQPGR PVKGGHPVVP AWEDVLLGVR S
                                EPSEPSQDDT AELPDQGKPK PEERPAQQAK PKSSNHPAVP AWEDVLLGVR S
                                PDEG-EDDDT REIP----ND EDGAESDEGQ RTKANHPIVP SWEDVLLGVR S
                                SPIEDAEDTG DGTS---ARQ AGLVPEQPTA ATTAGHPTVP AWEDVLLGVR S
                                PATHGTERSG TGMT---EPD DDELPTVPAG PDNAHHPVVP AWEDVLLGVR S
                                PEILVREERP VVEE--PIVV DGEDQ----- ---PNHPIVP SWEDVLLGVR S
                                VAAPVVAEKP VVQEAPPVKK EQAEKP---V RKDPNHPIVP SWEDVLLGVR S
                                EPQPVVEPAP AAQPTKPVQE ELPEAKPDAA KDKPNHPVVP AWEDVLLGVR S
                                VHQPPAEPEP VAQPTKPVQE ELPEPKPEAA KEKPNHPVVP AWEDVLLGVR S
                                PAPEITDPEP -----EQPPA PAPQPEQHSR KAEANHPIVP SWEDVLLGVR S
                                VPPLTAGPRP GDRRAEGIDG AATADADHVG DAGKNHPIVP SWEDVLLGVR S
                                REPELPADRP -----EQPPA AAEPEGD--- --GKNHPIVP SWEDVLLGVR T
                                PEPLPAELDP GPAA--EAAG AAEPQPDVDR RAEPNHPIVP SWEDVLLGVR S
                                DFELIPEPEP ATAPPEDTPR PRALIEEPAR KVEPARPIVP SWEDVLLGTR S
                                LDDTAPDDTA GPAAPEQAPG PQALMEEPPR KAEPARPTVP SWEDVLLGTR S
                                P----AAAEP DDEPEAPAEA ATEAGQR--- --KANHPIVP SWEDVLLGVR S
                                TGTLFGSASQ PHDASQQADT ASADMDRADL DEEDNHPIVP SWEDVLLGVR S
                                THPAARNSDT RPAPPEPTPE PVAEPQAEPS ----GKPVMP SWDEVLLGVR G
                                ADTAAPSADT GTAPTRSTPA TVASSSAAPS SSAPGKPVMP SWDEVLLGVR G
                                ADSGSGDSTA DNDAASTDAT SVATPAATPS SATAGKPVMP SWDEVLLGVR G
                                IESAPPPTTR PATRAAPTPP PATAPSTTPA PPAPGKPVMP SWDEVLLGVR G
                                GAAAPTDTDE PASTVVETPR TAAATEQVPD ASAVGKPVMP SWDEVLLGVR G
                                NADEIIGAQR -ASGARKRPA AEAEPPAPEQ --PARKPEVP GWEEVLLGVR G
                                DAGSVIGGPR -HANADAEPT AEKEPPAARD NADARKPSVP AWEDVLLGVR S
                                DANALIGAQR -SRH-----D AAG-SDTSTS TTDDRKPAVP AWEDVLLGVR S
                                DADSIIGAQR -SRHHRDDVE VGDSADDSAH TTDDRKPPVP AWEDVLLGVR S
                                DADSLIGAQR -ARHVFETPA HPASADADTS PAESRKPAVP AWEDVLLGVR S
                                DADRIIDAQR -TRHAWTEPH DQATATGETV DETTRKPAVP AWEDVLLGVR S
                                DANTVIGAQR -ARHVAPAPE IEAAASSQPE PAGDRKPAVP AWEDVLLGVR S
                                DANSLIGAQR -ARQVPAAPE VDATADSSEA PAARRKPAVP AWEDVLLGVR S
                                EADEVIDGQR -ARH------ ------TPSL PAPDSKPQVP AWEDVLLGVR S
                                DTTGIGDAPA DDRSTRGRTS AAAIPDPGDH EEPARTPSVP AWEDVLLGVR G
                                SPAPLPEPEP ---------- --VAEEHTET ETTQSKPAVP TWEDVLLGVR S
                                EDAQQSFDEY YGT-ELEAAE HE---KHEAS APK--KPAMP SWEDVLLGVR S
                                ETSQQSFDEY YGT-EIDAET IDPVAREPRP APKP-KPAMP SWEDVLLGVR S
                                QDHEHESAEP SDK-PIVLAD NDHDQ----- -PKV-KPALP SWDDVLLGVR S
                                ELAEYPAEQV SDP-EPEIID AEPDATAA-- NPKV-KPSLP SWDDVLLGVR S
                                TDDRDLDLES RPA-AAEIVD VDNDAEGDEH PPRQ-KPHLP SWDDVLLGVR S
                                DVDDSTEVEN ADR-ALEAPA SDVAVTVPDD ADAS-KPALP SWDDVLLGVR S
                                ---------- ----TPAVPA HSASADTSEQ APPA-KAPMP SWEDVLLGVR S
                                EYYEQRAAVG GTPVKPAAPA VPAPAPASTA KPPA-KAPMP SWEDVLLGVR S
                                DYFEQRAAVG DGTVEQAAPA LPETAAEPAP AQPAGKAPMP SWEDVLLGVR S
                                EYYEQRQVAA GGG-AVPAPT APAQQEK-PV TEEP-KAPMP SWEDVLLGVR S
                                EYFEQRAVAA GGSSASPAPS TPAKAPA-AE EAPA-KAPMP SWEDVLLGVR S
                                EFYGQRAVAA GGATAAVGPK APQPETKSAA AEDA-KAPMP SWEDVLLGVR S
                                KPPAKPAAAP ---------- --PPKAEKTT PPEPKKPPMP SWEDVLLGVR T
                                DVDEPLRAVG GDAP-RRAPE AP-RAPEAPR QAPERHPEMP SWEDVLLGVR G
                                DPTRPAAEPP SAPD--AGAA AGDDDEDFLQ PTPTRHPTMP SWEDVLLGVR K
                                GRPGADAAQP SGAGDRAGTM SGNQDDDFLM HPPTKHPTMP SWEDVLLGVR P
                                ETSRHPAGTR RSPDATPAPA AKPEPQPARR PAEMQRPVMP GWEDVLLGGP S
                                QQPRTPRPSR FGVDEETVTD ERTEPVRAAS TPSPSRPAMP SWEDVLLGTR S
                                EEPRAPHEQA ATPE------ --PKLEHPPT DNHPRKPALP SWDEVLLGVR S
                                DADRLIERQS RADRPLELEF DD---SVPHS VAGEATPTVP AWEDVLLGVR S
                                DADDLTGRQS -HRRVLDLRY DD-EASTPQE ERESATPTVP AWEDVLLGVR S
                                DADALIDAQQ AQPEALDLEF PSAHATEPQE QAPSKKPAVP AWEDVLLGVR A
                                DQEAPADSPR EVPPTYDEPP LPAGRPEAAL PRPQARARVP SWDDILLGVR K
                                PAERPIMPVH RSAA-TPAP- --EEPPAPVA P---PRARVP AWEDIVFGVR N
                                PAERPVLPVH RAAAERPAPE R-DRGPGPAD HSPAPRARVP AWEDIVFGVR N
                                PAGLPASPLH RSRPSEPADA --EEQVRDVV PGDGPRARIP AWEDIVFGVR H
                                PAER--SIPV RSRPAAPASS RLDDDVRPVL PPDGPRARIP AWEDIVFGVR H
                                PAGPPVSPAP RSRPPVPPPV R-DEHVRDVH APDGPRARIP AWEDIVFGVR N
                                PVGLPAAPIS R-RG---LDD H-DDRVRNVV PVDGPRARIP AWEDIVFGVR H
                                PAGLPAAPVD R-RGPEPADD HGDDGARDAV LAEGPRARIP AWEDIVFGVR N
                                PAGLPAAPGP R-RT-EPEAA E-DDEVRNVV PVDGPRAAIP AWEDIVFGVR H
                                PASLPAVAAV PVPT------ --ADMADLAD TAKLNRKSVP AWDDIVFGAR P
                                PTAFPAVPAA AYPAVPPAAA TMPGRAAPAA RSRPGRKSVP AWDDIVFGAR P
                                PAALPSHPAA SYPGGIAPGS PGTSPTGAAA KLPVGRKSVP AWDDIVFGAR P
                                PRGTPAPPAR PAPALPPAPP QRADRPSAAV PSTPGRKSVP AWDDIVFGAR T
                                DRLREVLERP LDDMPGTTAQ EQ----ETPE VPS-PRNQLP GWDDVLFG-- S
                                DALRAALERP LGEPPGSEPA EV----DTPA VPS-PRNRLP AWEDVLFGSD A
                                DALLASLDRP LGSTAGSDAP RQDAPKEVPA VPS-PRKRLP SWDDVLFGSG A
                                ESGRSRALDP RFDDPTPEPP AADPWGDDPR RPAGRKAELP SWDDILFG-- G
                                DSGRGRALDP RFDDPNPEPP AADPWGDDPR RPAGRKAELP SWDDILFG-- G
                                PAAPPQATVP ASSSVTASAA SA-------S APS-TRARVP KWDDIIFG-- K
                                --SEPDSLTS LLEAPELTSG AE-PRTVAGH RDRLRRAAVP SWDEIVFGTR K
                                GAGTPDSLTS LLEAPEAQPG AA-PRSVTAH RDRLRRAAVP SWDEIVFGTR K
                                --GERDSLTS LLEAPERPVP AE-PRSVAGH RDRLRRAAVP SWDEIVFGTR K
                                ETGERDSLTS LLESSEPAAS AP-PRSAVPH RDRLRRATVP SWDEIVFGSR K
                                ---ATPAAPS PLDPP-MPPE AE-RRVVGPH RERLRRATVP SWDEIVFGSR K
                                SSMPASAAAS GAAAPGPSAS PEGPRTTTPH RERMRRATVP SWDEIVFGSR G
                                RPEPVDQ-RR RPEPPERRPA PE--PPAAAV PAAARRASVP SWDEIMFGSK D
                                RSERWSESER WPETPERR-- AD--PPAAAV PAAARRASVP SWDEIMFGSK D
                                RPAPPVE--R RPHPPDPPPA APQQPAAPPV PAAARRASVP SWDEIMFGSK N
                                RPERPRE-EY APARPERPGT ERPASPPAPL PATARRASVP SWDEIMFGSK D
                                RP-------- ---------- ---LPTASPA PSTPRRASVP SWDEIMFGSK S
                                PAAPAA---- ----TEQP-- -----TSLPA AAAGRRASVP SWDEIMFGAK P
                                DTDRPE---- ----AEQPEQ SERPEPPVSA AAAGRRASVP SWDEIMFGAK S
                                EPAQPAARSE AVAQPTTPAA AATKSEQAPV QATARRASVP TWDEIMFGAR Q
                                ---------- ----TETAPA AD--KPAADK PAAQRRTSVP SWDEIMFGAR Q
                                DHTPTAASPS DAPPGETASP AEAVRQAADN AAPKRRASVP SWDEIMFGAR Q
                                ---APEPAAV R-EPPVTPVA AAEGPRQADR AAAQRRASVP TWDEIMFGAR Q
                                RVMPPEPAPV AAEPPVVAAR PEEET-QGDT GAMQRRASVP TWDEIMFGAR Q
                                VTGETGPAEL PPGPPAAPEQ DAPVKEPVRE DAAQRRASVP TWDEIMFGAR P
                                PAAVTAG--- PPQT---SEA AAAVPANGGT GAAGRRTPVP SWDEIMFGTR Q
                                PGAVTGGNGA AAETDEASPA AAQAPAAAPA PRPGRRASVP TWDEIMFGAR Q
                                HPGAAASPSS GAEAPDTAAT APQTEPAPEK PAQQRRASVP TWDEIMFGAR Q
                                EAPAAETRPV RETVAAEPEA PAQDKPATGS PAAAKRASVP SWDEIMFGAR P
                                ALDADGSERA REEEPQAPAA ARQDKPVTGS PAAAKRASVP SWDEIMFGAR P
                                AAPAPEAEPV AAVAAAEAQA ERQDKPATGS PAAAKRASVP SWDEIMFGAR P
                                PAPAPEGEEP RETAKAAPAA AA-DVPAV-- PAAQKRASVP SWDEIMFGAR P
                                QQPQPAEDKA EPQSTGAAAA SQEATPVAAA AEAQRRASVP TWDEIMFGAR Q
                                ---HAPLVRS IKEAA---LE QAVEDQAL-- -EER---SVP SWDEIMFGGS D
                                LALHAP-VAS LKEAAQGQLS LAPDSRVE-- -PEP---RVP SWDEIMFGGK A
                                WPGHTREVAA RDTGPAQPPA EAPENRFT-- -ERR-RASVP SWDEIMFGKK D
                                FENTTPIPAA RRNRREPDLF HEDDDAVT-- -SER-RPSVP SWDEIMFGRR N
                                DDLDPDEVPD LNEAVAPEPE DAASERATGE KDERGRSAVP SWDDILFGGG G
                                HDGNEDT-SQ LDRLTPDDAP AP-DSDPLAP SSEA-RAQVP SWDEIMFGGP P
                                HEGNEDT-SQ LDRLADEPTR KVPEASPEPA SAEP-RAKVP SWDEIMFGGP G
                                HDGNEDT-SQ LDRLEELDAT LPTDAEP--- ---A-RAKVP TWDEIMFGGP T
                                HDSNEDT-SQ LDRLSPPPPP RSRSPWSTPA PPFP-GREQV ARDK---GRP Q
                                FDEGPAT-SE LDDLTPQEQD GQIPEADAAD TVET-RARVP SWDEILFGGP S
                                YDDFEDT-SE LDALAYEAED EDDEEPPAPA KQQT-RAHVP SWDEIMFGGP N
                                YDFDTSSPAD MDMLPAQVSH EVDDASAHQT TESR-RATIP SWDEIMFGGP P
                                YDFVPSTDSQ MDALAEQVTN EDHDASGSDT -----RASIP SWDEIMFGGP P
                                YDIVPNPPSD MDVLPPAEDH DEAATQPAGP PAGS-RASVP TWDEIMFGGP P
                                YDIIPDDQSD LDVLRRRPDA EDTDGGSDER TEPL-RASVP SWDEIVFGSP R
                                LSNYEETVTG YEDTEPPERR APRPRPPEPP PASA-RAQVP SWDEIVFGSG D
                                LDQLETEESG LDTLVDYPVE PS--ELPVAA EDR--RASVP SWDEIVFGTP D
                                AEPAD-EPAT HDAEIDYPVE PSPDQLPGTD EPAP-RAAVP SWDEIMFGGP P
                                AEPTVAVVRH LTSVVQVPAE PGQDDLLDVD ADAD-RASVP SWDEIMFGGP P
                                AEPTVAVVRH LTSVVVVPAD PGMEDEPTAA GPAA-RASVP SWDEIMFGGP Q
                                DAVTAEEPSQ LDLLAEPEPE PAQPDAPAQP DVSA-RASVP SWDEIMFGSP G
                                IGMVSPEPEP E-----PES- -PVARAEPEV QPEP-RASVP SWDEIMFGGG Q
                                IEMVSDDPQP EGATDSPASD DPAPSAESAA ESVT-RASVP SWDEIMFGGG Q
                                IGLVRDERRD E-SRERPGVD ESDPDPEPTD QAPA-RASVP SWDEIMFGGG Q
                                LEMVGDAEVD TAADTMELTG ADDAAAEPAA PAEA-RASVP SWDEIMFGGG S
                                PSAPLDVDTP LEAFTEK--- QAAVVEPPAA EVEP-RASVP SWDEIMFGGG Q
                                IDDVLPIDEP LEAFVAEPVI EPPEQEAPAA EASP-RASVP SWDEIMFGGG S
                                LPLGDAFDEA IDLSATPATA DESTSTDGDA GADA-RASVP SWDEIMFGGG Q
                                ADGAAPVEEP TSAPDGPHDE QPVVDAELEA RSGP-RASVP SWDEIMFGGG S
                                LEVLRSRRGQ R-LG--LPFG LSVSTETREI TVSG------ ---------- -
                                LEVLRSRRGQ R-LGPSSPFT LSVSMETREI TVSGKRSSVP SWDEIVFGTK E
                                LDVLRSRRGH R-LGTRPFPG LSVSTDTREI SVIARRSSVP SWDEIVFGTK D
                                LDVLRSRRGQ R-LGVDPVRG LAVGTDTREI SIFAKRSSVP SWDDIVFGRK E
                                LDMLRSRRGQ R-LGDD-AAP AAVSTDTREV TIVAKRSTVP SWDEIVFGTK D
                                LDMLRSRRGQ R-LGDEPDAP AAVSTETREV TIVAKRSSVP SWDEIVFGTR E
                                LDMLRSRRGQ R-LGPGPESE AQVSTHTREI TIVPKRSSVP SWDEIVFGTR D
                                LEMLRSRRGQ R-LGGEPAAL AAVSTDTREI TVVAKRSSIP SWDEIVFGAR D
                                LDMLRLRRGQ R-LGDGPSED ADVSTDTREI TVVPKRSSVP SWDDIVFGTR D
                                LDVLSARRGQ R-LG---PRL AGVSTRTTSI SLVPKRSSVP SWDEIVFGRR N
                                LDVLRARRGQ R-LGEGEARR LGVSTNTSEY TVVPKRSSVP SWDEIVFGKG K
                                LDLLRARRGQ R-IGADDSAE LAVSTLTREI KISAKRSSVP SWDEIVFGTK E
                                LDMLRSRRGQ R-LGPSDAAA PAISMQTREI TLSGKRSSVP SWDEIVFGTK D
                                LDMLRSRRGV R-LGDTDGSQ DGVSTETREV ILSGKRSSVP SWDEIVFGTK D
                                LEVLRQRRGQ R-LGEYDDAA SSAPVRND-- -RLARRSSVP SWDEIVFGKK R
                                VDLLNSRRGQ R-LGEHEDDG ISAPLRQRSV LRGAKRRSVP SWDEIVFGTK D
                                LDVLRSRRGQ R-LGDAGPAA ARTAQSGRDE SGGERRSSVP SWDEIVFGKR D
                                LDMLRARRGQ R-LGSADRAQ RDLSTTTREV TIVPKRSSIP TWDEIVFGTK E
                                LDMLRARRGQ R-LGDAPRA- RGVSTATTEM TVVPKRSSVP SWDEIVFGTK D
                                LDVLHARRGQ R-LGEVSAVT TEEFVPDDDE APQEKRPTVP SWDEIIFGTR D
                                LDVLRARRGQ R-LGPAPSSA DAQDEEDDEE WVQEKRPTVP SWDEIVFGRK D
                                VTLLNARRGQ RPKEKYDADD EDISARTSQL VVVTKRSSVP SWDDIMFGKR K
                                LDVLRARRGQ R-LGGKDDAE VEGTASKQTN TEETRRASMP KWDDILFGSK D
                                LEILRVRRGQ R-VGEGALTT ADAETDPAED TASVRRASVP SWDEIVFGRK D
                                QQRL------ --VT------ --SVASKPE- HAHH-RRSIP AWDDILFGGR -
                                ASSE------ --SAPVAPA- APAPAAEAP- AAEA-RVSVP AWDDIIFGGR -
                                QVGEPSITRV R-IPEPADAG SVTTTGNHEN TAEAKRTSVP SWDDIIFGSQ R
                                LDVLQSRRGQ R-IG---APA GPSSAAG--T GADGARSSVP SWDEIVFGSS D
                                LDVLQARRGQ R-IGPEPAPA GEAPAAGDSA AQDSARSSVP SWDEIVFGSS D
                                LDVLQSRRGR R-IGLAQDDG IEEPVSQDSA PEDTKRSSVP SWDDIVFGAN S
                                LDVLQSRRGR R-LGLR-GEG IEEPAAGAPT TRETKRSSVP SWDDIVFGAN S
                                ---------- ---------- ---------- ---------- ---------- -
                                IQPDAEFINR NETNNAEKAD IV-TNGQEKS SSEHRA-AVP SWDEILFGES -
                                VSPA------ ------SQSD -----PAQPA AK--RS-AVP SWDEILFGD- -
                                TEPA------ ------SAGE QQ---HSQST TK--RS-AVP SWDEILFGD- -
                                VAPT------ ----PSSADD AA--QPAQSA QNKPRS-AVP TWDEILFGE- -
                                IVPG------ ----AASADS TAGRKTSKTD ATKPRS-AVP SWDEILFGD- -
                                TLPS------ -PSETAAGNG NGDANTSASH AARPRS-AVP SWDEILFGD- -
                                VMPNGMSAGA NPTTTVDAPS GLAAGTASAH AGKTRS-AVP SWDEILFGD- -
                                TAPS------ -PVSPEQGSD NVSAATEHEA PAKPRS-AVP SWDEILFGD- -
                                DIPR------ ----AESKPP RPTSAERSDR QTPPRS-AVP SWDEILFGE- -
                                SGKQAEE--- --QP-PEHTV APQDSSSDDQ SQHARGRKMP SWDEILFGD- -
                                RPHQQTTPVS ALTPPTEHDV HHQTAADQAH DAKTKGRKMP SWDEILFGD- -
                                ---------- ---A------ --STTATNPL TPRSRNVKMV RKRNR----- -
                                EPEA------ ---------- ------TSSE RPHGHRPPVP SWDEIMFGTS K
                                AQQA------ ----AHDVAH DD--DETHHD GPKPHRPPVP SWDEIMFGKP A
                                RQPD------ ------DVID VH--VQTKQA QPVKRRSPIP SWDEIMFGKA K
                                ITPISAIARR PFSRAKTAQP VNGGHEQDTS GAHARS-AVP SWDEILFGE- -
                                DAPS------ ---TRPSSDG TR-GNDDGPA GKKTRS-AVP SWDEILFG-- -
                                VSGT------ ---TPAESNG VS-SNNE-KS DQKQRS-AIP SWDEILFGE- -
                                DIPV------ --ISVPDPT- --SDENGQPA R---RS-AIP SWDQILFGE- -
                                MRPE------ --SANQNADG TAGGERPRTE REETRS-AVP SWDEILFGE- -
                                DASVGNSTTN GKTPPYDRQA AGSIDGNEPS VQQHRS-AMP SWDEIIFGD- -
                                KEGQDQTVDR EPNHPVQSHG QG-TKDGRSS RR--RS-AVP SWDEILFGK- -
                                EKAKPRETPR LENTPTQEPV AP-NQQARVS Q---RS-AVP SWDEILFGD- -
                                GDSSQGSVAQ QPSTPKQPTA SQ-TEAGRSH SESTRS-AVP SWDEILFGD- -
                                QPAASAEPSE PVAAALSQTV EP-VHATHTD SASKRN-PMP SWDEILFGK- -
                                VHAHVAGSGH DAGKALNQP- AP-AGAPPTD DRERRK-QMP SWDEILFGKG -
                                LEALRRRRGE RASAEIDTPL AG---TAKPS APQKQRAAMP TWDEIVFGAR E
                                LEALRRRRGE REAAPVDTPL EGQPGSSVSS PPASQRAAMP SWDEIVFGAR D
                                LEALRRRRGE REAAEPPAPL PS---SSRPR TP--GRAALP SWDEIVFGAK D
                                LEALRKRRGE RESAPVDVPL D-SPTAPPET PSASGRAAMP SWDEIVFGAK D
                                LEALRRRRGE RESAPVDVPL ENKRSDDDQK PPAIGRTAMP SWDEIVFGAR D
                                LEALRKRRGQ REAASTDTPL D-DGDESSSR PQRRQRASMP SWDEIVFGAR D
                                LEALRKRRGE REAADQQTPL AVRAGDTESS DGGAGRASMP SWDEIVFGAK D
                                LEALRRRRGE REGAALTDGT GDETPESQTG PVGRGRAAMP SWDEIVFGAR D
                                LEALRRRRGE REAAPLPLDV PASNNDSGPQ PSTRGRAAMP SWDEIVFGAR D
                                LEALRRRRGE REAAADEDPP G-WGTKATTS PTSPGRASMP SWDEIVFGAR D
                                LEALRRRRGE REAASPAAPA ADWGAASRPA STTAGRASMP SWDEIVFGAR D
                                LESLRRRRGE REAAAAPATT P-WANQAARA QERTGRASMP SWDEIVFGAR D
                                LESLRRRRGE REAAANDDAT PPWASQSANQ AAAKGRASMP SWDEIVFGAR D
                                LESLRRRRGE REAAGAPDPV PAWATQAATG QPRTGRASMP SWDEIVFGAR D
                                LEALRRRRGE REASAEDVPA PEWGGKAASQ APRAGRAAMP SWDEIVFGAR D
                                LDALRRRRGE REPALLDPPA AEPPRATEPQ PISRGRAAMP SWDDIVFGTK D
                                LDALRRRRGE RDHA--EPPR --PEQPSGVR GSM-GRAAMP SWDEIVFGAR D
                                LEALRRRRGE RESVGRDRPR DEGEGRGSAK PSG-GRTAMP SWDEIVFGAR D
                                LEALRRRRGQ REPLALEPGY DEAPTPAAVA EAGRGRTSMP SWDEIVFGAR D
                                LEALRRRRGQ REPLALEPGY TDSPSSSSAG DGGRGRPSMP SWDEIVFGAR D
                                LEALRRRRGQ REPMALEPGY DED---TVIS EASRGRTSMP SWDEIVFGAR E
                                LEALRRRRGQ RPDAAVEPGY DEP---PGGS DAQRGRTSMP SWDEIVFGAR D
                                LEALRRRRGQ RETAVLE-QP DDSDS--GES TGRRRRNAMP SWDEIVFGAR D
                                LEALRRRRGQ REARALE-PG YEID-----D SGPRRRREMP SWDEIVFGAR D
                                LEALRRRRGQ REAAAMDEQP PVEQ------ -SRRGRAAMP SWDEIVFGAR D
                                LEALRRRRGQ REPSAFATTE PEAARTGSGP GDNRGRTSMP SWDEIVFGAR E
                                LEALRRRRGE REAAFEDGGA NDPASAPEPE SRGESRRSMP SWDEIVFGTR D
                                LEALRRRRGE REAAAPETPA QDGVHHTSPL SGSRSRQSMP SWDEIVFGAR D
                                LDALRRRRSE REATAPPAPT PERATGTGPV AGR-SRAAMP SWDEIVFGSR D
                                LDALRRRRAE RDAAETEPAE KPGRHHTSPL SPGKSRASMP SWDEIVFGSR D
                                LDALRRRRGE RSLETPNAPR SDTSSSRASE PASDGRSSIP SWDDILFGTR D
                                LEALRRKRTE REEPPVIDDV DIEDGNVVNP PPQKGRATMP SWDEIVFGTK D
                                FSVNDVAVAR EKEPALRKRH KEINQVANLI DIDRRRTSVP SWDEILFGSD N
                                REDTHMSTGA FRKIAHKAPR DSAGSANMSA SASAKRSAIP AWDDILFGPK Q
