# Supplementary material for: A conserved cell division protein directly regulates FtsZ dynamics in filamentous and unicellular actinobacteria
Source: eLife. 2021 Mar 17;10:e63387. doi: 10.7554/eLife.63387 (PMC7968930; doi:10.7554/eLife.63387)
Supplement: Figure 7—source data 1. [file elife-63387-fig7-data1.zip › Figure 7-Source_data_1/compare80phy_phyml_tree.txt]

(Cryptosporangium_arvum_DSM_447:0.04489358,Cryptosporangium_aurantiacum:0.02069565,((Micromonospora_carbonacea:0.35140918,(Stackebrandtia_nassauensis__st:0.13001446,Glycomyces_harbinensis:0.44123909)100:0.30616733)81:0.21386207,(Acidothermus_cellulolyticus__s:1.29379871,(((Geodermatophilus_nigrescens:0.09277007,Geodermatophilus_saharensis:0.15589110)88:0.12206914,(Blastococcus_saxobsidens__stra:0.27539884,((Geodermatophilus_africanus:0.14663210,Blastococcus_endophyticus:0.21286165)47:0.05188566,(Klenkia_soli:0.20516817,(Modestobacter_caceresii:0.13754704,Modestobacter_marinus:0.14555340)97:0.09783387)91:0.11575602)54:0.09033513)79:0.12611511)100:0.81875093,(Jatrophihabitans_endophyticus:1.44348661,(((Actinopolymorpha_cephalotaxi:0.98305005,(Jiangella_alkaliphila:0.93685015,((Kribbella_flavida__strain_DSM_:0.56780182,((Nocardioides_exalbidus:0.41989807,(((Nocardioides_simplex__Arthroba:0.66317976,(Marmoricola_scoriae:0.76271707,(Nocardioides_luteus:0.40496550,Nocardioides_terrae:0.47266653)53:0.17981040)25:0.08236046)12:0.10372127,(Nocardioides_psychrotolerans:0.26027674,Nocardioides_dokdonensis_FR143:0.25034217)83:0.10293123)6:0.07595012,Nocardioides_lianchengensis:0.39651809)27:0.14232701)100:0.70334295,(Propionibacterium_cyclohexanic:0.90927138,((Microlunatus_soli:0.66866420,(Microlunatus_phosphovorus__str:0.62367855,((Friedmanniella_sagamiharensis:0.11657894,Friedmanniella_flava:0.17719294)100:0.59462985,Friedmanniella_luteola:0.41733884)37:0.12874177)64:0.28107127)44:0.29702687,(([Propionibacterium]_humerusii_:0.40131417,Cutibacterium_granulosum_DSM_2:0.75343313)100:0.70714947,(Auraticoccus_monumenti:0.92619460,(Raineyella_antarctica:1.09527588,((Tessaracoccus_bendigoensis_DSM:0.26215684,(Tessaracoccus_flavescens:0.20168242,(Tessaracoccus_lapidicaptus:0.29123525,Tessaracoccus_flavus:0.43308981)67:0.10709732)58:0.05504776)80:0.26844754,(Pseudopropionibacterium_propio:0.62121300,Tessaracoccus_oleiagri:0.24383054)75:0.22471609)70:0.11061836)56:0.18284475)48:0.09754118)50:0.12862948)56:0.09244281)95:0.35385760)61:0.19798628)28:0.09832724,(Aeromicrobium_marinum_DSM_1527:0.52677436,Aeromicrobium_choanae:0.49856881)99:0.71717584)25:0.06730353)19:0.05135519)78:0.33712671,(((Catenulispora_acidiphila__stra:0.38983755,(Streptomyces_thermoautotrophic:0.33689424,(Streptomyces_gilvigriseus:0.10093682,(Streptomyces_tsukubensis__stra:0.09280028,(Streptomyces_xiamenensis:0.08460115,Streptomyces_qinglanensis:0.08635775)66:0.04064218)80:0.06377034)100:0.24902070)52:0.10766542)100:0.45918477,(((Thermobifida_cellulosilytica_T:0.24833438,(Nocardiopsis_alba__strain_ATCC:0.08397784,(Nocardiopsis_dassonvillei__str:0.06724982,(Nocardiopsis_flavescens:0.24493299,Nocardiopsis_sinuspersici:0.05327898)36:0.02514790)86:0.07127892)98:0.18131368)48:0.07077840,(Streptomonospora_alba:0.23729078,Marinactinospora_thermotoleran:0.16835300)69:0.09522358)99:0.19181276,((((Thermostaphylospora_chromogena:0.07137230,(Sinosporangium_album:0.17394244,(Planomonospora_sphaerica:0.21514597,(Streptosporangium_subroseum:0.07941365,Streptosporangium_roseum__stra:0.06871680)88:0.07773716)84:0.06957605)44:0.04415982)27:0.05536171,(Thermobispora_bispora__strain_:0.25798044,Microbispora_rosea:0.04014518)66:0.09949712)28:0.02054761,(Nonomuraea_pusilla:0.14428867,(Nonomuraea_jiangxiensis:0.13944619,Nonomuraea_maritima:0.15283912)33:0.01778814)86:0.08922678)96:0.18877618,(Thermomonospora_curvata__strai:0.09628100,(Actinomadura_mexicana:0.08856464,(Actinomadura_madurae:0.07694771,Actinomadura_meyerae:0.04373378)64:0.03676129)90:0.09615613)99:0.27318459)91:0.08217670)100:0.32006855)93:0.33901260,((Tropheryma_whipplei__strain_Tw:2.60154916,(Rhodoluna_lacicola:1.40670272,((Rathayibacter_tritici:0.35975459,Leucobacter_komagatae:1.37317023)22:0.06561691,((Curtobacterium_flaccumfaciens_:0.87264847,(Agrococcus_baldri:0.32414649,(Agrococcus_jejuensis:0.36027510,Agrococcus_casei_LMG_22410:0.61120560)37:0.13163957)96:0.33609823)22:0.21223787,(Leifsonia_rubra_CMS_76R:0.51762374,((((Microterricola_viridarii:0.17463022,(Cryobacterium_flavum:0.05109064,(Cryobacterium_arcticum:0.12169268,Cryobacterium_roopkundense:0.10843568)44:0.03343735)94:0.13917175)49:0.05441124,(Agromyces_aureus:0.16083442,Agromyces_flavus:0.23695686)77:0.14675359)65:0.12454969,(Leifsonia_xyli_subsp._cynodont:0.22056855,Leifsonia_xyli:0.22056855)100:0.17068438)31:0.07195845,(Clavibacter_michiganensis_subs:0.60942993,(Plantibacter_flavus:0.48256018,(((((Microbacterium_aurum:0.14986137,(Microbacterium_trichothecenoly:0.12007448,Microbacterium_testaceum__stra:0.20888677)88:0.07814899)53:0.06930422,(Microbacterium_mangrovi:0.38345197,Microbacterium_ginsengisoli:0.31477262)48:0.05471081)51:0.11363388,(Microbacterium_sediminis:0.21514071,(Microbacterium_maritypicum_MF1:0.20975221,Microbacterium_azadirachtae:0.20865849)81:0.12664797)86:0.09384411)86:0.36652172,(Mycetocola_reblochoni_REB411:0.53900085,(Herbiconiux_ginsengi:0.14826570,Cnuibacter_physcomitrellae:0.15093432)93:0.17758610)57:0.11923170)11:0.06719739,(Microbacterium_humi:0.26235168,(Okibacterium_fritillariae:0.34438306,Mycetocola_miduiensis:0.15672730)51:0.07912923)34:0.06496423)4:0.03284708)15:0.08622836)2:0.02139735)5:0.08235974)1:0.05276154)15:0.15914963)32:0.27525195)64:0.42646852)47:0.50679194,(((((Actinomyces_nasicola:0.90218748,(((Actinobaculum_suis:0.46975456,Actinotignum_schaalii:0.30396532)57:0.17304347,(Trueperella_bernardiae:0.43872378,(Arcanobacterium_phocae:0.14849546,Arcanobacterium_haemolyticum__:0.33790531)95:0.24257561)84:0.23855258)100:1.02625640,((Actinomyces_hordeovulneris:0.56301162,(Actinomyces_graevenitzii_C83:0.57507757,(Actinomyces_radicidentis:0.19614552,(Actinomyces_johnsonii_F0542:0.15205556,(Actinomyces_ruminicola:0.09631036,Actinomyces_urogenitalis_DSM_1:0.13663789)79:0.10141367)47:0.05760994)75:0.18464402)93:0.24986478)67:0.21006157,(Mobiluncus_curtisii__strain_AT:0.72832119,((Gleimia_coleocanis_DSM_15436:0.77828976,Actinomyces_marimammalium:0.68613745)50:0.14676354,((Schaalia_radingae:0.42196846,((Schaalia_cardiffensis_F0333:0.18773110,Schaalia_turicensis_ACS-279-V-:0.29133523)85:0.07287736,(Schaalia_odontolytica_ATCC_179:0.16548212,Actinomyces_hongkongensis:0.27705960)67:0.10729527)75:0.19554811)78:0.18233230,(Alloscardovia_macacae:1.64242051,(Bifidobacterium_commune:0.15040804,(Bifidobacterium_bohemicum_DSM_:0.41572708,(Bifidobacterium_bombi_DSM_1970:0.88394169,((Gardnerella_vaginalis__strain_:0.00000002,Gardnerella_vaginalis__strain_:0.00000002)0:0.70302906,(Bifidobacterium_bifidum__strai:0.38733189,(((Bifidobacterium_biavatii_DSM_2:0.22360395,(Bifidobacterium_longum__strain:0.16862945,(Bifidobacterium_reuteri_DSM_23:0.13869324,Bifidobacterium_saguini_DSM_23:0.09207995)100:0.10021505)100:0.18634937)5:0.04161793,((((Bifidobacterium_stellenboschen:0.26201527,Bifidobacterium_callitrichos_D:0.32552612)100:0.31802849,(Bifidobacterium_psychraerophil:0.48502537,(Bifidobacterium_asteroides__st:0.30179104,Bifidobacterium_coryneforme:0.36223167)99:0.40735106)89:0.36227642)17:0.17213501,((Bifidobacterium_pseudolongum_P:0.45540887,(Bifidobacterium_choerinum:0.20469880,Bifidobacterium_cuniculi:0.37648971)53:0.07398210)55:0.17332024,(Bifidobacterium_magnum:0.89731940,Bifidobacterium_gallicum_DSM_2:0.59752816)67:0.17806433)45:0.19804393)2:0.05843588,(Bifidobacterium_adolescentis__:0.26952868,Bifidobacterium_gallinarum:0.20137899)42:0.04075037)2:0.09077778)2:0.05941827,((Bifidobacterium_subtile:0.22584882,Bifidobacterium_mongoliense_DS:0.52360809)46:0.14289116,(Bifidobacterium_tsurumiense:0.56182316,(Bifidobacterium_thermophilum_R:0.19822000,Bifidobacterium_thermophilum:0.19822000)100:0.30407843)61:0.16716001)5:0.02786124)1:0.05080079)2:0.07504716)0:0.16186994)0:0.15096305)0:0.17891695)0:1.05664764)0:2.04617531)0:0.25148328)0:0.16573322)0:0.18950865)0:0.19185527)0:0.11601203)0:0.17533280,(((Beutenbergia_cavernae__strain_:0.40456895,Haloactinobacterium_album:0.55575052)98:0.39608722,((Jonesia_denitrificans__strain_:0.99478381,(Sanguibacter_gelidistatuariae:0.10062457,Sanguibacter_keddieii__strain_:0.17822551)98:0.23647675)37:0.15631598,((Cellulomonas_marina:0.24542097,(Cellulomonas_flavigena__strain:0.14618778,(Cellulomonas_gilvus__strain_AT:0.22030601,Cellulomonas_fimi__strain_ATCC:0.11262100)53:0.05875125)82:0.10436622)90:0.13980371,(Sanguibacter_marinus:0.45863092,(Cellulomonas_carbonis_T26:0.13859254,Cellulomonas_bogoriensis_69B4_:0.31578083)98:0.22410494)20:0.05142327)19:0.05765870)36:0.09469356)42:0.10998332,(Cellulosimicrobium_cellulans__:0.62728805,(Xylanimonas_cellulosilytica__s:0.34480233,(Krasilnikoviella_flava:0.19393067,(Isoptericola_dokdonensis_DS-3:0.37660409,Isoptericola_variabilis__strai:0.09739464)45:0.03526374)52:0.10000508)100:0.43846340)66:0.21131093)65:0.13662102)0:0.17620994,((Brevibacterium_mcbrellneri_ATC:0.95803070,(Brevibacterium_yomogidense:0.42374889,(Brevibacterium_casei_S18:0.14385454,Brevibacterium_linens:0.29142507)100:0.45323796)61:0.13038012)100:0.62938336,(Dermabacter_vaginalis:0.94778606,((Brachybacterium_phenoliresiste:0.25754731,Brachybacterium_nesterenkovii:0.43232536)55:0.07135491,(Brachybacterium_faecium__strai:0.23087872,Brachybacterium_muris_UCD-AY4:0.16637827)97:0.12848135)89:0.21672831)100:0.41390889)59:0.24859158)0:0.05346554,(Kineococcus_radiotolerans__str:0.79713927,((((Intrasporangium_chromatireduce:0.29282588,(Intrasporangium_calvum__strain:0.25837000,Intrasporangium_oryzae_NRRL_B-:0.25578038)61:0.04948968)96:0.19427472,((Tetrasphaera_elongata_Lp2:0.57058395,(Knoellia_aerolata_DSM_18566:0.14233442,(Knoellia_flava_TL1:0.13469541,(Knoellia_subterranea_KCTC_1993:0.08605308,Knoellia_sinensis_KCTC_19936:0.14615368)20:0.04408555)48:0.05171858)97:0.27464182)99:0.39994806,(Phycicoccus_dokdonensis:0.30398549,Phycicoccus_cremeus:0.11322265)89:0.17110326)12:0.08314480)30:0.17304785,((Janibacter_melonis:0.22430091,(Janibacter_hoylei_PVAS-1:0.10280410,Janibacter_indicus:0.03825680)100:0.37171480)100:0.34353330,(Austwickia_chelonae_NBRC_10520:0.55629044,(Mobilicoccus_pelagius_NBRC_104:1.11138265,Kineosphaera_limosa_NBRC_10034:0.36334998)60:0.20895757)90:0.32250986)45:0.11579821)32:0.11347726,(Tetrasphaera_jenkinsii_Ben_74:1.19546653,(Serinicoccus_chungangensis:0.88839061,(Kytococcus_sedentarius__strain:0.68300180,Kytococcus_aerolatus:0.27317823)100:0.49644708)60:0.23024961)48:0.25337583)79:0.15731689)45:0.17168950)0:0.04710325,((Micrococcus_luteus__strain_ATC:0.80563887,((((((Arthrobacter_crystallopoietes:0.10097908,Arthrobacter_crystallopoietes_:0.17422479)100:0.18166865,(Arthrobacter_subterraneus:0.23943234,Arthrobacter_agilis:0.23891776)61:0.08876805)41:0.08495348,((Arthrobacter_globiformis_NBRC_:0.14883544,(Paenarthrobacter_aurescens__st:0.15908182,((Pseudarthrobacter_sulfonivoran:0.08386535,Pseudarthrobacter_chlorophenol:0.13002989)44:0.03883086,(Arthrobacter_cupressi:0.13665349,(Renibacterium_salmoninarum__st:0.38093055,(Arthrobacter_alpinus1:0.13329478,Arthrobacter_alpinus2:0.37483940)97:0.15229973)59:0.11264559)8:0.02841155)13:0.02667010)26:0.05096213)38:0.07702360,(Sinomonas_atrocyanea:0.23092882,Sinomonas_humi:0.28453094)96:0.17835947)36:0.09623395)21:0.10162209,((Arthrobacter_rhombi:0.21880204,(Paeniglutamicibacter_gangotrie:0.15571624,Glutamicibacter_arilaitensis__:0.98708145)73:0.20068474)61:0.10219682,(Neomicrococcus_aestuarii:0.49417675,Arthrobacter_woluwensis:0.50739787)24:0.21463462)17:0.13055170)19:0.13200528,(Enteractinococcus_helveticum:0.79248464,Micrococcus_terreus:0.26446384)74:0.25326124)6:0.02223608,(Tersicoccus_phoenicis:0.40446678,Nesterenkonia_jeotgali:0.96975661)30:0.12725284)56:0.18924220)81:0.15822803,((Kocuria_polaris:0.13085746,Kocuria_flava:0.09489555)100:0.32096719,((Rothia_nasimurium:0.36155570,(Rothia_dentocariosa__strain_AT:0.29341743,Rothia_mucilaginosa__strain_DY:0.11613264)85:0.43156036)100:0.93040758,(Kocuria_indica:0.23038202,Kocuria_rhizophila__strain_ATC:0.09782109)100:0.29005600)90:0.25246617)100:0.41701051)93:0.51255599)0:0.04574460)0:0.22490654)42:0.11519717)47:0.12517140,((Frankia_inefficax__strain_DSM_:0.07410084,(Frankia_symbiont_subsp._Datisc:0.23576151,(Frankia_casuarinae__strain_DSM:0.24199399,Frankia_alni__strain_ACN14a_:0.09164386)71:0.05224417)94:0.10016914)100:0.78399873,(Segniliparus_rotundus__strain_:0.84477839,((Nakamurella_multipartita__stra:0.80886889,Nakamurella_panacisegetis:0.50998856)99:0.40937866,((Dietzia_timorensis:1.04203303,Dietzia_maris:0.29808871)100:0.92851861,(((Pseudonocardia_dioxanivorans__:0.19908782,(Pseudonocardia_thermophila:0.25719558,(Pseudonocardia_oroxyli:0.23369253,(Pseudonocardia_autotrophica__A:0.19632753,Pseudonocardia_ammonioxydans:0.08287293)100:0.17520457)66:0.10926473)39:0.03388438)100:0.32822900,(((Amycolatopsis_saalfeldensis:0.30984384,(Haloechinothrix_alba:0.52205476,(Yuhushiella_deserti:0.11198152,Amycolatopsis_sacchari:0.30914059)45:0.03621302)19:0.03609159)30:0.07566704,(Saccharomonospora_marina_XMU15:0.12999003,Saccharomonospora_xinjiangensi:0.45663231)78:0.08684717)93:0.24694588,((Kutzneria_albida_DSM_43870:0.20832756,(Lentzea_albida:0.21794796,Actinosynnema_mirum__strain_AT:0.23697530)93:0.16421227)21:0.05033691,(((Streptoalloteichus_hindustanus:0.24965749,Allokutzneria_albata:0.25541291)43:0.08921569,(Actinoalloteichus_hoggarensis:0.28177417,(Saccharopolyspora_erythraea__s:0.07661286,Actinopolyspora_xinjiangensis:0.35146849)99:0.23374472)67:0.05602051)30:0.10179945,((Kibdelosporangium_phytohabitan:0.06202579,Kibdelosporangium_aridum:0.02893034)100:0.25357590,(Alloactinosynnema_iranicum:0.12031371,Actinokineospora_bangkokensis:0.24050793)98:0.16084624)36:0.03771117)6:0.03359417)40:0.09203870)71:0.11470058)90:0.29082320,(((Tsukamurella_paurometabola__st:0.84488188,(Williamsia_sterculiae:0.41935938,((Gordonia_effusa_NBRC_100432:0.34896198,((Gordonia_soli_NBRC_108243:0.15059673,(Gordonia_amarae_NBRC_15530:0.67342465,Gordonia_rhizosphera_NBRC_1606:0.11528352)52:0.09765507)31:0.03101396,((Gordonia_polyisoprenivorans__s:0.20637159,Gordonia_sputi_NBRC_100414:0.19494269)84:0.14230438,(Gordonia_westfalica:0.13809322,Gordonia_bronchialis__strain_A:0.15032089)92:0.09767099)48:0.04626172)69:0.12586175)38:0.07176639,(Gordonia_araii_NBRC_100433:0.39909058,(Gordonia_hirsuta_DSM_44140_=_N:0.44587448,(Gordonia_malaquae_NBRC_108250:0.34583255,Gordonia_sihwensis_NBRC_108236:0.39226298)100:0.23641209)100:0.46617909)39:0.07267340)71:0.12055668)86:0.18340685)42:0.16815362,(Hoyosella_subflava__strain_DSM:0.64500696,((((Corynebacterium_lactis_RW2-5:0.16723819,Corynebacterium_jeikeium:0.28115361)100:0.35994956,(Corynebacterium_sphenisci_DSM_:0.58571381,Corynebacterium_freneyi_DNF004:0.21180512)64:0.15725836)95:0.22038598,(Corynebacterium_kroppenstedtii:0.90516565,(((((Corynebacterium_deserti_GIMN1.:0.14517655,Corynebacterium_callunae_DSM_2:0.15696688)100:0.55300217,((((Corynebacterium_casei_LMG_S-19:0.22452593,Corynebacterium_phocae:0.33997271)77:0.10750243,((Corynebacterium_accolens_ATCC_:0.11834714,Corynebacterium_camporealensis:0.18999723)49:0.01865983,(Corynebacterium_flavescens:0.12787115,(Corynebacterium_simulans:0.11549602,Corynebacterium_singulare:0.23624498)98:0.11269755)61:0.05665771)97:0.17761602)90:0.14316999,((Corynebacterium_maris_DSM_4519:0.53777366,((Corynebacterium_appendicis_CIP:0.26551494,(Corynebacterium_tuscaniense_DN:0.22609540,Corynebacterium_genitalium_ATC:0.14555780)91:0.11834571)100:0.34388260,(Corynebacterium_cystitidis_DSM:0.28679504,(Corynebacterium_imitans:0.28091285,((Corynebacterium_riegelii:0.37521019,(Corynebacterium_ureicelerivora:0.21111662,Corynebacterium_coyleae:0.16512590)97:0.09323497)39:0.03272326,(Corynebacterium_mycetoides:0.17838649,Corynebacterium_lipophiloflavu:0.17055059)99:0.14100539)30:0.07236060)37:0.09726855)16:0.04830046)98:0.20259577)12:0.05329879,(Corynebacterium_uterequi:0.85896934,Corynebacterium_doosanense_CAU:0.31913522)22:0.08853609)17:0.15667248)12:0.05125251,((Corynebacterium_halotolerans_Y:0.28059307,Corynebacterium_spheniscorum:0.46945679)29:0.07935143,(Corynebacterium_testudinoris:0.25087838,(Corynebacterium_pollutisoli:0.17952120,Corynebacterium_marinum_DSM_44:0.20516595)72:0.05489283)78:0.07450921)12:0.07606054)25:0.09856665)9:0.09222037,(((Corynebacterium_glyciniphilum_:0.65555518,(Corynebacterium_terpenotabidum:0.27364190,Corynebacterium_variabile__str:0.33709580)100:0.33550678)96:0.25169534,(Corynebacterium_urealyticum__s:0.48634920,(Corynebacterium_jeikeium__stra:0.37233230,Corynebacterium_resistens__str:0.38407829)68:0.12157153)100:0.43073188)99:0.52245442,(Corynebacterium_otitidis_ATCC_:0.43577132,(Corynebacterium_glucuronolytic:0.09950876,Corynebacterium_pyruviciproduc:0.33203675)100:1.07813787)16:0.08623458)9:0.09712301)9:0.04572079,(Corynebacterium_durum_F0235:0.53887733,(Corynebacterium_aquilae_DSM_44:0.45212783,((Corynebacterium_pseudotubercul:0.28393243,(Corynebacterium_vitaeruminis_D:0.14593843,(Corynebacterium_argentoratense:0.83596339,Corynebacterium_kutscheri:0.22979763)20:0.11634162)6:0.06840648)6:0.05422452,(Corynebacterium_epidermidicani:0.28420629,(Corynebacterium_matruchotii_AT:0.40868788,Corynebacterium_mustelae:0.13479851)100:0.24097462)38:0.09487067)6:0.05941050)14:0.09206347)13:0.10362523)4:0.05655311,(Corynebacterium_oculi:0.51055288,(Corynebacterium_frankenforsten:0.24250279,Corynebacterium_atypicum:0.40343208)95:0.18401982)69:0.15303718)23:0.16546409)26:0.08393377)100:0.95750346,(((Nocardia_brasiliensis_ATCC_700:0.05983224,(Nocardia_mangyaensis:0.16333748,Nocardia_cyriacigeorgica__stra:0.12998288)40:0.03473806)57:0.06973248,(Nocardia_seriolae:0.13433377,(Nocardia_nova_SH22a:0.03679350,Nocardia_terpenica:0.08131155)49:0.03782295)93:0.09232753)100:0.40644273,((Rhodococcus_fascians_D188:0.20823837,Rhodococcus_kyotonensis:0.11902012)100:0.28863118,(Rhodococcus_pyridinivorans_SB3:0.44371351,(Rhodococcus_triatomae:0.20647777,(Rhodococcus_hoagii__strain_103:0.29280818,Rhodococcus_triatomae_BKS_15-1:0.41796485)49:0.05286084)48:0.05562062)84:0.13397781)60:0.11092822)71:0.12291800)18:0.04284779)41:0.11127256)11:0.06969552,(Mycobacteroides_abscessus__str:0.49573448,(Mycolicibacterium_gilvum__stra:0.21071733,((((Mycolicibacterium_diernhoferi:0.13166097,Mycolicibacterium_cosmeticum:0.16348381)98:0.15196092,(Mycolicibacterium_doricum:0.30302712,Mycolicibacterium_smegmatis__s:0.20130912)66:0.05052917)37:0.03014462,((Mycolicibacter_sinensis__strai:0.31776063,(Mycolicibacterium_aromaticivor:0.27147405,(Mycolicibacterium_confluentis:0.21030391,(Mycolicibacterium_insubricum:0.27178030,Mycolicibacterium_fallax__Myco:0.21207263)100:0.24976761)69:0.05877708)26:0.02916503)18:0.04398292,((Mycobacterium_conspicuum:0.29914672,(Mycobacterium_parmense:0.28392537,Mycobacterium_szulgai:0.21884559)48:0.04404045)94:0.12146501,(Mycobacterium_noviomagense:0.18755306,(Mycolicibacillus_trivialis:0.15711167,Mycolicibacillus_koreensis:0.25714510)91:0.07918604)65:0.08883480)29:0.03969708)8:0.06263334)7:0.04059868,(Mycolicibacterium_rutilum:0.29297137,Mycolicibacterium_rhodesiae__s:0.20691809)69:0.13489747)4:0.02075211)67:0.21648274)85:0.23626770)6:0.04509296)6:0.06698252)13:0.05418616)20:0.10188055)100:0.62199708)10:0.11813308)57:0.16691655)37:0.08464041)95:0.36688218)100:0.49305822)100:0.55931184);
