# Supplementary material for: A conserved cell division protein directly regulates FtsZ dynamics in filamentous and unicellular actinobacteria
Source: eLife. 2021 Mar 17;10:e63387. doi: 10.7554/eLife.63387 (PMC7968930; doi:10.7554/eLife.63387)
Supplement: Figure 7—figure supplement 1—source data 1. [file elife-63387-fig7-figsupp1-data1.zip › Figure 7-Figure supplement 1-source_data_1/final9075clst]

CLUSTAL 2.1 multiple sequence alignment


Cellulomonas_fimi__strain_ATCC      --------------------------------------------------
Cellulomonas_flavigena__strain      --------------------------------------------------
Cellulomonas_gilvus__strain_AT      --------------------------------------------------
Cellulomonas_marina                 --------------------------------------------------
Cellulomonas_carbonis_T26           --------------------------------------------------
Cellulomonas_bogoriensis_69B4_      --------------------------------------------------
Sanguibacter_marinus                --------------------------------------------------
Sanguibacter_keddieii__strain_      --------------------------------------------------
Sanguibacter_gelidistatuariae       --------------------------------------------------
Haloactinobacterium_album           --------------------------------------------------
Beutenbergia_cavernae__strain_      --------------------------------------------------
Jonesia_denitrificans__strain_      --------------------------------------------------
Krasilnikoviella_flava              --------------------------------------------------
Isoptericola_variabilis__strai      --------------------------------------------------
Isoptericola_dokdonensis_DS-3       --------------------------------------------------
Xylanimonas_cellulosilytica__s      --------------------------------------------------
Cellulosimicrobium_cellulans__      --------------------------------------------------
Actinomyces_nasicola                --------------------------------------------------
Actinomyces_ruminicola              --------------------------------------------------
Actinomyces_urogenitalis_DSM_1      --------------------------------------------------
Actinomyces_johnsonii_F0542         --------------------------------------------------
Actinomyces_radicidentis            --------------------------------------------------
Actinomyces_graevenitzii_C83        --------------------------------------------------
Actinomyces_hordeovulneris          --------------------------------------------------
Actinomyces_marimammalium           --------------------------------------------------
Gleimia_coleocanis_DSM_15436        --------------------------------------------------
Mobiluncus_curtisii__strain_AT      --------------------------------------------------
Schaalia_turicensis_ACS-279-V-      --------------------------------------------------
Schaalia_cardiffensis_F0333         --------------------------------------------------
Schaalia_odontolytica_ATCC_179      --------------------------------------------------
Actinomyces_hongkongensis           --------------------------------------------------
Schaalia_radingae                   --------------------------------------------------
Arcanobacterium_phocae              --------------------------------------------------
Arcanobacterium_haemolyticum__      --------------------------------------------------
Trueperella_bernardiae              --------------------------------------------------
Actinotignum_schaalii               --------------------------------------------------
Actinobaculum_suis                  --------------------------------------------------
Brevibacterium_mcbrellneri_ATC      --------------------------------------------------
Brevibacterium_yomogidense          --------------------------------------------------
Brevibacterium_casei_S18            --------------------------------------------------
Brevibacterium_linens               --------------------------------------------------
Brachybacterium_muris_UCD-AY4       --------------------------------------------------
Brachybacterium_faecium__strai      --------------------------------------------------
Brachybacterium_phenoliresiste      --------------------------------------------------
Brachybacterium_nesterenkovii       --------------------------------------------------
Dermabacter_vaginalis               --------------------------------------------------
Kytococcus_aerolatus                --------------------------------------------------
Kytococcus_sedentarius__strain      --------------------------------------------------
Serinicoccus_chungangensis          --------------------------------------------------
Kineococcus_radiotolerans__str      --------------------------------------------------
Tetrasphaera_jenkinsii_Ben_74       --------------------------------------------------
Knoellia_sinensis_KCTC_19936        --------------------------------------------------
Knoellia_subterranea_KCTC_1993      --------------------------------------------------
Knoellia_flava_TL1                  --------------------------------------------------
Knoellia_aerolata_DSM_18566         --------------------------------------------------
Tetrasphaera_elongata_Lp2           --------------------------------------------------
Intrasporangium_oryzae_NRRL_B-      --------------------------------------------------
Intrasporangium_calvum__strain      --------------------------------------------------
Intrasporangium_chromatireduce      --------------------------------------------------
Phycicoccus_dokdonensis             --------------------------------------------------
Phycicoccus_cremeus                 --------------------------------------------------
Janibacter_hoylei_PVAS-1            --------------------------------------------------
Janibacter_indicus                  --------------------------------------------------
Janibacter_melonis                  --------------------------------------------------
Austwickia_chelonae_NBRC_10520      --------------------------------------------------
Kineosphaera_limosa_NBRC_10034      --------------------------------------------------
Mobilicoccus_pelagius_NBRC_104      --------------------------------------------------
Corynebacterium_oculi               --------------------------------------------------
Corynebacterium_spheniscorum        --------------------------------------------------
Corynebacterium_otitidis_ATCC_      --------------------------------------------------
Corynebacterium_atypicum            --------------------------------------------------
Corynebacterium_frankenforsten      --------------------------------------------------
Corynebacterium_kutscheri           --------------------------------------------------
Corynebacterium_vitaeruminis_D      --------------------------------------------------
Corynebacterium_pseudotubercul      --------------------------------------------------
Corynebacterium_epidermidicani      --------------------------------------------------
Corynebacterium_aquilae_DSM_44      --------------------------------------------------
Corynebacterium_mustelae            --------------------------------------------------
Corynebacterium_matruchotii_AT      --------------------------------------------------
Corynebacterium_durum_F0235         --------------------------------------------------
Corynebacterium_accolens_ATCC_      --------------------------------------------------
Corynebacterium_flavescens          --------------------------------------------------
Corynebacterium_camporealensis      --------------------------------------------------
Corynebacterium_simulans            --------------------------------------------------
Corynebacterium_singulare           --------------------------------------------------
Corynebacterium_marinum_DSM_44      --------------------------------------------------
Corynebacterium_pollutisoli         --------------------------------------------------
Corynebacterium_testudinoris        --------------------------------------------------
Corynebacterium_halotolerans_Y      --------------------------------------------------
Corynebacterium_phocae              --------------------------------------------------
Corynebacterium_casei_LMG_S-19      --------------------------------------------------
Corynebacterium_callunae_DSM_2      --------------------------------------------------
Corynebacterium_deserti_GIMN1.      --------------------------------------------------
Corynebacterium_coyleae             --------------------------------------------------
Corynebacterium_ureicelerivora      --------------------------------------------------
Corynebacterium_riegelii            --------------------------------------------------
Corynebacterium_mycetoides          --------------------------------------------------
Corynebacterium_lipophiloflavu      --------------------------------------------------
Corynebacterium_imitans             --------------------------------------------------
Corynebacterium_cystitidis_DSM      --------------------------------------------------
Corynebacterium_tuscaniense_DN      --------------------------------------------------
Corynebacterium_genitalium_ATC      --------------------------------------------------
Corynebacterium_appendicis_CIP      --------------------------------------------------
Corynebacterium_doosanense_CAU      --------------------------------------------------
Corynebacterium_maris_DSM_4519      --------------------------------------------------
Corynebacterium_uterequi            --------------------------------------------------
Corynebacterium_argentoratense      --------------------------------------------------
Corynebacterium_sphenisci_DSM_      --------------------------------------------------
Corynebacterium_freneyi_DNF004      --------------------------------------------------
Corynebacterium_lactis_RW2-5        --------------------------------------------------
Corynebacterium_jeikeium            --------------------------------------------------
Corynebacterium_kroppenstedtii      --------------------------------------------------
Corynebacterium_terpenotabidum      --------------------------------------------------
Corynebacterium_variabile__str      --------------------------------------------------
Corynebacterium_glyciniphilum_      --------------------------------------------------
Corynebacterium_jeikeium__stra      --------------------------------------------------
Corynebacterium_resistens__str      --------------------------------------------------
Corynebacterium_urealyticum__s      --------------------------------------------------
Corynebacterium_glucuronolytic      --------------------------------------------------
Corynebacterium_pyruviciproduc      --------------------------------------------------
Mycobacterium_szulgai               --------------------------------------------------
Mycobacterium_parmense              --------------------------------------------------
Mycobacterium_conspicuum            --------------------------------------------------
Mycolicibacillus_trivialis          --------------------------------------------------
Mycolicibacillus_koreensis          --------------------------------------------------
Mycobacterium_noviomagense          --------------------------------------------------
Mycolicibacter_sinensis__strai      --------------------------------------------------
Mycolicibacterium_aromaticivor      --------------------------------------------------
Mycolicibacterium_confluentis       --------------------------------------------------
Mycolicibacterium_rhodesiae__s      --------------------------------------------------
Mycolicibacterium_rutilum           --------------------------------------------------
Mycolicibacterium_cosmeticum        --------------------------------------------------
Mycolicibacterium_diernhoferi       --------------------------------------------------
Mycolicibacterium_gilvum__stra      --------------------------------------------------
Mycolicibacterium_smegmatis__s      --------------------------------------------------
Mycolicibacterium_doricum           --------------------------------------------------
Mycolicibacterium_insubricum        --------------------------------------------------
Mycolicibacterium_fallax__Myco      --------------------------------------------------
Amycolatopsis_sacchari              --------------------------------------------------
Yuhushiella_deserti                 --------------------------------------------------
Saccharomonospora_marina_XMU15      --------------------------------------------------
Amycolatopsis_saalfeldensis         --------------------------------------------------
Saccharomonospora_xinjiangensi      --------------------------------------------------
Haloechinothrix_alba                --------------------------------------------------
Actinosynnema_mirum__strain_AT      --------------------------------------------------
Lentzea_albida                      --------------------------------------------------
Kibdelosporangium_phytohabitan      --------------------------------------------------
Kibdelosporangium_aridum            --------------------------------------------------
Kutzneria_albida_DSM_43870          --------------------------------------------------
Actinoalloteichus_hoggarensis       --------------------------------------------------
Streptoalloteichus_hindustanus      --------------------------------------------------
Allokutzneria_albata                --------------------------------------------------
Alloactinosynnema_iranicum          --------------------------------------------------
Actinokineospora_bangkokensis       --------------------------------------------------
Saccharopolyspora_erythraea__s      --------------------------------------------------
Actinopolyspora_xinjiangensis       --------------------------------------------------
Pseudonocardia_oroxyli              --------------------------------------------------
Pseudonocardia_ammonioxydans        --------------------------------------------------
Pseudonocardia_autotrophica__A      --------------------------------------------------
Pseudonocardia_thermophila          --------------------------------------------------
Pseudonocardia_dioxanivorans__      --------------------------------------------------
Gordonia_araii_NBRC_100433          --------------------------------------------------
Gordonia_effusa_NBRC_100432         --------------------------------------------------
Gordonia_sputi_NBRC_100414          --------------------------------------------------
Gordonia_polyisoprenivorans__s      --------------------------------------------------
Gordonia_soli_NBRC_108243           --------------------------------------------------
Gordonia_rhizosphera_NBRC_1606      --------------------------------------------------
Gordonia_bronchialis__strain_A      --------------------------------------------------
Gordonia_westfalica                 --------------------------------------------------
Williamsia_sterculiae               --------------------------------------------------
Gordonia_amarae_NBRC_15530          --------------------------------------------------
Mycobacteroides_abscessus__str      --------------------------------------------------
Rhodococcus_kyotonensis             --------------------------------------------------
Rhodococcus_fascians_D188           --------------------------------------------------
Rhodococcus_hoagii__strain_103      --------------------------------------------------
Rhodococcus_triatomae               --------------------------------------------------
Rhodococcus_triatomae_BKS_15-1      --------------------------------------------------
Rhodococcus_pyridinivorans_SB3      --------------------------------------------------
Nocardia_terpenica                  --------------------------------------------------
Nocardia_nova_SH22a                 --------------------------------------------------
Nocardia_seriolae                   --------------------------------------------------
Nocardia_mangyaensis                --------------------------------------------------
Nocardia_brasiliensis_ATCC_700      --------------------------------------------------
Nocardia_cyriacigeorgica__stra      --------------------------------------------------
Hoyosella_subflava__strain_DSM      --------------------------------------------------
Tsukamurella_paurometabola__st      --------------------------------------------------
Dietzia_maris                       --------------------------------------------------
Dietzia_timorensis                  --------------------------------------------------
Nakamurella_multipartita__stra      --------------------------------------------------
Nakamurella_panacisegetis           --------------------------------------------------
Segniliparus_rotundus__strain_      --------------------------------------------------
Gordonia_malaquae_NBRC_108250       --------------------------------------------------
Gordonia_sihwensis_NBRC_108236      --------------------------------------------------
Gordonia_hirsuta_DSM_44140_=_N      --------------------------------------------------
Jatrophihabitans_endophyticus       --------------------------------------------------
Geodermatophilus_nigrescens         --------------------------------------------------
Geodermatophilus_saharensis         --------------------------------------------------
Blastococcus_endophyticus           --------------------------------------------------
Geodermatophilus_africanus          --------------------------------------------------
Blastococcus_saxobsidens__stra      --------------------------------------------------
Modestobacter_marinus               --------------------------------------------------
Modestobacter_caceresii             --------------------------------------------------
Klenkia_soli                        --------------------------------------------------
Frankia_symbiont_subsp._Datisc      --------------------------------------------------
Frankia_alni__strain_ACN14a_        --------------------------------------------------
Frankia_casuarinae__strain_DSM      --------------------------------------------------
Frankia_inefficax__strain_DSM_      --------------------------------------------------
Glycomyces_harbinensis              --------------------------------------------------
Stackebrandtia_nassauensis__st      --------------------------------------------------
Micromonospora_carbonacea           --------------------------------------------------
Cryptosporangium_aurantiacum        --------------------------------------------------
Cryptosporangium_arvum_DSM_447      --------------------------------------------------
Acidothermus_cellulolyticus__s      --------------------------------------------------
Streptomyces_xiamenensis            --------------------------------------------------
Streptomyces_qinglanensis           --------------------------------------------------
Streptomyces_tsukubensis__stra      --------------------------------------------------
Streptomyces_gilvigriseus           --------------------------------------------------
Streptomyces_thermoautotrophic      --------------------------------------------------
Catenulispora_acidiphila__stra      --------------------------------------------------
Nocardiopsis_sinuspersici           --------------------------------------------------
Nocardiopsis_dassonvillei__str      --------------------------------------------------
Nocardiopsis_alba__strain_ATCC      --------------------------------------------------
Nocardiopsis_flavescens             --------------------------------------------------
Thermobifida_cellulosilytica_T      --------------------------------------------------
Marinactinospora_thermotoleran      --------------------------------------------------
Streptomonospora_alba               --------------------------------------------------
Nonomuraea_maritima                 --------------------------------------------------
Thermostaphylospora_chromogena      --------------------------------------------------
Sinosporangium_album                --------------------------------------------------
Streptosporangium_roseum__stra      --------------------------------------------------
Streptosporangium_subroseum         --------------------------------------------------
Planomonospora_sphaerica            --------------------------------------------------
Thermobispora_bispora__strain_      --------------------------------------------------
Microbispora_rosea                  --------------------------------------------------
Nonomuraea_jiangxiensis             --------------------------------------------------
Actinomadura_madurae                --------------------------------------------------
Actinomadura_mexicana               --------------------------------------------------
Actinomadura_meyerae                --------------------------------------------------
Thermomonospora_curvata__strai      --------------------------------------------------
Nonomuraea_pusilla                  --------------------------------------------------
Aeromicrobium_choanae               --------------------------------------------------
Aeromicrobium_marinum_DSM_1527      --------------------------------------------------
Kribbella_flavida__strain_DSM_      --------------------------------------------------
Jiangella_alkaliphila               --------------------------------------------------
Actinopolymorpha_cephalotaxi        --------------------------------------------------
Tessaracoccus_bendigoensis_DSM      --------------------------------------------------
Tessaracoccus_flavescens            --------------------------------------------------
Tessaracoccus_lapidicaptus          --------------------------------------------------
Tessaracoccus_flavus                --------------------------------------------------
Pseudopropionibacterium_propio      --------------------------------------------------
Tessaracoccus_oleiagri              --------------------------------------------------
[Propionibacterium]_humerusii_      --------------------------------------------------
Cutibacterium_granulosum_DSM_2      --------------------------------------------------
Propionibacterium_cyclohexanic      --------------------------------------------------
Auraticoccus_monumenti              --------------------------------------------------
Raineyella_antarctica               --------------------------------------------------
Microlunatus_phosphovorus__str      --------------------------------------------------
Friedmanniella_luteola              --------------------------------------------------
Friedmanniella_flava                --------------------------------------------------
Friedmanniella_sagamiharensis       --------------------------------------------------
Microlunatus_soli                   --------------------------------------------------
Nocardioides_dokdonensis_FR143      --------------------------------------------------
Nocardioides_psychrotolerans        --------------------------------------------------
Nocardioides_lianchengensis         --------------------------------------------------
Nocardioides_exalbidus              --------------------------------------------------
Nocardioides_luteus                 --------------------------------------------------
Nocardioides_terrae                 --------------------------------------------------
Nocardioides_simplex__Arthroba      --------------------------------------------------
Marmoricola_scoriae                 --------------------------------------------------
Arthrobacter_crystallopoietes_      --------------------------------------------------
Arthrobacter_crystallopoietes       --------------------------------------------------
Arthrobacter_subterraneus           --------------------------------------------------
Arthrobacter_agilis                 --------------------------------------------------
Pseudarthrobacter_sulfonivoran      --------------------------------------------------
Pseudarthrobacter_chlorophenol      --------------------------------------------------
Arthrobacter_globiformis_NBRC_      --------------------------------------------------
Paenarthrobacter_aurescens__st      METGVQQLSCRRLKGANAGRPGFVPDLGQIVLPHAQKVHRTRSGAKKLGK
Arthrobacter_cupressi               --------------------------------------------------
Paeniglutamicibacter_gangotrie      --------------------------------------------------
Arthrobacter_rhombi                 --------------------------------------------------
Renibacterium_salmoninarum__st      --------------------------------------------------
Arthrobacter_alpinus1               --------------------------------------------------
Arthrobacter_alpinus2               --------------------------------------------------
Neomicrococcus_aestuarii            --------------------------------------------------
Arthrobacter_woluwensis             --------------------------------------------------
Tersicoccus_phoenicis               --------------------------------------------------
Sinomonas_humi                      --------------------------------------------------
Sinomonas_atrocyanea                --------------------------------------------------
Enteractinococcus_helveticum        --------------------------------------------------
Micrococcus_terreus                 --------------------------------------------------
Glutamicibacter_arilaitensis__      --------------------------------------------------
Nesterenkonia_jeotgali              --------------------------------------------------
Micrococcus_luteus__strain_ATC      --------------------------------------------------
Rothia_dentocariosa__strain_AT      --------------------------------------------------
Rothia_mucilaginosa__strain_DY      --------------------------------------------------
Rothia_nasimurium                   --------------------------------------------------
Kocuria_flava                       --------------------------------------------------
Kocuria_polaris                     --------------------------------------------------
Kocuria_indica                      --------------------------------------------------
Kocuria_rhizophila__strain_ATC      --------------------------------------------------
Gardnerella_vaginalis__strain_      --------------------------------------------------
Gardnerella_vaginalis__strain_      --------------------------------------------------
Bifidobacterium_gallinarum          --------------------------------------------------
Bifidobacterium_adolescentis__      --------------------------------------------------
Bifidobacterium_biavatii_DSM_2      --------------------------------------------------
Bifidobacterium_subtile             --------------------------------------------------
Bifidobacterium_saguini_DSM_23      --------------------------------------------------
Bifidobacterium_reuteri_DSM_23      --------------------------------------------------
Bifidobacterium_longum__strain      --------------------------------------------------
Bifidobacterium_bifidum__strai      --------------------------------------------------
Bifidobacterium_thermophilum        --------------------------------------------------
Bifidobacterium_thermophilum_R      --------------------------------------------------
Bifidobacterium_tsurumiense         --------------------------------------------------
Bifidobacterium_cuniculi            --------------------------------------------------
Bifidobacterium_choerinum           --------------------------------------------------
Bifidobacterium_pseudolongum_P      --------------------------------------------------
Bifidobacterium_mongoliense_DS      --------------------------------------------------
Bifidobacterium_bohemicum_DSM_      --------------------------------------------------
Bifidobacterium_commune             --------------------------------------------------
Bifidobacterium_callitrichos_D      --------------------------------------------------
Bifidobacterium_stellenboschen      --------------------------------------------------
Bifidobacterium_bombi_DSM_1970      --------------------------------------------------
Bifidobacterium_asteroides__st      --------------------------------------------------
Bifidobacterium_coryneforme         --------------------------------------------------
Bifidobacterium_psychraerophil      --------------------------------------------------
Bifidobacterium_magnum              --------------------------------------------------
Bifidobacterium_gallicum_DSM_2      --------------------------------------------------
Cnuibacter_physcomitrellae          --------------------------------------------------
Herbiconiux_ginsengi                --------------------------------------------------
Mycetocola_reblochoni_REB411        --------------------------------------------------
Mycetocola_miduiensis               --------------------------------------------------
Okibacterium_fritillariae           --------------------------------------------------
Microbacterium_humi                 --------------------------------------------------
Plantibacter_flavus                 --------------------------------------------------
Leifsonia_xyli_subsp._cynodont      --------------------------------------------------
Leifsonia_xyli                      --------------------------------------------------
Agromyces_aureus                    --------------------------------------------------
Microterricola_viridarii            --------------------------------------------------
Cryobacterium_flavum                --------------------------------------------------
Cryobacterium_roopkundense          --------------------------------------------------
Cryobacterium_arcticum              --------------------------------------------------
Agromyces_flavus                    --------------------------------------------------
Leifsonia_rubra_CMS_76R             --------------------------------------------------
Rathayibacter_tritici               --------------------------------------------------
Clavibacter_michiganensis_subs      --------------------------------------------------
Microbacterium_trichothecenoly      --------------------------------------------------
Microbacterium_testaceum__stra      --------------------------------------------------
Microbacterium_aurum                --------------------------------------------------
Microbacterium_ginsengisoli         --------------------------------------------------
Microbacterium_maritypicum_MF1      --------------------------------------------------
Microbacterium_azadirachtae         --------------------------------------------------
Microbacterium_sediminis            --------------------------------------------------
Microbacterium_mangrovi             --------------------------------------------------
Curtobacterium_flaccumfaciens_      --------------------------------------------------
Agrococcus_jejuensis                --------------------------------------------------
Agrococcus_baldri                   --------------------------------------------------
Agrococcus_casei_LMG_22410          --------------------------------------------------
Leucobacter_komagatae               --------------------------------------------------
Rhodoluna_lacicola                  --------------------------------------------------
Tropheryma_whipplei__strain_Tw      --------------------------------------------------
Alloscardovia_macacae               --------------------------------------------------
                                                                                      

Cellulomonas_fimi__strain_ATCC      ----------------------------------------MGELELEGLH
Cellulomonas_flavigena__strain      ----------------------------------------MGELELVGLH
Cellulomonas_gilvus__strain_AT      ----------------------------------------MDELELVGLQ
Cellulomonas_marina                 ----------------------------------------MAELELVGLH
Cellulomonas_carbonis_T26           ----------------------------------------MGELTLVGLH
Cellulomonas_bogoriensis_69B4_      ----------------------------------------MSELTLIGLH
Sanguibacter_marinus                ----------------------------------------MADVELIGLD
Sanguibacter_keddieii__strain_      -----------------------------------MVEQSAGELRLVGLD
Sanguibacter_gelidistatuariae       -----------------------------------MVELSAGELRLVGLH
Haloactinobacterium_album           ----------------------------------------MVELELVGIH
Beutenbergia_cavernae__strain_      ----------------------------------------MVELELVGLH
Jonesia_denitrificans__strain_      -------------------------------------MTEQPEVQVRLLG
Krasilnikoviella_flava              ----------------------------------------MAELELVRLH
Isoptericola_variabilis__strai      ----------------------------------------MAELELVRLH
Isoptericola_dokdonensis_DS-3       ----------------------------------------MAELELVTLH
Xylanimonas_cellulosilytica__s      ----------------------------------------MAELELVRVD
Cellulosimicrobium_cellulans__      ----------------------------------------MDELELVRLH
Actinomyces_nasicola                ----------------------------------------MTKLNFVSLQ
Actinomyces_ruminicola              ----------------------------------------MVELELLGAN
Actinomyces_urogenitalis_DSM_1      ----------------------------------------MIELELLGAN
Actinomyces_johnsonii_F0542         ----------------------------------MKEAPPMVELELLGAN
Actinomyces_radicidentis            ----------------------------------------MIELELLGAN
Actinomyces_graevenitzii_C83        ----------------------------------------MIELELLGVN
Actinomyces_hordeovulneris          ----------------------------------------MIELELLGVD
Actinomyces_marimammalium           ----------------------------------------MRELELLGLH
Gleimia_coleocanis_DSM_15436        ----------------------------------------MIELELLGAH
Mobiluncus_curtisii__strain_AT      ----------------------------------------MRSLSLLGIH
Schaalia_turicensis_ACS-279-V-      ----------------------------------------MIELDLLGIG
Schaalia_cardiffensis_F0333         ------------------------------MRSEYCEEEPMIELELLGIG
Schaalia_odontolytica_ATCC_179      ----------------------------------------MIELELLGTS
Actinomyces_hongkongensis           ----------------------------------------MIELELLGTS
Schaalia_radingae                   ----------------------------------------MIDLELLGVG
Arcanobacterium_phocae              ----------------------------------------MIELELLGVH
Arcanobacterium_haemolyticum__      ----------------------------------------MIELELLGLH
Trueperella_bernardiae              ----------------------------------------MIELELLGLQ
Actinotignum_schaalii               ----------------------------------------MKKLELLGLQ
Actinobaculum_suis                  --------------------------------MRELQRDDMKKLELLGLQ
Brevibacterium_mcbrellneri_ATC      -------------------------------------------MSFQSIE
Brevibacterium_yomogidense          ----------------------------------------MTQLTLRGLT
Brevibacterium_casei_S18            ----------------------------------------MRELILHGVD
Brevibacterium_linens               ----------------------------------------MRELILNGVN
Brachybacterium_muris_UCD-AY4       ----------------------------------------MRELELDGIH
Brachybacterium_faecium__strai      ----------------------------------------MRELELDGIH
Brachybacterium_phenoliresiste      ----------------------------------------MRELELDGIH
Brachybacterium_nesterenkovii       ----------------------------------------MRELQLDGIH
Dermabacter_vaginalis               ----------------------------------------MRELTLGGLH
Kytococcus_aerolatus                ----------------------------------------MADLHFTGVD
Kytococcus_sedentarius__strain      ----------------------------------------MDELTFLGVD
Serinicoccus_chungangensis          ----------------------------------------MQQLQFVELD
Kineococcus_radiotolerans__str      ----------------------------------------MQDLRLVGVH
Tetrasphaera_jenkinsii_Ben_74       ----------------------------------------MQNLRFIGVH
Knoellia_sinensis_KCTC_19936        ----------------------------------------MMDLRLIGVH
Knoellia_subterranea_KCTC_1993      ----------------------------------------MQDLRLIGVH
Knoellia_flava_TL1                  ----------------------------------------MKDLRLIGVH
Knoellia_aerolata_DSM_18566         ----------------------------------------MKDLRLIGVH
Tetrasphaera_elongata_Lp2           ----------------------------------------MQDLKLIGVH
Intrasporangium_oryzae_NRRL_B-      ----------------------------------------MQDLRFIGVH
Intrasporangium_calvum__strain      ----------------------------------------MQDLRLIGVH
Intrasporangium_chromatireduce      -----------------------------MDLTTDPGDPSMQDLRLIGVH
Phycicoccus_dokdonensis             ----------------------------------------MRDLRLIGVQ
Phycicoccus_cremeus                 ----------------------------------------MLELRLIGVH
Janibacter_hoylei_PVAS-1            ----------------------------------------MRDLRLIGVH
Janibacter_indicus                  ----------------------------------------MRDLRLIGVH
Janibacter_melonis                  ----------------------------------------MRDLRLIGVH
Austwickia_chelonae_NBRC_10520      ----------------------------------------MQDLHLIGVH
Kineosphaera_limosa_NBRC_10034      ----------------------------------------MPDLHLIGVH
Mobilicoccus_pelagius_NBRC_104      ----------------------------------------MHALRLAGVS
Corynebacterium_oculi               ----------------------------------------MRELHLV---
Corynebacterium_spheniscorum        ----------------------------------------MRELFLT---
Corynebacterium_otitidis_ATCC_      ----------------------------------------MRELKLV---
Corynebacterium_atypicum            ----------------------------------------MRELFVV---
Corynebacterium_frankenforsten      ----------------------------------------MRELYLV---
Corynebacterium_kutscheri           ----------------------------------------MRELILV---
Corynebacterium_vitaeruminis_D      ----------------------------------------MRELILI---
Corynebacterium_pseudotubercul      ----------------------------------------MQELVLI---
Corynebacterium_epidermidicani      ----------------------------------------MRELRLI---
Corynebacterium_aquilae_DSM_44      ----------------------------------------MRELILI---
Corynebacterium_mustelae            ----------------------------------------MQELFLV---
Corynebacterium_matruchotii_AT      ----------------------------------------MKELFLI---
Corynebacterium_durum_F0235         ----------------------------------------MREVHLV---
Corynebacterium_accolens_ATCC_      ----------------------------------------MRELFLV---
Corynebacterium_flavescens          ----------------------------------------MRELFLV---
Corynebacterium_camporealensis      ----------------------------------------MRELFLA---
Corynebacterium_simulans            ----------------------------------------MRELFLA---
Corynebacterium_singulare           ----------------------------------------MREIFLA---
Corynebacterium_marinum_DSM_44      ----------------------------------------MRELFLV---
Corynebacterium_pollutisoli         ----------------------------------------MRELFLV---
Corynebacterium_testudinoris        ----------------------------------------MRELFLV---
Corynebacterium_halotolerans_Y      ----------------------------------------MRELFLV---
Corynebacterium_phocae              ----------------------------------------MRELFVV---
Corynebacterium_casei_LMG_S-19      ----------------------------------------MRELFVN---
Corynebacterium_callunae_DSM_2      ----------------------------------------MREIFLV---
Corynebacterium_deserti_GIMN1.      ----------------------------------------MREIFLI---
Corynebacterium_coyleae             ----------------------------------------MRELVFL---
Corynebacterium_ureicelerivora      ----------------------------------------MRELYIL---
Corynebacterium_riegelii            ----------------------------------------MRELYLS---
Corynebacterium_mycetoides          ----------------------------------------MRELHVA---
Corynebacterium_lipophiloflavu      ----------------------------------------MRELYAV---
Corynebacterium_imitans             ----------------------------------------MRVLYLM---
Corynebacterium_cystitidis_DSM      ----------------------------------------MRELFPV---
Corynebacterium_tuscaniense_DN      ----------------------------------------MRELFVV---
Corynebacterium_genitalium_ATC      ----------------------------------------MRELFVV---
Corynebacterium_appendicis_CIP      ----------------------------------------MRELFVV---
Corynebacterium_doosanense_CAU      ----------------------------------------MRELKLV---
Corynebacterium_maris_DSM_4519      ----------------------------------------MRELFLVRIT
Corynebacterium_uterequi            ----------------------------------------MRDVQLN---
Corynebacterium_argentoratense      ----------------------------------------MRELRFE---
Corynebacterium_sphenisci_DSM_      ----------------------------------------MRELKPL---
Corynebacterium_freneyi_DNF004      ----------------------------------------MRELKPI---
Corynebacterium_lactis_RW2-5        ----------------------------------------MRELKPI---
Corynebacterium_jeikeium            ----------------------------------------MRELKPV---
Corynebacterium_kroppenstedtii      ----------------------------------------MQTISLV---
Corynebacterium_terpenotabidum      ----------------------------------------MQELQFVP--
Corynebacterium_variabile__str      ----------------------------------------MQELEFVP--
Corynebacterium_glyciniphilum_      ----------------------------------------MQELRFVK--
Corynebacterium_jeikeium__stra      ----------------------------------------MQELKFVV--
Corynebacterium_resistens__str      ----------------------------------------MQELKLVV--
Corynebacterium_urealyticum__s      ----------------------------------------MRELKLVT--
Corynebacterium_glucuronolytic      ----------------------------------------MRELRLVP--
Corynebacterium_pyruviciproduc      ----------------------------------------MRELRFVP--
Mycobacterium_szulgai               ----------------------------------------MRELRVVGLD
Mycobacterium_parmense              ----------------------------------------MRELRLVGLD
Mycobacterium_conspicuum            ----------------------------------------MRELKVVGLD
Mycolicibacillus_trivialis          ----------------------------------------MRELKVVGLD
Mycolicibacillus_koreensis          ----------------------------------------MRELKVLGLD
Mycobacterium_noviomagense          ----------------------------------------MRELTVLGLD
Mycolicibacter_sinensis__strai      ----------------------------------------MKELTVVGLD
Mycolicibacterium_aromaticivor      ----------------------------------------MRELRVIGLD
Mycolicibacterium_confluentis       ----------------------------------------MRDLKVVGLD
Mycolicibacterium_rhodesiae__s      ----------------------------------------MRKLKVVGLD
Mycolicibacterium_rutilum           ----------------------------------------MRELRVVGLD
Mycolicibacterium_cosmeticum        ----------------------------------------MRELKVVGLD
Mycolicibacterium_diernhoferi       ----------------------------------------MRELKVVGLD
Mycolicibacterium_gilvum__stra      ----------------------------------------MRELKVVGLD
Mycolicibacterium_smegmatis__s      ----------------------------------------MRELRVVGLD
Mycolicibacterium_doricum           ----------------------------------------MRELKVVELD
Mycolicibacterium_insubricum        ----------------------------------------MRDLKVVGLD
Mycolicibacterium_fallax__Myco      ----------------------------------------MRDLKVVGLD
Amycolatopsis_sacchari              ----------------------------------------MRALRVVGLH
Yuhushiella_deserti                 ----------------------------------------MRTLRVVGLH
Saccharomonospora_marina_XMU15      ----------------------------------------MRTLRVVGLH
Amycolatopsis_saalfeldensis         ----------------------------------------MRALRVIGLH
Saccharomonospora_xinjiangensi      ----------------------------------------MRTLRVVGLH
Haloechinothrix_alba                ----------------------------------------MRTLRVVGLE
Actinosynnema_mirum__strain_AT      ----------------------------------------MRTLRVVGLD
Lentzea_albida                      ----------------------------------------MRALRVIGLD
Kibdelosporangium_phytohabitan      ----------------------------------------MRALRVVGLG
Kibdelosporangium_aridum            ----------------------------------------MRALRVVGLG
Kutzneria_albida_DSM_43870          ----------------------------------------MRALRVVGLD
Actinoalloteichus_hoggarensis       ----------------------------------------MRALRVVGLD
Streptoalloteichus_hindustanus      ----------------------------------------MRALRVVGLD
Allokutzneria_albata                ----------------------------------------MRALRVVGLG
Alloactinosynnema_iranicum          ----------------------------------------MRALRVVGLS
Actinokineospora_bangkokensis       ----------------------------------------MRALRVVGLS
Saccharopolyspora_erythraea__s      ----------------------------------------MRALRVVGLD
Actinopolyspora_xinjiangensis       ----------------------------------------MRTLRVVGLE
Pseudonocardia_oroxyli              ----------------------------------------MRSLRVVGIA
Pseudonocardia_ammonioxydans        ----------------------------------------MRALRVVGVT
Pseudonocardia_autotrophica__A      ----------------------------------------MRALRVVGVT
Pseudonocardia_thermophila          ----------------------------------------MRALRVVGIT
Pseudonocardia_dioxanivorans__      ----------------------------------------MRALRVVGIT
Gordonia_araii_NBRC_100433          ----------------------------------------MRELRVTSVD
Gordonia_effusa_NBRC_100432         ----------------------------------------MRELRVISVE
Gordonia_sputi_NBRC_100414          ---------------------------------------MMRELRVVGVD
Gordonia_polyisoprenivorans__s      ----------------------------------------MRELRVVGVD
Gordonia_soli_NBRC_108243           ----------------------------------------MRELRVVGVE
Gordonia_rhizosphera_NBRC_1606      --MRNNLVDLRFCRVSHTAKAWQWSTLTAMPALAVPEEEQMRELRVVGVE
Gordonia_bronchialis__strain_A      ----------------------------------------MRELRVIGVE
Gordonia_westfalica                 ----------------------------------------MRELRVVGVE
Williamsia_sterculiae               ----------------------------------------MRELRVVGVE
Gordonia_amarae_NBRC_15530          -----------------------------MPVLKVMEEEQMRELRVVGVD
Mycobacteroides_abscessus__str      ----------------------------------------MRELKVIGLS
Rhodococcus_kyotonensis             ----------------------------------------MRDLRVVGLE
Rhodococcus_fascians_D188           ----------------------------------------MRDLRVVGLE
Rhodococcus_hoagii__strain_103      -----------------------------------MRRTNVRELRVIGLE
Rhodococcus_triatomae               ----------------------------------------MRELRVIGLE
Rhodococcus_triatomae_BKS_15-1      ----------------------------------------MRELSVIGLE
Rhodococcus_pyridinivorans_SB3      ----------------------------------------MRELRVVGLE
Nocardia_terpenica                  ----------------------------------------MRELRVIGLT
Nocardia_nova_SH22a                 ----------------------------------------MRELRVIGLT
Nocardia_seriolae                   ----------------------------------------MRELRVIGLT
Nocardia_mangyaensis                ----------------------------------------MRELRVIGVT
Nocardia_brasiliensis_ATCC_700      ---------------------------------------------MIGVT
Nocardia_cyriacigeorgica__stra      ----------------------------------------MRELRVIGVT
Hoyosella_subflava__strain_DSM      ----------------------------------------MRELKVVGIE
Tsukamurella_paurometabola__st      ----------------------------------------MQELRVVALD
Dietzia_maris                       ----------------------------------------MRKLRIIGVD
Dietzia_timorensis                  ----------------------------------------MRKIAIVGVD
Nakamurella_multipartita__stra      ----------------------------------------MRALRVLGL-
Nakamurella_panacisegetis           ----------------------------------------MRALRVLGLS
Segniliparus_rotundus__strain_      ----------------------------------------MRALRVVGLE
Gordonia_malaquae_NBRC_108250       ----------------------------------------MRKLKADRVE
Gordonia_sihwensis_NBRC_108236      ----------------------------------------MRELHADRAD
Gordonia_hirsuta_DSM_44140_=_N      ----------------------------------------MRELEVSRVE
Jatrophihabitans_endophyticus       ----------------------------------------MRQLRLVHLA
Geodermatophilus_nigrescens         ----------------------------------------MRSLRLVGLS
Geodermatophilus_saharensis         ----------------------------------------MRMLRLVGLS
Blastococcus_endophyticus           ----------------------------------------MRTLRLVGLS
Geodermatophilus_africanus          ----------------------------------------MRQLRLVALS
Blastococcus_saxobsidens__stra      ----------------------------------------MRTLRLVALS
Modestobacter_marinus               ----------------------------------------MRSLRLVALS
Modestobacter_caceresii             ----------------------------------------MRSLRLVALS
Klenkia_soli                        ----------------------------------------MRTLRLVALS
Frankia_symbiont_subsp._Datisc      ----------------------------------------MRELRAVALS
Frankia_alni__strain_ACN14a_        ----------------------------------------MRELRAVALS
Frankia_casuarinae__strain_DSM      ----------------------------------------MRELRAVALS
Frankia_inefficax__strain_DSM_      ----------------------------------------MRELRAVALS
Glycomyces_harbinensis              ----------------------------------------MRPVRFVALS
Stackebrandtia_nassauensis__st      ----------------------------------------MRPVRFVALS
Micromonospora_carbonacea           ----------------------------------------MRPVRFVALS
Cryptosporangium_aurantiacum        ----------------------------------------MRPLRFVALS
Cryptosporangium_arvum_DSM_447      ----------------------------------------MRPLRFVALS
Acidothermus_cellulolyticus__s      ----------------------------------------MAELRLIGVS
Streptomyces_xiamenensis            ----------------------------------------MPELRVVAVS
Streptomyces_qinglanensis           ----------------------------------------MPELRVVAVS
Streptomyces_tsukubensis__stra      -----------------------------MTSAGTTREVPMPELRVVAVS
Streptomyces_gilvigriseus           ----------------------------------------MPELRVVAVS
Streptomyces_thermoautotrophic      ----------------------------------------MPDLRLVAVS
Catenulispora_acidiphila__stra      ----------------------------------------MTELRVMAVT
Nocardiopsis_sinuspersici           ----------------------------------------MHELRLVAVS
Nocardiopsis_dassonvillei__str      ----------------------------------------MHELRLVAVS
Nocardiopsis_alba__strain_ATCC      ----------------------------------------MHELRLVAVS
Nocardiopsis_flavescens             ----------------------------------------MHELRLVAVS
Thermobifida_cellulosilytica_T      ----------------------------------------MQELRLVAVS
Marinactinospora_thermotoleran      ----------------------------------------MQELRLVAVS
Streptomonospora_alba               ----------------------------------------MQELRLAAVS
Nonomuraea_maritima                 ----------------------------------------MQELRLVAVS
Thermostaphylospora_chromogena      ----------------------------------------MQELRLVAVS
Sinosporangium_album                ----------------------------------------MQELRLVAVS
Streptosporangium_roseum__stra      ----------------------------------------MQELRLVAVS
Streptosporangium_subroseum         ----------------------------------------MQELRLVAVS
Planomonospora_sphaerica            ----------------------------------------MQELRLVAVS
Thermobispora_bispora__strain_      ----------------------------------------MQELRLVAVS
Microbispora_rosea                  ----------------------------------------MQELRLVAVS
Nonomuraea_jiangxiensis             ----------------------------------------MQELRLVAVS
Actinomadura_madurae                ----------------------------------------MQELRLVAVS
Actinomadura_mexicana               ----------------------------------------MQELRLVAVS
Actinomadura_meyerae                ----------------------------------------MQELRLVAVS
Thermomonospora_curvata__strai      ----------------------------------------MQELRLVAVS
Nonomuraea_pusilla                  ----------------------------------------MQELRLVAVS
Aeromicrobium_choanae               ----------------------------------------MRELATVGLS
Aeromicrobium_marinum_DSM_1527      ----------------------------------------MRELGPDRLS
Kribbella_flavida__strain_DSM_      ----------------------------------------MREARLVGLS
Jiangella_alkaliphila               ----------------------------------------MRELRLIAVS
Actinopolymorpha_cephalotaxi        ----------------------------------------MRDVRLVHLS
Tessaracoccus_bendigoensis_DSM      --------------------------------------------------
Tessaracoccus_flavescens            --------------------------------------------------
Tessaracoccus_lapidicaptus          --------------------------------------------------
Tessaracoccus_flavus                --------------------------------------------------
Pseudopropionibacterium_propio      --------------------------------------------------
Tessaracoccus_oleiagri              --------------------------------------------------
[Propionibacterium]_humerusii_      --------------------------------------------------
Cutibacterium_granulosum_DSM_2      --------------------------------------------------
Propionibacterium_cyclohexanic      --------------------------------------------------
Auraticoccus_monumenti              --------------------------------------------------
Raineyella_antarctica               --------------------------------------------------
Microlunatus_phosphovorus__str      --------------------------------------------------
Friedmanniella_luteola              -------MRSAHLVGPSPDGGSLVLTTDDGDELTVVVDDRLRDAVREVGR
Friedmanniella_flava                --------------------------------------------------
Friedmanniella_sagamiharensis       -------MRTARLVGPTADGTSVVLLTEDGEELTVPLDPDDPTTRSVLQQ
Microlunatus_soli                   ------------------------------------------------MR
Nocardioides_dokdonensis_FR143      -------------------------------------MVHLTLAGVSEDG
Nocardioides_psychrotolerans        -------------------------------------MAHLTLAGVSDDG
Nocardioides_lianchengensis         -------------------------------------MAHLTFVGVSEDG
Nocardioides_exalbidus              -------------------------------------MAKLTFTGRSGDG
Nocardioides_luteus                 --------------------------------------------------
Nocardioides_terrae                 ------------MSAEELPHLMTPVPDQGPAPEPSGRPRQLTPVTVTRDG
Nocardioides_simplex__Arthroba      --------------------MMSDMADQGG-TDRTDRPVRLTLAAGSTP-
Marmoricola_scoriae                 -------------------------------------MQHLTPTGRSEDG
Arthrobacter_crystallopoietes_      ----------------------------------------MQDLRLVGVH
Arthrobacter_crystallopoietes       ----------------------------------------MQDLRLVGVH
Arthrobacter_subterraneus           ----------------------------------------MQELRLVGVD
Arthrobacter_agilis                 ----------------------------------------MQELRLVGVD
Pseudarthrobacter_sulfonivoran      ----------------------------------------MQDLRLVGVH
Pseudarthrobacter_chlorophenol      ----------------------------------------MQDLRLVGVH
Arthrobacter_globiformis_NBRC_      ----------------------------------------MQDLRLVGVH
Paenarthrobacter_aurescens__st      PSGIDRLSAEYHGTPFVLVGKGPRGWQSFECQLCHVVEGVMQDLRLVGVH
Arthrobacter_cupressi               -----------------------MLVAEFRLSEKAMVEDLMRELRLVGVH
Paeniglutamicibacter_gangotrie      ----------------------------------------MRQLRLVGIH
Arthrobacter_rhombi                 ----------------------------------------MQQLRLVGVQ
Renibacterium_salmoninarum__st      ------------------------------MGSVNRVRKSMQDLRLVGVH
Arthrobacter_alpinus1               ----------------------------------------MTDLRLVGVH
Arthrobacter_alpinus2               ------------------------------------MEDGMADLRLVGVH
Neomicrococcus_aestuarii            ----------------------------------------MTQLRLVGIH
Arthrobacter_woluwensis             ----------------------------------------MQELRLLGVH
Tersicoccus_phoenicis               ----------------------------------------MQELRLMGVH
Sinomonas_humi                      ----------------------------------------MQELRLVGVH
Sinomonas_atrocyanea                --------------------------------MRERAHDQAEELRLVGVH
Enteractinococcus_helveticum        ----------------------------------------------MGVA
Micrococcus_terreus                 ----------------------------------------MQQLRLVGVQ
Glutamicibacter_arilaitensis__      ----------------------------------------MRQLRLVGIH
Nesterenkonia_jeotgali              ----------------------------------------MQHLRIVGVN
Micrococcus_luteus__strain_ATC      ----------------------------------------MAELRLTGPT
Rothia_dentocariosa__strain_AT      ----------------------------------MNLEVLMLELRLIGVH
Rothia_mucilaginosa__strain_DY      ------------------------------------MEVLMLELRLIGVH
Rothia_nasimurium                   ----------------------------------------MHELRLAGIH
Kocuria_flava                       ----------------------------------------MEQLRLAGVH
Kocuria_polaris                     ----------------------------------------MEQLRLAGVH
Kocuria_indica                      ----------------------------------------MEQLRLVGVH
Kocuria_rhizophila__strain_ATC      ----------------------------------------MEQLRLAGVH
Gardnerella_vaginalis__strain_      -----------------------------------MLENPPKEASFDHV-
Gardnerella_vaginalis__strain_      -----------------------------------MLENPPKEASFDHI-
Bifidobacterium_gallinarum          -----------------------------------MPDQPLVQARFDHV-
Bifidobacterium_adolescentis__      -----------------------------------MPENALEDARFDHV-
Bifidobacterium_biavatii_DSM_2      -----------------------------------MPENPLEQARFDHV-
Bifidobacterium_subtile             -----------------------------------MPEKPLTQASFVTV-
Bifidobacterium_saguini_DSM_23      ---------------------------------MHMPENRLEKAHFERV-
Bifidobacterium_reuteri_DSM_23      -----------------------------------MPENRLEKAHFERV-
Bifidobacterium_longum__strain      -----------------------------------MPDDRLEKARFVRV-
Bifidobacterium_bifidum__strai      -----------------------------------MPENPLTQARFDHV-
Bifidobacterium_thermophilum        -----------------------------------MPENPIQEAKFDHV-
Bifidobacterium_thermophilum_R      -----------------------------------MPENPIQEAKFDHV-
Bifidobacterium_tsurumiense         -----------------------------------------------MA-
Bifidobacterium_cuniculi            -----------------------------------MASENYPTARFDSV-
Bifidobacterium_choerinum           -----------------------------------MAGDSYPVARFDHV-
Bifidobacterium_pseudolongum_P      -----------------------------------MPAESYPIAQFDHV-
Bifidobacterium_mongoliense_DS      -----------------------------------MPENTQNKATLVSV-
Bifidobacterium_bohemicum_DSM_      -----------------------------------MPLHSLEQAQFDHV-
Bifidobacterium_commune             -----------------------------------MPVGSLQEAQFDHV-
Bifidobacterium_callitrichos_D      -----------------------------------MTEDSPRGARLDHV-
Bifidobacterium_stellenboschen      -----------------------------------MPDNSPRGARLDHV-
Bifidobacterium_bombi_DSM_1970      -----------------------------------MPAKSGVQARFDHI-
Bifidobacterium_asteroides__st      -----------------------------------MSENGTRMASFDHV-
Bifidobacterium_coryneforme         -----------------------------------MSENGIRMARFDHV-
Bifidobacterium_psychraerophil      -----------------------------------MPEEPIRVAHFDHV-
Bifidobacterium_magnum              -----------------------------------MSGEPESVAQFNGV-
Bifidobacterium_gallicum_DSM_2      ----------------------------------MVAGIPK--ARFDHV-
Cnuibacter_physcomitrellae          ----------------------------------------MQELTVIGV-
Herbiconiux_ginsengi                ----------------------------------------MQDLTVIGV-
Mycetocola_reblochoni_REB411        ---------------------------------------MMNDVTVTGV-
Mycetocola_miduiensis               ----------------------------------------MHDLKVIGV-
Okibacterium_fritillariae           ----------------------------------------MQELTVIGV-
Microbacterium_humi                 ----------------------------------------MQDLKVIGV-
Plantibacter_flavus                 ----------------------------------------MQELKVVGA-
Leifsonia_xyli_subsp._cynodont      ----------------------------------------MQDLKVIGV-
Leifsonia_xyli                      ----------------------------------------MQDLKVIGV-
Agromyces_aureus                    ----------------------------------------MQELKVIGV-
Microterricola_viridarii            ----------------------------------------MQELKVIGV-
Cryobacterium_flavum                ----------------------------------------MQELKVIGV-
Cryobacterium_roopkundense          ----------------------------------------MQELKVIGV-
Cryobacterium_arcticum              ----------------------------------------MQDLKVIGV-
Agromyces_flavus                    ---------------------------------------------MIGV-
Leifsonia_rubra_CMS_76R             ----------------------------------------MEDLRVVEV-
Rathayibacter_tritici               ----------------------------------------MMELKVIGV-
Clavibacter_michiganensis_subs      -------------------------------------MEPMQDLKIVGV-
Microbacterium_trichothecenoly      ----------------------------------------MEQLKVIGT-
Microbacterium_testaceum__stra      -------------------------------------MFRMEQLKVIGT-
Microbacterium_aurum                ----------------------------------------MEQLRVIGI-
Microbacterium_ginsengisoli         ----------------------------------------MEKLRVIGV-
Microbacterium_maritypicum_MF1      ----------------------------------------MENVTIVGT-
Microbacterium_azadirachtae         ----------------------------------------MEHVTIVGA-
Microbacterium_sediminis            ----------------------------------------MDQLTVIGS-
Microbacterium_mangrovi             ----------------------------------------MEQLRVIGT-
Curtobacterium_flaccumfaciens_      ----------------------------------------MQDVRVIGV-
Agrococcus_jejuensis                ---------------------------------MDRDVRRMDKLSVIGV-
Agrococcus_baldri                   ----------------------------------------MQQLSVIGV-
Agrococcus_casei_LMG_22410          ----------------------------------------MERLTVIGV-
Leucobacter_komagatae               ----------------------------------------MDELRVLRR-
Rhodoluna_lacicola                  ----------------------------------------MDDIRLFET-
Tropheryma_whipplei__strain_Tw      ---------------------------MWAAGFITKGDRNMYDLSVIGLE
Alloscardovia_macacae               ------------------------------------MISSLFSWRESGRE
                                                                                      

Cellulomonas_fimi__strain_ATCC      D-------DGEHLVLVGPGG------------------------------
Cellulomonas_flavigena__strain      E-------DGEHLVLVAPDG------------------------------
Cellulomonas_gilvus__strain_AT      D-------DGEHLVLARPDG------------------------------
Cellulomonas_marina                 E-------DGEHVVLAGPGAGPGA--------------------------
Cellulomonas_carbonis_T26           E-------DGEHVVLEGSDG------------------------------
Cellulomonas_bogoriensis_69B4_      E-------DGEHVVLQTRDG------------------------------
Sanguibacter_marinus                E-------DGEHVVLAASDG------------------------------
Sanguibacter_keddieii__strain_      D-------DGEHLVLSRPGG------------------------------
Sanguibacter_gelidistatuariae       D-------DGEHLVLAGPGG------------------------------
Haloactinobacterium_album           T-------DAEHLVLMGPEG------------------------------
Beutenbergia_cavernae__strain_      T-------DGDHLVLLAPDG------------------------------
Jonesia_denitrificans__strain_      L-------DGDHLVLGAPDG------------------------------
Krasilnikoviella_flava              E-------DGERLVLRGPDG------------------------------
Isoptericola_variabilis__strai      E-------DGERLVLRASDG------------------------------
Isoptericola_dokdonensis_DS-3       E-------DAERLVLRGPGG------------------------------
Xylanimonas_cellulosilytica__s      Q-------DGASLVLRDPDG------------------------------
Cellulosimicrobium_cellulans__      E-------DGEHLVLRATGG------------------------------
Actinomyces_nasicola                A-------DGTHLVLSDDAG------------------------------
Actinomyces_ruminicola              ---------GDTIVMTDARG------------------------------
Actinomyces_urogenitalis_DSM_1      ---------GDQVVMTDQHG------------------------------
Actinomyces_johnsonii_F0542         ---------GDTIVMTDEDG------------------------------
Actinomyces_radicidentis            ---------GGSVVMTDQAG------------------------------
Actinomyces_graevenitzii_C83        ---------GDSVVLTDAQG------------------------------
Actinomyces_hordeovulneris          S-------TGERLVLVSEGG------------------------------
Actinomyces_marimammalium           S-------DGQHIVFTDEEG------------------------------
Gleimia_coleocanis_DSM_15436        A-------DGSQLVFTDASG------------------------------
Mobiluncus_curtisii__strain_AT      T-------DGEHLVLVDTEG------------------------------
Schaalia_turicensis_ACS-279-V-      A-------DGETLVFTDPNG------------------------------
Schaalia_cardiffensis_F0333         A-------DGETLVFTDPEG------------------------------
Schaalia_odontolytica_ATCC_179      A-------DGESLVLTDAQG------------------------------
Actinomyces_hongkongensis           G-------DGGSLVFTDADG------------------------------
Schaalia_radingae                   S-------DNESLIFTDADG------------------------------
Arcanobacterium_phocae              P-------DGQQLSLNDVDG------------------------------
Arcanobacterium_haemolyticum__      P-------DGNQLSLNDAQG------------------------------
Trueperella_bernardiae              --------DGQKLSLNDSDG------------------------------
Actinotignum_schaalii               P-------DGHNLTLNDEEG------------------------------
Actinobaculum_suis                  P-------DGENLTLNDEDG------------------------------
Brevibacterium_mcbrellneri_ATC      D-------D--SLKLVDGQG------------------------------
Brevibacterium_yomogidense          D-------DEDALVLVDPTG------------------------------
Brevibacterium_casei_S18            A-------DGTHLLLGDDSG------------------------------
Brevibacterium_linens               A-------DGTHLLLNDENG------------------------------
Brachybacterium_muris_UCD-AY4       D-------DGEHLILVDSDG------------------------------
Brachybacterium_faecium__strai      D-------DGEHVLLVDSDG------------------------------
Brachybacterium_phenoliresiste      D-------DDEHVILVDSDG------------------------------
Brachybacterium_nesterenkovii       D-------DGDHVVMTDSDG------------------------------
Dermabacter_vaginalis               E-------NSDHLILLDAEG------------------------------
Kytococcus_aerolatus                D-------TGTHLLLAAQDG------------------------------
Kytococcus_sedentarius__strain      D-------SGTHLVVQEPSG------------------------------
Serinicoccus_chungangensis          E--------GGRLVLTDDDG------------------------------
Kineococcus_radiotolerans__str      D-------DGEHVVLVATDG------------------------------
Tetrasphaera_jenkinsii_Ben_74       E-------DGRFALLADEDG------------------------------
Knoellia_sinensis_KCTC_19936        E-------DGEHVLLSDAEG------------------------------
Knoellia_subterranea_KCTC_1993      E-------DGEHVLLSDAEG------------------------------
Knoellia_flava_TL1                  E-------DGEHVLLSDVEG------------------------------
Knoellia_aerolata_DSM_18566         E-------DGEHVLLSDAEG------------------------------
Tetrasphaera_elongata_Lp2           E-------DGDHLLLADGDG------------------------------
Intrasporangium_oryzae_NRRL_B-      E-------DGGHLFLADDQG------------------------------
Intrasporangium_calvum__strain      E-------DGVHLLLADDEG------------------------------
Intrasporangium_chromatireduce      E-------DGVHLILGDDGG------------------------------
Phycicoccus_dokdonensis             E-------DGQHLLLSDADG------------------------------
Phycicoccus_cremeus                 E-------DGQHLLLADPEG------------------------------
Janibacter_hoylei_PVAS-1            D-------DGEHLLVTDDSG------------------------------
Janibacter_indicus                  D-------DGEHLVVTDDAG------------------------------
Janibacter_melonis                  G-------DGEHLVVADGDG------------------------------
Austwickia_chelonae_NBRC_10520      E-------DGEHLLLVDDSG------------------------------
Kineosphaera_limosa_NBRC_10034      E-------DGEHLLLSGRGG------------------------------
Mobilicoccus_pelagius_NBRC_104      D-------DATHLVLTDG-D------------------------------
Corynebacterium_oculi               ------RGESTGSTLVLSES--PEG-------------------------
Corynebacterium_spheniscorum        ------EGESTRTSLVFHTE--GEGD------------------------
Corynebacterium_otitidis_ATCC_      ------ADESTRTSLVLSAAESEEGA------------------------
Corynebacterium_atypicum            ------SEESGDGFFVLSDSANPDHP------------------------
Corynebacterium_frankenforsten      ------PGESSDTSLVLSDAPEQSE-------------------------
Corynebacterium_kutscheri           ------PGESTRTSLVFHERDD----------------------------
Corynebacterium_vitaeruminis_D      ------PAESTRSSLVFSAAD-----------------------------
Corynebacterium_pseudotubercul      ------PSESTKTSLVFHAAES----------------------------
Corynebacterium_epidermidicani      ------AEESTATSLVLRAED-----------------------------
Corynebacterium_aquilae_DSM_44      ------ADDSDASSLVFREAQRDDSTE-----------------------
Corynebacterium_mustelae            ------PAESTARSLVLRTED-----------------------------
Corynebacterium_matruchotii_AT      ------SAESTKESLVLRTED-----------------------------
Corynebacterium_durum_F0235         ------ANESTATSLVFRAADS----------------------------
Corynebacterium_accolens_ATCC_      ------DSESSEDSLVLRTEE-----------------------------
Corynebacterium_flavescens          ------SSDSTESSLVLRTEG-----------------------------
Corynebacterium_camporealensis      ------SSESSETSLVLRTDD-----------------------------
Corynebacterium_simulans            ------KSDSTTTSLVMETEE-----------------------------
Corynebacterium_singulare           ------PSDSTDSSLVLRAED-----------------------------
Corynebacterium_marinum_DSM_44      ------PGESTPTSLVLRAED-----------------------------
Corynebacterium_pollutisoli         ------PDESSATSLVLRADD-----------------------------
Corynebacterium_testudinoris        ------NEDSTDSSLVLRAED-----------------------------
Corynebacterium_halotolerans_Y      ------NSESTETSLVLRAED-----------------------------
Corynebacterium_phocae              ------NHESNPSSLVLRTED-----------------------------
Corynebacterium_casei_LMG_S-19      ------YSDSTKTSLVLETEE-----------------------------
Corynebacterium_callunae_DSM_2      ------REDSTESSLVFRSSDED---------------------------
Corynebacterium_deserti_GIMN1.      ------SGDSTESSLVFQTSEED---------------------------
Corynebacterium_coyleae             ------EDESTETFFVLRDEE-----------------------------
Corynebacterium_ureicelerivora      ------EEESTETFFVLRDDN-----------------------------
Corynebacterium_riegelii            ------EEESTEQFFVLVDDD-----------------------------
Corynebacterium_mycetoides          ------AEESTETFLVLRDND-----------------------------
Corynebacterium_lipophiloflavu      ------AEESTETFLVMRDAD-----------------------------
Corynebacterium_imitans             ------ADESTEKFFVLRDSE-----------------------------
Corynebacterium_cystitidis_DSM      ------DAESTDEMLVLASDD-----------------------------
Corynebacterium_tuscaniense_DN      ------ADESTDSLWVLRALD-----------------------------
Corynebacterium_genitalium_ATC      ------AEESTETLWVLSTHE-----------------------------
Corynebacterium_appendicis_CIP      ------AEESTDTVWVLRTED-----------------------------
Corynebacterium_doosanense_CAU      ------NDDSTPTSLVFIDES-----------------------------
Corynebacterium_maris_DSM_4519      DGQTDGPDQPDQRLLVLRDTD-----------------------------
Corynebacterium_uterequi            ------AEDSTASCLVFTDDA-----------------------------
Corynebacterium_argentoratense      ------STESDGNSLVFTSDSSADG-------------------------
Corynebacterium_sphenisci_DSM_      ------AEQTQPGAIVLTWAD----------------VED------EDAG
Corynebacterium_freneyi_DNF004      ------ADAGEPGSIVLVAAD----------------SGE------GDA-
Corynebacterium_lactis_RW2-5        ------LNGDVTDALTLVPTQ----------------TTDSPATAGEAAT
Corynebacterium_jeikeium            ------LDGDVTDSLILVPAD----------------ITE------QERQ
Corynebacterium_kroppenstedtii      ------PEECTDDYLVFAASEPHSPDASAAADSVGVSSSNSPEVSSTDSS
Corynebacterium_terpenotabidum      -------EDSDGDALILRSASD----------------------------
Corynebacterium_variabile__str      -------DDSDAASLVLRDPGS----------------------------
Corynebacterium_glyciniphilum_      -------DDSDRASLVLRMTTD----------------------------
Corynebacterium_jeikeium__stra      -------ADSDASSLVLRAVDP---------------------------A
Corynebacterium_resistens__str      -------AESDASSLVLRVTEPQDSTDSTSS---------------EATA
Corynebacterium_urealyticum__s      -------TDSDAQSLVFVPAEA----------------------------
Corynebacterium_glucuronolytic      -------AESTASSLVFTTDD-----------------------------
Corynebacterium_pyruviciproduc      -------EESTASSLVFANADTAAAGG-----------------------
Mycobacterium_szulgai               -------ADGK--YLICEGA------------------------------
Mycobacterium_parmense              -------ADGK--HVICETD------------------------------
Mycobacterium_conspicuum            -------ADGK--TIICQSG------------------------------
Mycolicibacillus_trivialis          -------ADGK--RIVCE----S---------------------------
Mycolicibacillus_koreensis          -------VDGR--HIICE----Y---------------------------
Mycobacterium_noviomagense          -------VDGK--HIICEGLGSN---------------------------
Mycolicibacter_sinensis__strai      -------VDGK--HVICESVCGE---------------------------
Mycolicibacterium_aromaticivor      -------VDGR--HIICEG-------------------------------
Mycolicibacterium_confluentis       -------VDGR--HIICEDDV-----------------------------
Mycolicibacterium_rhodesiae__s      -------VDGK--QIICEAD------------------------------
Mycolicibacterium_rutilum           -------VDGK--RIICEAD------------------------------
Mycolicibacterium_cosmeticum        -------VDGK--RLICEAA------------------------------
Mycolicibacterium_diernhoferi       -------VDGK--RIICEAS------------------------------
Mycolicibacterium_gilvum__stra      -------VDGT--RIICETG------------------------------
Mycolicibacterium_smegmatis__s      -------VDGK--RIICETA------------------------------
Mycolicibacterium_doricum           -------VDGN--TVLCQT-------------------------------
Mycolicibacterium_insubricum        -------VTGR--NVICEIDQHS---------------------------
Mycolicibacterium_fallax__Myco      -------VSGR--HVICEADRPD---------------------------
Amycolatopsis_sacchari              -------EDGK--SIVCEDPA-----------------------------
Yuhushiella_deserti                 -------EDGK--SIVCEDPA-----------------------------
Saccharomonospora_marina_XMU15      -------EDGK--SIVCEDPA-----------------------------
Amycolatopsis_saalfeldensis         -------EDGK--SIVLEDPA-----------------------------
Saccharomonospora_xinjiangensi      -------EDGK--SIVCEDPE-----------------------------
Haloechinothrix_alba                -------EDGT--SVVCEHPD-----------------------------
Actinosynnema_mirum__strain_AT      -------EDGK--SIVLEDPE-----------------------------
Lentzea_albida                      -------EDGK--SVILEDPEN----------------------------
Kibdelosporangium_phytohabitan      -------EDGR--TVILEDPM-----------------------------
Kibdelosporangium_aridum            -------EDGK--TVILEDPM-----------------------------
Kutzneria_albida_DSM_43870          -------DDGT--SVICEDPV-----------------------------
Actinoalloteichus_hoggarensis       -------DDGR--TVICEDPA-----------------------------
Streptoalloteichus_hindustanus      -------EDGR--NVILEDPA-----------------------------
Allokutzneria_albata                -------EDGQ--TVVLEDAE-----------------------------
Alloactinosynnema_iranicum          -------DDGK--TVICEDPA-----------------------------
Actinokineospora_bangkokensis       -------DDGK--TVICEDHA-----------------------------
Saccharopolyspora_erythraea__s      -------EDGE--TVICEDPE-----------------------------
Actinopolyspora_xinjiangensis       -------EDGE--TVVCEDPD-----------------------------
Pseudonocardia_oroxyli              -------EDGA---VVLEDSAR----------------------------
Pseudonocardia_ammonioxydans        -------GDGS---VVLEDPGR----------------------------
Pseudonocardia_autotrophica__A      -------GDGS---VVLEDPGR----------------------------
Pseudonocardia_thermophila          -------EDNGVLSVVLEDPAH----------------------------
Pseudonocardia_dioxanivorans__      -------EDGG---VVLEDPGR----------------------------
Gordonia_araii_NBRC_100433          -------ADAS--YVICVDSE-----------------------------
Gordonia_effusa_NBRC_100432         -------ADGT--HVVVQDDE-----------------------------
Gordonia_sputi_NBRC_100414          -------VDGS--HVICQDTE-----------------------------
Gordonia_polyisoprenivorans__s      -------AGGS--RVICQDVE-----------------------------
Gordonia_soli_NBRC_108243           -------ADGS--HVICQDPQ-----------------------------
Gordonia_rhizosphera_NBRC_1606      -------ADGT--HVICKDPE-----------------------------
Gordonia_bronchialis__strain_A      -------SDGT--HVICQDPE-----------------------------
Gordonia_westfalica                 -------TDGS--HVICQDPQ-----------------------------
Williamsia_sterculiae               -------PDAG--HVVLQDIE-----------------------------
Gordonia_amarae_NBRC_15530          -------TDGK--RVICQDPE-----------------------------
Mycobacteroides_abscessus__str      -------ADGK--RVICQDAN-----------------------------
Rhodococcus_kyotonensis             -------PDGQ--YVICSDPK-----------------------------
Rhodococcus_fascians_D188           -------ADGK--FVVCADPK-----------------------------
Rhodococcus_hoagii__strain_103      -------PGGA--HVVCSDPD-----------------------------
Rhodococcus_triatomae               -------PDGS--HVVCADPS-----------------------------
Rhodococcus_triatomae_BKS_15-1      -------PGGS--HVVCADSE-----------------------------
Rhodococcus_pyridinivorans_SB3      -------PDAK--HVVLADPT-----------------------------
Nocardia_terpenica                  -------PDSA--HIVCVDTE-----------------------------
Nocardia_nova_SH22a                 -------PDSA--HIVCVDAE-----------------------------
Nocardia_seriolae                   -------PDST--HIVCIDTE-----------------------------
Nocardia_mangyaensis                -------PDST--HIVCSDTE-----------------------------
Nocardia_brasiliensis_ATCC_700      -------PDST--HIVCIDTE-----------------------------
Nocardia_cyriacigeorgica__stra      -------PDSA--HIVCVDTE-----------------------------
Hoyosella_subflava__strain_DSM      -------SDGS--AIICADVN-----------------------------
Tsukamurella_paurometabola__st      -------DDGT--SLVCEGPAG----------------------------
Dietzia_maris                       -------TESS--VVECEVPD-----------------------------
Dietzia_timorensis                  -------TESE--TVECEIAD-----------------------------
Nakamurella_multipartita__stra      ------AEDG--ENLLCEDTV-----------------------------
Nakamurella_panacisegetis           DAPVEGAEKGSVKNLVCEDPV-----------------------------
Segniliparus_rotundus__strain_      -------PGGE--NVLLEDPH-----------------------------
Gordonia_malaquae_NBRC_108250       -------PDGS---VICVDPE-----------------------------
Gordonia_sihwensis_NBRC_108236      -------SDGAF--IVVMDLD-----------------------------
Gordonia_hirsuta_DSM_44140_=_N      -------SDGQW--VICVDPE-----------------------------
Jatrophihabitans_endophyticus       -------DDTG--DLVLESADR----------------------------
Geodermatophilus_nigrescens         -------EDGRSLVLAVEGADGT---------------------------
Geodermatophilus_saharensis         -------EDGRNLVLALDGGDGT---------------------------
Blastococcus_endophyticus           -------DDGSDLVLVAEGAEPG---------------------------
Geodermatophilus_africanus          -------DDGSSLVLAIDGTEPG---------------------------
Blastococcus_saxobsidens__stra      -------DDGKSLVLTAEGPDT----------------------------
Modestobacter_marinus               -------EDGTHLVLAAEGPDPS---------------------------
Modestobacter_caceresii             -------EDGRHLVLAADAPD-S---------------------------
Klenkia_soli                        -------DDGRSLVLAADVPDSI---------------------------
Frankia_symbiont_subsp._Datisc      -------EDGGYLVLADTAGG-----------------------------
Frankia_alni__strain_ACN14a_        -------EDGGYLVLADAGGR-----------------------------
Frankia_casuarinae__strain_DSM      -------EDGGYLVLTDANGR-----------------------------
Frankia_inefficax__strain_DSM_      -------EDGGYLVLADASSR-----------------------------
Glycomyces_harbinensis              -------EDGHALVLADELG------------------------------
Stackebrandtia_nassauensis__st      -------EDGQALVVADELG------------------------------
Micromonospora_carbonacea           -------EDGQALVLADEVG------------------------------
Cryptosporangium_aurantiacum        -------ADGQAMILTDEVG------------------------------
Cryptosporangium_arvum_DSM_447      -------ADGQAMILTDEVG------------------------------
Acidothermus_cellulolyticus__s      -------ADGRSLSLIDTHG------------------------------
Streptomyces_xiamenensis            -------NDGTRLVLKAAD-------------------------------
Streptomyces_qinglanensis           -------NDGTRLVLKAAD-------------------------------
Streptomyces_tsukubensis__stra      -------NDGTRLVLKAAD-------------------------------
Streptomyces_gilvigriseus           -------NDGTRLVLKSAD-------------------------------
Streptomyces_thermoautotrophic      -------EDGTHLVLRAED-------------------------------
Catenulispora_acidiphila__stra      -------SDGQRLVLRSND-------------------------------
Nocardiopsis_sinuspersici           -------EDGTYLVLASAGR------------------------------
Nocardiopsis_dassonvillei__str      -------EDGTYLVLASAGR------------------------------
Nocardiopsis_alba__strain_ATCC      -------EDGTYLVLASPGR------------------------------
Nocardiopsis_flavescens             -------EDGTYLVLASTGR------------------------------
Thermobifida_cellulosilytica_T      -------EDGTYLVLASAGR------------------------------
Marinactinospora_thermotoleran      -------EDGTYLVLASAGR------------------------------
Streptomonospora_alba               -------EDGTYLVLASAGR------------------------------
Nonomuraea_maritima                 -------EDGTYLVLATAGR------------------------------
Thermostaphylospora_chromogena      -------EDGTYLVLATAGR------------------------------
Sinosporangium_album                -------EDGTYLVLATAGR------------------------------
Streptosporangium_roseum__stra      -------EDGTYLVLATAGR------------------------------
Streptosporangium_subroseum         -------EDGTYLVLATAGR------------------------------
Planomonospora_sphaerica            -------EDGTYLVLATAGR------------------------------
Thermobispora_bispora__strain_      -------EDGTYLVLATPGR------------------------------
Microbispora_rosea                  -------EDGTYLVLATAGR------------------------------
Nonomuraea_jiangxiensis             -------EDGTYLVLATAGR------------------------------
Actinomadura_madurae                -------EDGTYLVLATAGR------------------------------
Actinomadura_mexicana               -------EDGTYLVLATAGR------------------------------
Actinomadura_meyerae                -------EDGTYLVLATAGR------------------------------
Thermomonospora_curvata__strai      -------EDGTYLVLATAGR------------------------------
Nonomuraea_pusilla                  -------EDGTYLVLATAGR------------------------------
Aeromicrobium_choanae               DDGRF---------------------------------------------
Aeromicrobium_marinum_DSM_1527      HDGTH---------------------------------------------
Kribbella_flavida__strain_DSM_      QDGKQ---------------------------------------------
Jiangella_alkaliphila               EDGAH---------------------------------------------
Actinopolymorpha_cephalotaxi        DDGTH---------------------------------------------
Tessaracoccus_bendigoensis_DSM      --------------------------------------------------
Tessaracoccus_flavescens            --------------------------------------------------
Tessaracoccus_lapidicaptus          --------------------------------------------------
Tessaracoccus_flavus                --------------------------------------------------
Pseudopropionibacterium_propio      --------------------------------------------------
Tessaracoccus_oleiagri              --------------------------------------------------
[Propionibacterium]_humerusii_      --------------------------------------------------
Cutibacterium_granulosum_DSM_2      --------------------------------------------------
Propionibacterium_cyclohexanic      --------------------------------------------------
Auraticoccus_monumenti              --------------------------------------------------
Raineyella_antarctica               --------------------------------------------------
Microlunatus_phosphovorus__str      --------------------------------------------------
Friedmanniella_luteola              GTPRA---------------------------------------------
Friedmanniella_flava                --------------------------------------------------
Friedmanniella_sagamiharensis       VRERL---------------------------------------------
Microlunatus_soli                   YARPH---------------------------------------------
Nocardioides_dokdonensis_FR143      KRLLL---------------------------------------------
Nocardioides_psychrotolerans        QRLLL---------------------------------------------
Nocardioides_lianchengensis         KLLLM---------------------------------------------
Nocardioides_exalbidus              KRLLL---------------------------------------------
Nocardioides_luteus                 --MLL---------------------------------------------
Nocardioides_terrae                 ARLIL---------------------------------------------
Nocardioides_simplex__Arthroba      RRLQL---------------------------------------------
Marmoricola_scoriae                 SRLIL---------------------------------------------
Arthrobacter_crystallopoietes_      E-------DGEHLLLGGEGGE-----------------------------
Arthrobacter_crystallopoietes       E-------DGEHLLLSGDGGE-----------------------------
Arthrobacter_subterraneus           E-------GGGHLLLGGEGGA-----------------------------
Arthrobacter_agilis                 ---------GEHLLLSGEQGT-----------------------------
Pseudarthrobacter_sulfonivoran      D-------DGEHLLLSGAGGE-----------------------------
Pseudarthrobacter_chlorophenol      D-------DGTHLLLSGAGGE-----------------------------
Arthrobacter_globiformis_NBRC_      D-------DGEHLLLSGTAGA-----------------------------
Paenarthrobacter_aurescens__st      D-------DGGHLLLSGPGGA-----------------------------
Arthrobacter_cupressi               D-------DGGHLLLSGSGGE-----------------------------
Paeniglutamicibacter_gangotrie      E-------NGESLHLSSDDGN-----------------------------
Arthrobacter_rhombi                 E-------DGEHLLLSSDDGS-----------------------------
Renibacterium_salmoninarum__st      D-------DSEHLLLSGAGGE-----------------------------
Arthrobacter_alpinus1               E-------DGEHLLLSGTGGE-----------------------------
Arthrobacter_alpinus2               D-------DGEHLLLSGPDGD-----------------------------
Neomicrococcus_aestuarii            E-------EGNTLLLSGDDGA-----------------------------
Arthrobacter_woluwensis             D-------DGDRLLLSDSSGE-----------------------------
Tersicoccus_phoenicis               E-------DGDHLLFGDDAGA-----------------------------
Sinomonas_humi                      D-------DGQHLLLSAASGE-----------------------------
Sinomonas_atrocyanea                E-------DGAHLIVSAANGD-----------------------------
Enteractinococcus_helveticum        D-------NADELVLSNSDGE-----------------------------
Micrococcus_terreus                 E-------DGENLLLSNDAGE-----------------------------
Glutamicibacter_arilaitensis__      E-------NGSSLQVSSDDGM-----------------------------
Nesterenkonia_jeotgali              DEE-----NVPQLILSDESGQ-----------------------------
Micrococcus_luteus__strain_ATC      E-------DGDALRLSGPEGE-----------------------------
Rothia_dentocariosa__strain_AT      D-------DGENLVLESADGT-----------------------------
Rothia_mucilaginosa__strain_DY      D-------DGENLVLESADGT-----------------------------
Rothia_nasimurium                   D-------DGENLILEAADGT-----------------------------
Kocuria_flava                       D-------DGEHLVLEDGTGT-----------------------------
Kocuria_polaris                     D-------DGEHLVVEDEAGT-----------------------------
Kocuria_indica                      D-------DGEHLIVETPDST-----------------------------
Kocuria_rhizophila__strain_ATC      D-------DGEHLIVETPDST-----------------------------
Gardnerella_vaginalis__strain_      --------DNNGDLIFIFENT-----------------------------
Gardnerella_vaginalis__strain_      --------DADGNLIFICENT-----------------------------
Bifidobacterium_gallinarum          --------DAEGRLVFVAGEE-----------------------------
Bifidobacterium_adolescentis__      --------SETGELVFVSGAG-----------------------------
Bifidobacterium_biavatii_DSM_2      --------DGAGNLVFSAGGL-----------------------------
Bifidobacterium_subtile             --------SPSGELVFSADGS-----------------------------
Bifidobacterium_saguini_DSM_23      --------SDTGDLVFSVGDR-----------------------------
Bifidobacterium_reuteri_DSM_23      --------SEAGDLIFSVGGR-----------------------------
Bifidobacterium_longum__strain      --------SKTGDLVFSLGGR-----------------------------
Bifidobacterium_bifidum__strai      --------DDTGRLVFASGDE-----------------------------
Bifidobacterium_thermophilum        --------GHDGELVFAVRGM-----------------------------
Bifidobacterium_thermophilum_R      --------GRNGELVFSLRGM-----------------------------
Bifidobacterium_tsurumiense         --------THN---------------------------------------
Bifidobacterium_cuniculi            --------TDTGALVFAAGDQ-----------------------------
Bifidobacterium_choerinum           --------TKTGLLVFAVDGA-----------------------------
Bifidobacterium_pseudolongum_P      --------TGEGALVFSTDHG-----------------------------
Bifidobacterium_mongoliense_DS      --------GDHGELVFSAHGS-----------------------------
Bifidobacterium_bohemicum_DSM_      --------DEHGDLVFSTNGR-----------------------------
Bifidobacterium_commune             --------DEDGELVFRARGL-----------------------------
Bifidobacterium_callitrichos_D      --------SDAGDLVFEAGGE-----------------------------
Bifidobacterium_stellenboschen      --------SDAGDLVFEAGGE-----------------------------
Bifidobacterium_bombi_DSM_1970      --------DDTGELVFLSETS-----------------------------
Bifidobacterium_asteroides__st      --------DDRGDLVFVCDHR-----------------------------
Bifidobacterium_coryneforme         --------SEKGELVFVCDHR-----------------------------
Bifidobacterium_psychraerophil      --------TDRGDLVFVFDHR-----------------------------
Bifidobacterium_magnum              --------TPSGQLVFTAGGR-----------------------------
Bifidobacterium_gallicum_DSM_2      --------TDDGDLAFSMGTQ-----------------------------
Cnuibacter_physcomitrellae          --------ENGALVVASDAGE-----------------------------
Herbiconiux_ginsengi                --------ENGALLVSSDGGE-----------------------------
Mycetocola_reblochoni_REB411        --------EDGFLVLESRTGE-----------------------------
Mycetocola_miduiensis               --------EDGALIAATDNGE-----------------------------
Okibacterium_fritillariae           --------DGNAIVASTDNGV-----------------------------
Microbacterium_humi                 --------EDGALVAATEHGE-----------------------------
Plantibacter_flavus                 --------ELGALIVADRNEE-----------------------------
Leifsonia_xyli_subsp._cynodont      --------ENGAIVAVGDDGE-----------------------------
Leifsonia_xyli                      --------ENGALVAVGDDGE-----------------------------
Agromyces_aureus                    --------ENGALLAASDDGA-----------------------------
Microterricola_viridarii            --------ENGALLVASDEGD-----------------------------
Cryobacterium_flavum                --------ENGALLAASEDGD-----------------------------
Cryobacterium_roopkundense          --------ENGALLAASEDGD-----------------------------
Cryobacterium_arcticum              --------ENGALLAASEDGD-----------------------------
Agromyces_flavus                    --------ENGALVAASDDGA-----------------------------
Leifsonia_rubra_CMS_76R             --------HDGALIVSDTDGT-----------------------------
Rathayibacter_tritici               --------EGGSLVLVSEGGE-----------------------------
Clavibacter_michiganensis_subs      --------EDGALVVETPGGE-----------------------------
Microbacterium_trichothecenoly      --------EDDKLILATESGE-----------------------------
Microbacterium_testaceum__stra      --------EDDVLVVATESGE-----------------------------
Microbacterium_aurum                --------EEGVLVLATESGD-----------------------------
Microbacterium_ginsengisoli         --------EDDVLVLATETGE-----------------------------
Microbacterium_maritypicum_MF1      --------EAGVLVLATESGE-----------------------------
Microbacterium_azadirachtae         --------EDDVLVLATESGE-----------------------------
Microbacterium_sediminis            --------EDGAIVLANESGQ-----------------------------
Microbacterium_mangrovi             --------EGDTLVLATESGE-----------------------------
Curtobacterium_flaccumfaciens_      --------ESGALLLATDGGT-----------------------------
Agrococcus_jejuensis                --------EDDLLVVEAADGA-----------------------------
Agrococcus_baldri                   --------EDDVLILESASGE-----------------------------
Agrococcus_casei_LMG_22410          --------EDDTLIVESAGGK-----------------------------
Leucobacter_komagatae               --------EEGSLILANELGE-----------------------------
Rhodoluna_lacicola                  --------DGDFLVLEAQDGQ-----------------------------
Tropheryma_whipplei__strain_Tw      D---------GFLILAAEDGT-----------------------------
Alloscardovia_macacae               GREMAGNANTANIMVTFMRVDDRGN-------------------------
                                                                                      

Cellulomonas_fimi__strain_ATCC      -------ERFRLR--IDEPLRAAVR-RDR---------------------
Cellulomonas_flavigena__strain      -------QRFRLR--IDDPLRAAVR-RDR---------------------
Cellulomonas_gilvus__strain_AT      -------QRFRVR--IDEQLRAAVR-RDR---------------------
Cellulomonas_marina                 -------PRYRLR--IDDALRAAVR-RDR---------------------
Cellulomonas_carbonis_T26           -------QRFRLR--IDEALRAAVR-RDR---------------------
Cellulomonas_bogoriensis_69B4_      -------QKLRLP--IDEALRAAVR-RDR---------------------
Sanguibacter_marinus                -------TRFRLR--IDEQLRAAVR-RDR---------------------
Sanguibacter_keddieii__strain_      -------ETFRLA--ITDGLRAAVR-RDR---------------------
Sanguibacter_gelidistatuariae       -------KKLRLP--ITDALRAAVR-GDR---------------------
Haloactinobacterium_album           -------ERYRLV--IDDALRAAVR-RDR---------------------
Beutenbergia_cavernae__strain_      -------QRHKLP--IDDALRAAVR-RDR---------------------
Jonesia_denitrificans__strain_      -------GRFRLE--ITEMLRAAVR-RDR---------------------
Krasilnikoviella_flava              -------TESTLP--ITEALRAAVR-RDR---------------------
Isoptericola_variabilis__strai      -------TEHALP--ITEALRAAVR-RDR---------------------
Isoptericola_dokdonensis_DS-3       -------VEHTLA--ITEALRAAVR-RDR---------------------
Xylanimonas_cellulosilytica__s      -------TEHALP--VTDALRVAVA-RPRRPAEPSAT-------------
Cellulosimicrobium_cellulans__      -------TQFTLP--ITEALRAAVR-RDR---------------------
Actinomyces_nasicola                -------TTYHLP--ITPELRQAVR-RPMQ--------------------
Actinomyces_ruminicola              -------ERYSIV--VDDALRAAVR-RARPAALSPT--------------
Actinomyces_urogenitalis_DSM_1      -------ERYSIV--VDDALRAAVR-RARPAALAPA--------------
Actinomyces_johnsonii_F0542         -------ERYSIV--VDDALRAAVR-RDRGAIVPPS--------------
Actinomyces_radicidentis            -------ERYSLV--IDDALRAAVR-RDRPASLPRP--------------
Actinomyces_graevenitzii_C83        -------QRFTLV--IDDALRSAVR-RDRVSVPIP---------------
Actinomyces_hordeovulneris          -------ERFTLQ--IDDSLRGAVR-RDR-----PK--------------
Actinomyces_marimammalium           -------ARYSVA--IDEQLRALVR-SDRKL-------------------
Gleimia_coleocanis_DSM_15436        -------ERYLIT--IDDALKAAIR-REEMQ-------------------
Mobiluncus_curtisii__strain_AT      -------ERFLLP--LDEELRSIVR-QQRRK-------------------
Schaalia_turicensis_ACS-279-V-      -------ERYQVS--ITDELRGSIR-RHRMH-------------------
Schaalia_cardiffensis_F0333         -------ERYSVQ--ITDELRGSIR-RDRPR-------------------
Schaalia_odontolytica_ATCC_179      -------ERYSVL--ISDELRGATR-RDRPR-------------------
Actinomyces_hongkongensis           -------QRYSVL--ITDELRGATR-RDRPR-------------------
Schaalia_radingae                   -------ERYRVA--VTDELRASVR-RGRPR-------------------
Arcanobacterium_phocae              -------NRYLLP--ITDSLRAALR-KDTPVA------------------
Arcanobacterium_haemolyticum__      -------NRYLLP--ITDSLRAALR-KDTQQV------------------
Trueperella_bernardiae              -------NRYVLP--ITDELRAALR-TDVSAA------------------
Actinotignum_schaalii               -------NRYLLP--VTDDLRAALR-KDPHP-------------------
Actinobaculum_suis                  -------NRYVLP--VTDDLRAMLR-KDKSPQ------------------
Brevibacterium_mcbrellneri_ATC      -------NEYFLP--ATEDVFAAIR-RVR---------------------
Brevibacterium_yomogidense          -------TEHRLP--VDDAVIGAVR-RAR---------------------
Brevibacterium_casei_S18            -------AQYRLA--LDESLYAAVR-KDR---------------------
Brevibacterium_linens               -------LQYRVV--LDEALIAAVR-RDR---------------------
Brachybacterium_muris_UCD-AY4       -------ERYTLR--IGEALRAAVR-RDR---------------------
Brachybacterium_faecium__strai      -------ERYTLR--IDRALRAAVR-SDR---------------------
Brachybacterium_phenoliresiste      -------GRYTLQ--IDEALRAAVR-RDR---------------------
Brachybacterium_nesterenkovii       -------EQYTLR--IDEALRAAVR-RDR---------------------
Dermabacter_vaginalis               -------ERYTVR--IDEALRAAVR-RDA---------------------
Kytococcus_aerolatus                -------TEHRVE--ISEELRRALRQRPAP--------------------
Kytococcus_sedentarius__strain      -------TQYRLE--ITSALVAALHQRPGPT-------------------
Serinicoccus_chungangensis          -------RQYAVR--VDDRLRAALRPRPRQ--------------------
Kineococcus_radiotolerans__str      -------GRYRLR--VDEALRAAVR-RDRAR-------------------
Tetrasphaera_jenkinsii_Ben_74       -------TRYRLP--LDNRFRAAVT-RVAAK-------------------
Knoellia_sinensis_KCTC_19936        -------KRYRAP--LDEAMRAAAR-RDRPR-------------------
Knoellia_subterranea_KCTC_1993      -------KRYRVA--LDEAMRAAAR-RDRPR-------------------
Knoellia_flava_TL1                  -------QRYRVP--LDEAMRAAAR-RDRPR-------------------
Knoellia_aerolata_DSM_18566         -------QRYRAP--LDEAMRAAAR-RDRPR-------------------
Tetrasphaera_elongata_Lp2           -------GRYRLA--LDDALRAAAR-RDRPR-------------------
Intrasporangium_oryzae_NRRL_B-      -------NRYTVP--LDEPLRAAAR-RDRPR-------------------
Intrasporangium_calvum__strain      -------NRFRIP--LDDSLRAAVR-RDRPR-------------------
Intrasporangium_chromatireduce      -------NRYRVP--LDEPLRAAVR-RDRPR-------------------
Phycicoccus_dokdonensis             -------ERFRVQ--LDEPLRAAAR-RDRPR-------------------
Phycicoccus_cremeus                 -------NRYRVP--LDEALRAAAR-RDRPR-------------------
Janibacter_hoylei_PVAS-1            -------EEYRLR--IDEPLRAAAR-RDRPR-------------------
Janibacter_indicus                  -------EEYRLR--IDEPLRAAAR-RDRPR-------------------
Janibacter_melonis                  -------QEYRVR--IDDQLRAAVR-RDRPR-------------------
Austwickia_chelonae_NBRC_10520      -------AEFRLR--LDDAVRQAAR-REPR--------------------
Kineosphaera_limosa_NBRC_10034      -------QEFRLP--IDDTLRALLR-REY---------------------
Mobilicoccus_pelagius_NBRC_104      -------AEYALP--IDAALRAALR--RDTR-------------------
Corynebacterium_oculi               -------ERFSLA--VD-EVRA---------------------ML-----
Corynebacterium_spheniscorum        -----AVESFFLV--VDDKLRD---------------------LLREVVE
Corynebacterium_otitidis_ATCC_      -----DDEQFFLE--LTDEALS---------------------LLAPLVA
Corynebacterium_atypicum            -----DAERFRLE--ITPKVR-----------------------------
Corynebacterium_frankenforsten      -----EAARFRVT--VTDELRA---------------------LLHPDGA
Corynebacterium_kutscheri           -----VNKQFFLA--VDDSLRS---------------------TLLGEET
Corynebacterium_vitaeruminis_D      -----GDEQFFLA--VDDNLRA---------------------TLLGQEP
Corynebacterium_pseudotubercul      -----PEDQYFLV--VDDSLRA---------------------ALLG-KT
Corynebacterium_epidermidicani      ------NQDFFIE--VTDELRT---------------------LITQESV
Corynebacterium_aquilae_DSM_44      -----DTHHFFLA--VTDEVRA---------------------ALESLIS
Corynebacterium_mustelae            ------DQQFFLV--VTDELRS---------------------ALV-EQE
Corynebacterium_matruchotii_AT      ------DEQYFLV--VTDELRT---------------------ALVGEST
Corynebacterium_durum_F0235         ------DEEFFLA--VDDSLLE---------------------ILTSPDD
Corynebacterium_accolens_ATCC_      ------GEEFSLP--ITDELR---------------------SALTP---
Corynebacterium_flavescens          ------GEEFFLA--VTEELR---------------------ELLSPT--
Corynebacterium_camporealensis      ------GEEFSLA--VTDDVR---------------------EALRPL--
Corynebacterium_simulans            ------GEEFFLA--VTDDLR---------------------EILGAPKP
Corynebacterium_singulare           ------GEEFFLE--VTDELR---------------------ELLAPASS
Corynebacterium_marinum_DSM_44      ------GDQFFLD--VTR--------------------------LDDAA-
Corynebacterium_pollutisoli         ------GEQFFLD--VTS--------------------------LDLAAT
Corynebacterium_testudinoris        ------GEQFFIA--VAS--------------------------LDDAAR
Corynebacterium_halotolerans_Y      ------GEQFFVA--VDDT-------------------------LREALT
Corynebacterium_phocae              ------NEEFFVD--LT--------------------------ALDDKTR
Corynebacterium_casei_LMG_S-19      ------GDEFFVA--VTEELQ---------------------SLLDDSSD
Corynebacterium_callunae_DSM_2      -----GAEEFFIA--VTEDLR---------------------QVLAGH--
Corynebacterium_deserti_GIMN1.      -----GAEEFFIA--VTDELH---------------------AILAGHR-
Corynebacterium_coyleae             ------GVRYQLA--REELAP----------------------LLIDD-S
Corynebacterium_ureicelerivora      ------GMRYQLA--RTQLEP----------------------SLSDARS
Corynebacterium_riegelii            ------GVRYQLS--RAALE------------------------------
Corynebacterium_mycetoides          ------GTRYQLA--RAELAE------------------AAEQ-------
Corynebacterium_lipophiloflavu      ------GVRYQLA--RAQLHP------------------QQDRTLADAEP
Corynebacterium_imitans             ------GVSFQIA--RSEFAPLFSPA-----------AEQAEDGEAAAES
Corynebacterium_cystitidis_DSM      ------GERFRVP--RAVVAS-------------------RVAPDTSAAD
Corynebacterium_tuscaniense_DN      ------GEKFCIS--REDLVPPAAPT----------LTTVDDASVNSGSD
Corynebacterium_genitalium_ATC      ------GERFCIP--REELVPLAIPS----------QPVTEG--FDSGFD
Corynebacterium_appendicis_CIP      ------GERFRIP--RADLREVGEPDPVLFDAERDYSETSAEADFTDAFD
Corynebacterium_doosanense_CAU      ------GEQYFLS--VDEDLR------------------SALRPTSPDAG
Corynebacterium_maris_DSM_4519      ------GTDYALP--VTEELL-----------------------------
Corynebacterium_uterequi            ------GERFSLT--ISDEVR-----------------------------
Corynebacterium_argentoratense      -----AQEQFFLA--LDTLSPQ---------------------DIEALAS
Corynebacterium_sphenisci_DSM_      -------ARLLLP--VGDRLRE---------------------LVAAAG-
Corynebacterium_freneyi_DNF004      -------ERYVLP--VTDELRE---------------------LVAAVSS
Corynebacterium_lactis_RW2-5        EGTPTSDDCFALP--LSDELKG---------------------FLAEHFG
Corynebacterium_jeikeium            EGLR-----FTLP--LDENLRT---------------------FLVEHFE
Corynebacterium_kroppenstedtii      QEDNTGPTHFRLP--LAEDTKS---------------------ALRRLLG
Corynebacterium_terpenotabidum      ------DLRFRVP--VTDDLR-----------------------------
Corynebacterium_variabile__str      ------DRLYWIP--VTDALRDHITV------------------------
Corynebacterium_glyciniphilum_      ------EGTGDTPRDASGDVTESAGV------------------------
Corynebacterium_jeikeium__stra      VGG--PIAEYFLP--VTDELRSFLS-------------------------
Corynebacterium_resistens__str      PEGRTSEQEFFLP--VTDDLRQVLAG------------------------
Corynebacterium_urealyticum__s      PAGAEPAEEFFLA--VTDELRELLG-------------------------
Corynebacterium_glucuronolytic      ------SEEFFVE--VTSELR-----------------------------
Corynebacterium_pyruviciproduc      -----GAEEYFVE--VTPALR-----------------------------
Mycobacterium_szulgai               ----HSAEKFKLP--VDDLLRDALKQDEA---------------------
Mycobacterium_parmense              ----EPAEQFKLA--ADQRLKAALRGDPL---------------------
Mycobacterium_conspicuum            ----GPDDQFKLP--VDDRLRAAIRGEAP---------------------
Mycolicibacillus_trivialis          ---ADSSDKFTLR--IDDRLRAAVRGDSA---------------------
Mycolicibacillus_koreensis          ---DDPAEKFKVR--IDDRLRAALRGDGE---------------------
Mycobacterium_noviomagense          ---GDPSERFKLL--VDDRLRAAVRGDGA---------------------
Mycolicibacter_sinensis__strai      ---DERADMFRLR--IDDRLRSSVRGEGN---------------------
Mycolicibacterium_aromaticivor      ---PDPADKFTLQ--VDDRLRAAVRGDR----------------------
Mycolicibacterium_confluentis       ---TGRTEKFRLR--VDERLRAAVRGDAA---------------------
Mycolicibacterium_rhodesiae__s      ----DSGEKFLLL--SDDRLRAAVRGERA---------------------
Mycolicibacterium_rutilum           ----GSGEKFILR--SDERLRAAVRGDKV---------------------
Mycolicibacterium_cosmeticum        ----DAGEKFVIR--VDNRLRAAVRGDKA---------------------
Mycolicibacterium_diernhoferi       ----DSGDNFAIR--VDNRLRAAVRGDKA---------------------
Mycolicibacterium_gilvum__stra      ----DSGEKFVLR--ADDRLKAAVRGDRA---------------------
Mycolicibacterium_smegmatis__s      ----DSAEMFTLR--VDDRLRAALRGDKV---------------------
Mycolicibacterium_doricum           ----DSGERFTLR--IDDRFRAAARGDRA---------------------
Mycolicibacterium_insubricum        ---ADAPDKFRLP--LNEQLRAAVRGEQA---------------------
Mycolicibacterium_fallax__Myco      ---AGSPDKFRLP--LNDQLRAACRGEQA---------------------
Amycolatopsis_sacchari              -----RRERFLLP--ADERLRAAARGDIT---------------------
Yuhushiella_deserti                 -----RRERFLLP--ADERLRAAARGDVT---------------------
Saccharomonospora_marina_XMU15      -----RREQFLLP--ADERLRAAARGDIT---------------------
Amycolatopsis_saalfeldensis         -----SRTRFLLP--ADERLRAAARGDIA---------------------
Saccharomonospora_xinjiangensi      -----RRERFLLP--ADERLRAAARGDIA---------------------
Haloechinothrix_alba                -----TGEQFQIP--ADDRLRAAARGDIT---------------------
Actinosynnema_mirum__strain_AT      -----RGERFVLP--ADERLRAAARGDLT---------------------
Lentzea_albida                      -----RGERFTLP--ADERLRAALRGDLA---------------------
Kibdelosporangium_phytohabitan      -----RGERFQLP--ADERLRAAARGDVT---------------------
Kibdelosporangium_aridum            -----RGERFQLP--ADERLRAAARGDVT---------------------
Kutzneria_albida_DSM_43870          -----RGERYTIP--CDERLRAAARGDAA---------------------
Actinoalloteichus_hoggarensis       -----RGERFSIP--VDERLRAAARGDAT---------------------
Streptoalloteichus_hindustanus      -----RGERFTLP--ADDRLLGAVRGGLA---------------------
Allokutzneria_albata                -----RGERFTLP--ADDRLRAAVRGDLP---------------------
Alloactinosynnema_iranicum          -----RGERFTLP--ADERLRAAARGDVT---------------------
Actinokineospora_bangkokensis       -----RGERFTLP--ADERLRAAARGDVT---------------------
Saccharopolyspora_erythraea__s      -----NGDRFSVP--ADERLRAAARGDLT---------------------
Actinopolyspora_xinjiangensis       -----NGERFAVP--ADERLRAAARGDLT---------------------
Pseudonocardia_oroxyli              ------RERYTVP--ADEQLRAAARGDLT---------------------
Pseudonocardia_ammonioxydans        ------RERYTVP--ADEQLRAAARGDVT---------------------
Pseudonocardia_autotrophica__A      ------RERYTVP--ADEQLRAAARGDVT---------------------
Pseudonocardia_thermophila          -----KEERFIVP--ADEKLRAAARGDLT---------------------
Pseudonocardia_dioxanivorans__      ------SERFTVP--ADEQLRAAARGDLT---------------------
Gordonia_araii_NBRC_100433          -----TGEKFRVP--ADDRLRAAARGDVT---------------------
Gordonia_effusa_NBRC_100432         -----TKEKFRIR--ADDRLRAAARGDLS---------------------
Gordonia_sputi_NBRC_100414          -----SGERFKLD--ADERLRAAARGDLS---------------------
Gordonia_polyisoprenivorans__s      -----SGEKFTIA--ADERLRAAARGDLS---------------------
Gordonia_soli_NBRC_108243           -----SGDKFRVA--ADERLRAAARGDIS---------------------
Gordonia_rhizosphera_NBRC_1606      -----SGEKYRIA--ADERLRAAARGDIS---------------------
Gordonia_bronchialis__strain_A      -----SGEKYRIA--SDERLRAAARGDIS---------------------
Gordonia_westfalica                 -----SGEKFRIA--SDERLRAAARGDIT---------------------
Williamsia_sterculiae               -----SGEKFRIE--ADDRLRAAARGDRS---------------------
Gordonia_amarae_NBRC_15530          -----TTERFVIV--ADERLRAAARGDLS---------------------
Mycobacteroides_abscessus__str      -----GTDKFAID--ADDRLRAAARGDLS---------------------
Rhodococcus_kyotonensis             -----TGDKFRLP--ADDKLRAASRGDIA---------------------
Rhodococcus_fascians_D188           -----TGDRFRLP--ADDKLRAASRGDIA---------------------
Rhodococcus_hoagii__strain_103      -----TGEKFRLP--ADDKLRAASRGDIA---------------------
Rhodococcus_triatomae               -----TGEKFRLP--ADDKLRAASRGDIA---------------------
Rhodococcus_triatomae_BKS_15-1      -----TGERFRIP--ADDKLRAASRGDIA---------------------
Rhodococcus_pyridinivorans_SB3      -----TGDKFRIP--VDDTLRAAARGDLA---------------------
Nocardia_terpenica                  -----TGQKYRLA--ADEKLRAAARGDLA---------------------
Nocardia_nova_SH22a                 -----TGTKYRLA--ADEKLRAAARGDLA---------------------
Nocardia_seriolae                   -----SGQKYRLA--ADDKLRAAARGDLA---------------------
Nocardia_mangyaensis                -----SGTKFRLP--ADDKLRAAARGDLA---------------------
Nocardia_brasiliensis_ATCC_700      -----SGAKYRLP--ADDKLRAAARGDLA---------------------
Nocardia_cyriacigeorgica__stra      -----SGQKFRLP--ADDKLRAAARGDLA---------------------
Hoyosella_subflava__strain_DSM      -----TGAKFKIA--ADDRLRAASHGDLS---------------------
Tsukamurella_paurometabola__st      --------RFHLP--IDDTLRAAVAGELT---------------------
Dietzia_maris                       -----SGEKFTLP--LDDRFRAAARGEF----------------------
Dietzia_timorensis                  -----TGEKLALP--LDDTFRAAARGRFGDDSASNESAESSAADSVGSTA
Nakamurella_multipartita__stra      -----TGEVFSLR--SDERLRAAVRGELR---------------------
Nakamurella_panacisegetis           -----TGEQFSIP--CDDRLKAGARGDLS---------------------
Segniliparus_rotundus__strain_      -----DGEQFSVP--VDATLRAAANGDRP---------------------
Gordonia_malaquae_NBRC_108250       -----SGEEFTLA--VDDTLRAAVLP------------------------
Gordonia_sihwensis_NBRC_108236      -----SGEEFQIP--IDSTLRALVHPPESVEADVPAQCECAST-------
Gordonia_hirsuta_DSM_44140_=_N      -----TEEHFRIR--VDDELRTAVRP------------------------
Jatrophihabitans_endophyticus       ------LERFALV--VDEPLRAAVHRALTASG------------------
Geodermatophilus_nigrescens         ----DDGERFELP--VDDRLRAAAR-------------------------
Geodermatophilus_saharensis         ----DDGERFELP--IDDRVRAAAR-------------------------
Blastococcus_endophyticus           ----DDGERFLLP--VDDRVRAAAR-------------------------
Geodermatophilus_africanus          ----EEGERFELP--IDERVRAAAR-------------------------
Blastococcus_saxobsidens__stra      ----DGGERFELP--IDDRVRAAAR-------------------------
Modestobacter_marinus               ----DDVEHLELA--VDEHLRSLLADRPTPSP------------------
Modestobacter_caceresii             ----TDGERFELP--VDDRLRQLLR-------------------------
Klenkia_soli                        ----DNGERFYLP--IDDRLKAASR-------------------------
Frankia_symbiont_subsp._Datisc      ----PDAEKFRVP--VDDRLRATLR-------------------------
Frankia_alni__strain_ACN14a_        ----TDGEQFRVP--VDDRLRAALR-------------------------
Frankia_casuarinae__strain_DSM      ----TDGEQFRVP--VDDRLRAALR-------------------------
Frankia_inefficax__strain_DSM_      ----SDADQFRVP--VDDRLRAALR-------------------------
Glycomyces_harbinensis              -------RLLALP--LDERVAAVVDVPESGKA------------------
Stackebrandtia_nassauensis__st      -------RLMGLP--LDDR-------------------------------
Micromonospora_carbonacea           -------RLLALP--IDER-------------------------------
Cryptosporangium_aurantiacum        -------RMLSLA--IDDQ-------------------------------
Cryptosporangium_arvum_DSM_447      -------RMLSLA--IDDQ-------------------------------
Acidothermus_cellulolyticus__s      -------NEHRLT--IDDR-------------------------------
Streptomyces_xiamenensis            ------NTEYTLP--IDERLRAAVRNDRAR--------------------
Streptomyces_qinglanensis           ------STEYTLP--IDERLRAAVRNDRAR--------------------
Streptomyces_tsukubensis__stra      ------STEYTLP--IDERLRAAVRNDRAR--------------------
Streptomyces_gilvigriseus           ------ATEYTLP--IDERLRAAVRNDRAR--------------------
Streptomyces_thermoautotrophic      ------GKKYTLP--IDERLRAAVRGDRAR--------------------
Catenulispora_acidiphila__stra      ------GQEFHLT--IDERLRAAVRGDRAR--------------------
Nocardiopsis_sinuspersici           ------GTRFMLP--VDDRLRAAVRGQFSR--------------------
Nocardiopsis_dassonvillei__str      ------GTRFTLP--VDDRLRAAVRGQFSR--------------------
Nocardiopsis_alba__strain_ATCC      ------GTRFTLP--VDDRLRAAVRGQFSR--------------------
Nocardiopsis_flavescens             ------GTRFMLP--VDDRLRAAVRGQFSR--------------------
Thermobifida_cellulosilytica_T      ------GTRFMLP--VDDRLRAAVRGQFSR--------------------
Marinactinospora_thermotoleran      ------GTRFTLP--VDDRLRAAVRGQFSR--------------------
Streptomonospora_alba               ------GTRFTLP--VDDRLRAAVRGQFSR--------------------
Nonomuraea_maritima                 ------GTRFTLP--VDDRLRAAVRGNFSR--------------------
Thermostaphylospora_chromogena      ------GTRFTLP--VDDRLRAAVRGNFSR--------------------
Sinosporangium_album                ------GTRFTLP--VDDRLRAAVRGNFSR--------------------
Streptosporangium_roseum__stra      ------GTRFTLP--VDDRLRAAVRGNFSR--------------------
Streptosporangium_subroseum         ------GTRFTLP--VDDRLRAAVRGNFSR--------------------
Planomonospora_sphaerica            ------GTRFTLP--VDDRLRAAVRGNFSR--------------------
Thermobispora_bispora__strain_      ------GTRFTLP--VDDRLRAAVRGNFSR--------------------
Microbispora_rosea                  ------GTRFTLP--VDDRLRAAVRGNFSR--------------------
Nonomuraea_jiangxiensis             ------GTRFTLP--VDDRLRAAVRGNFSR--------------------
Actinomadura_madurae                ------GTRFTLP--VDDRLRAAVRGHFSR--------------------
Actinomadura_mexicana               ------GTRFTLP--VDDRLRAAIRGHFSR--------------------
Actinomadura_meyerae                ------GTRFTLP--VDDRLRAAVRGHFSR--------------------
Thermomonospora_curvata__strai      ------GTRFTLP--VDDRLRAAVRGHFSR--------------------
Nonomuraea_pusilla                  ------GTRFTLP--VDDRLRAAVRGNFSR--------------------
Aeromicrobium_choanae               LVARDATTGERFRLSIDRRLTSLVDRTPVGSSR-----------------
Aeromicrobium_marinum_DSM_1527      LLARDPRTGEQFSLPVDDRLRRLLDLAAARTRSGR---------------
Kribbella_flavida__strain_DSM_      LILAVDGTGEEFAVPVDDRLRAALRGDRAR--------------------
Jiangella_alkaliphila               LILS-GRDGEQLALRVDDRLLAAIRGDRAR--------------------
Actinopolymorpha_cephalotaxi        LLLTHEGSGEEFALKIDDRLRGAVVSDRAR--------------------
Tessaracoccus_bendigoensis_DSM      --------------------------------------------------
Tessaracoccus_flavescens            --------------------------------------------------
Tessaracoccus_lapidicaptus          --------------------------------------------------
Tessaracoccus_flavus                --------------------------------------------------
Pseudopropionibacterium_propio      --------------------------------------------------
Tessaracoccus_oleiagri              --------------------------------------------------
[Propionibacterium]_humerusii_      --------------------------------------------------
Cutibacterium_granulosum_DSM_2      --------------------------------------------------
Propionibacterium_cyclohexanic      --------------------------------------------------
Auraticoccus_monumenti              MTPDGGALVVVTESGEELAVAVDDRLRAVLRRDRP---------------
Raineyella_antarctica               --------------------------------------------------
Microlunatus_phosphovorus__str      --------------------------------------------------
Friedmanniella_luteola              GTTG----------------------DGTAQADRP---------------
Friedmanniella_flava                --------------------------------------------------
Friedmanniella_sagamiharensis       GAEDGIPTPDPAAAADEAPATAADGPPPAPAQARR---------------
Microlunatus_soli                   ALSEDGRRLIVETDDGEQIAILADAQLRQLLRGDR---------------
Nocardioides_dokdonensis_FR143      VSDDGVGFSLDNDARLRAALRGET----SRLGQL----------------
Nocardioides_psychrotolerans        VSDAGVEFTLDLDRRLRAALRGDS----SRLGQL----------------
Nocardioides_lianchengensis         VDDTGEEFTLDADARLRAALPGGPP---ARPAQG----------------
Nocardioides_exalbidus              VDESGQEHTLAIDTKLRRALTGAPDTTGHPNGQL----------------
Nocardioides_luteus                 VDDEDREYTADIDDRLRAAL-----EAVSTRRSE----------------
Nocardioides_terrae                 VDQDGNEFAIAVDDSLRTALPTPPAAADQPRRSE----------------
Nocardioides_simplex__Arthroba      VDDQGTTYTLDITPELRTAVRG------ETPRRL----------------
Marmoricola_scoriae                 VSDSGEEYAVDVDARLREVLRDRPAGAPSTSRAAR---------------
Arthrobacter_crystallopoietes_      --------SYRLA--IDEALRSAAARPSVRVP------------------
Arthrobacter_crystallopoietes       --------SYRLA--IDEALRSAAARPSVRVP------------------
Arthrobacter_subterraneus           --------SFRLP--INEALRMASTRPSTRPARQE---------------
Arthrobacter_agilis                 --------SYRLP--IDDELRAASTPAGSEAP------------------
Pseudarthrobacter_sulfonivoran      --------MFQLP--IDEALRTASRSSAKTAS------------------
Pseudarthrobacter_chlorophenol      --------MFRLP--IDEALRTAGRSAPKPTT------------------
Arthrobacter_globiformis_NBRC_      --------MFRLP--INEALRLAASRPSARPS------------------
Paenarthrobacter_aurescens__st      --------MFQLP--IDEALRAAASRTPAQVA------------------
Arthrobacter_cupressi               --------TFQLP--IDEALRVATSRTPAQVA------------------
Paeniglutamicibacter_gangotrie      --------SFVLP--VDEALRSALTR---AARAD----------------
Arthrobacter_rhombi                 --------SFVLR--IDEALRAATARPIGRPAAS----------------
Renibacterium_salmoninarum__st      --------IYRLP--IDEALRVASSRTPLRQN------------------
Arthrobacter_alpinus1               --------IFLLP--IDEALRMATTRSPRRSF------------------
Arthrobacter_alpinus2               --------NYLLP--LDEALRTAVGRTSQRAP------------------
Neomicrococcus_aestuarii            --------TFELP--IDEALRAAISRAHFRSH------------------
Arthrobacter_woluwensis             --------RYELP--LDEALRRAISRAAARPS------------------
Tersicoccus_phoenicis               --------MYKVR--IDETLRVATQRVPRRQAR-----------------
Sinomonas_humi                      --------LFRLR--VDEALRRAVARPAPQRP------------------
Sinomonas_atrocyanea                --------VFRLP--LDEALRRAVSRPAPQRP------------------
Enteractinococcus_helveticum        --------EFYLP--ITDALRNAATRPIGRPS------------------
Micrococcus_terreus                 --------EFSLP--VNESLRSAAMRPIGRPS------------------
Glutamicibacter_arilaitensis__      --------SFELP--VDDALRSAMAEIARSRAP-----------------
Nesterenkonia_jeotgali              --------EFALP--VDEALRHAANRTPVRPAS-----------------
Micrococcus_luteus__strain_ATC      --------EHTLA--LSPYLRRLVLEGGAPEAVRRSEDGPAAWHDMTEMD
Rothia_dentocariosa__strain_AT      --------RFLLP--IDANLRTSITKARRIQP------------------
Rothia_mucilaginosa__strain_DY      --------RFLLP--IDANLRTSITKARRIQP------------------
Rothia_nasimurium                   --------TYLLP--IDQNLRQSIARARRIHP------------------
Kocuria_flava                       --------RRLLR--IDQELRLAVQRARRLPG------------------
Kocuria_polaris                     --------RHLLR--IDQELRLAVQRARRLPG------------------
Kocuria_indica                      --------RYRLK--IDQQLRQTIQHARRKPP------------------
Kocuria_rhizophila__strain_ATC      --------RYLLT--IDQQLRQTIQHARRKPP------------------
Gardnerella_vaginalis__strain_      ----------PLKIHVDDTLERAIAESKKLT-------------------
Gardnerella_vaginalis__strain_      ----------PLRIQVDDTLERAIAGSHKIT-------------------
Bifidobacterium_gallinarum          ----------QFAVHVDDTLEHAILEAKQIT-------------------
Bifidobacterium_adolescentis__      ----------KFAVKVDEALERAILEAKQIR-------------------
Bifidobacterium_biavatii_DSM_2      ----------RFAVTVDDTLERAILEAKQIR-------------------
Bifidobacterium_subtile             ----------QFAVEVDETLERAILEAKQIK-------------------
Bifidobacterium_saguini_DSM_23      ----------YVAISLDDTLERAILEAKQVK-------------------
Bifidobacterium_reuteri_DSM_23      ----------QVAVSLDDTLERAILEAKQVR-------------------
Bifidobacterium_longum__strain      ----------EMAVSVDDTLERAILEAKQVR-------------------
Bifidobacterium_bifidum__strai      ----------RFFVDVDETLERAILEAKQIR-------------------
Bifidobacterium_thermophilum        ----------LFSVAVDDTLEHAILEAKQVK-------------------
Bifidobacterium_thermophilum_R      ----------LFGVTVDDTLEHAILEAKQLK-------------------
Bifidobacterium_tsurumiense         -----------LSCVSTTPWNTLFLRRNSSK-------------------
Bifidobacterium_cuniculi            ----------RFVVPVDDRLEHALLEAKQVL-------------------
Bifidobacterium_choerinum           ----------SFAVDVDETLERALLEAKQLK-------------------
Bifidobacterium_pseudolongum_P      ----------YFTVELNDALERAILEAKQIR-------------------
Bifidobacterium_mongoliense_DS      ----------SFVVQVDDALEHAILEAKQIK-------------------
Bifidobacterium_bohemicum_DSM_      ----------DFIVKVDDELERALLEARQIR-------------------
Bifidobacterium_commune             ----------KFRVVVNDELEHAILEARQIL-------------------
Bifidobacterium_callitrichos_D      ----------RFVVTVDDALERAVLAAKQIR-------------------
Bifidobacterium_stellenboschen      ----------RFVVTVDDALERALLEAKQIR-------------------
Bifidobacterium_bombi_DSM_1970      ----------AFHVSVDDRLERAILEARQVQ-------------------
Bifidobacterium_asteroides__st      ----------HFAVRVDDALDRAILEAKQVK-------------------
Bifidobacterium_coryneforme         ----------HFAVPVDDALDHAILEAKQVK-------------------
Bifidobacterium_psychraerophil      ----------HFAVRIDDTLERGLMEAKQIR-------------------
Bifidobacterium_magnum              ----------EFLVEVDETLNKAVATANRIL-------------------
Bifidobacterium_gallicum_DSM_2      ----------TFLVDVNEELDRAIMSAKQIK-------------------
Cnuibacter_physcomitrellae          ----------RFRIVIDDVLQSRMRQSL----------------------
Herbiconiux_ginsengi                ----------RFRIVIDDVLQSRLRQGV----------------------
Mycetocola_reblochoni_REB411        ----------RFRLPIDEVLHSHVRRVR----------------------
Mycetocola_miduiensis               ----------RFRLLIDDVLQSHVRRSR----------------------
Okibacterium_fritillariae           ----------QFRLAVDESLLSHVRRAR----------------------
Microbacterium_humi                 ----------RFRIAINDVLLSYLRPPR----------------------
Plantibacter_flavus                 ----------EYRLIVDDSFHVHLRRAKP-A-------------------
Leifsonia_xyli_subsp._cynodont      ----------RFRITVDDTLQSKIRQVR----------------------
Leifsonia_xyli                      ----------RFRIAVDEALQSKVRQVR----------------------
Agromyces_aureus                    ----------RFRIEIDEVLQSRIRQAQ----------------------
Microterricola_viridarii            ----------RYRIVIDDVLQSRLRQAQ----------------------
Cryobacterium_flavum                ----------RYRIAIDEVLQSRLRQTQ----------------------
Cryobacterium_roopkundense          ----------RFRIAIDEVLQSKLRQTQ----------------------
Cryobacterium_arcticum              ----------RFRIPIDAVLQSRLRQTQ----------------------
Agromyces_flavus                    ----------RFRIEIDEVLQSRIRHAV----------------------
Leifsonia_rubra_CMS_76R             ----------QYRLAVDSVLQSRLRQSR----------------------
Rathayibacter_tritici               ----------RFSVRIDETLQSQLRPR---V-------------------
Clavibacter_michiganensis_subs      ----------RHRLVMDDSFRSALRRQS--A-------------------
Microbacterium_trichothecenoly      ----------RFTLDVDDVLRGELRKARRER-------------------
Microbacterium_testaceum__stra      ----------RFALALDEVMRVQARRARRDR-------------------
Microbacterium_aurum                ----------RFALAVDETLRSQLR--RVER-------------------
Microbacterium_ginsengisoli         ----------RFGVPVDEVLRTQLR--RADR-------------------
Microbacterium_maritypicum_MF1      ----------RFALPIDDMLQREIRRATRQS-------------------
Microbacterium_azadirachtae         ----------RFALPIDEVLRAELRRAKAGR-------------------
Microbacterium_sediminis            ----------RFTVAVDDVLRSEIRKAGAVS-------------------
Microbacterium_mangrovi             ----------RFTLPVDDVLRAQLRQARRER-------------------
Curtobacterium_flaccumfaciens_      ----------EFRLPVSSSLAGQVRQAN----------------------
Agrococcus_jejuensis                ----------RYAIDVAALPELPR-PKA----------------------
Agrococcus_baldri                   ----------RFRVPVDALPEHRK-PAA----------------------
Agrococcus_casei_LMG_22410          ----------RFGIAVTDVPNLTRRPSS----------------------
Leucobacter_komagatae               ----------EYRLAIDEEVAQEVRLAT----------------------
Rhodoluna_lacicola                  ----------KFRLLVDDAVRSSIKRDK----------------------
Tropheryma_whipplei__strain_Tw      ----------KFRIAANELLPYADPATQPP--------------------
Alloscardovia_macacae               LILRDPLTRDTFILEVTDELEQGILAAKQTR-------------------
                                                                                      

Cellulomonas_fimi__strain_ATCC      --------------------------------------------------
Cellulomonas_flavigena__strain      --------------------------------------------------
Cellulomonas_gilvus__strain_AT      --------------------------------------------------
Cellulomonas_marina                 --------------------------------------------------
Cellulomonas_carbonis_T26           --------------------------------------------------
Cellulomonas_bogoriensis_69B4_      --------------------------------------------------
Sanguibacter_marinus                --------------------------------------------------
Sanguibacter_keddieii__strain_      --------------------------------------------------
Sanguibacter_gelidistatuariae       --------------------------------------------------
Haloactinobacterium_album           --------------------------------------------------
Beutenbergia_cavernae__strain_      --------------------------------------------------
Jonesia_denitrificans__strain_      --------------------------------------------------
Krasilnikoviella_flava              --------------------------------------------------
Isoptericola_variabilis__strai      --------------------------------------------------
Isoptericola_dokdonensis_DS-3       --------------------------------------------------
Xylanimonas_cellulosilytica__s      --------------------------------------------------
Cellulosimicrobium_cellulans__      --------------------------------------------------
Actinomyces_nasicola                --------------------------------------------------
Actinomyces_ruminicola              --------------------------------------------------
Actinomyces_urogenitalis_DSM_1      --------------------------------------------------
Actinomyces_johnsonii_F0542         --------------------------------------------------
Actinomyces_radicidentis            --------------------------------------------------
Actinomyces_graevenitzii_C83        --------------------------------------------------
Actinomyces_hordeovulneris          --------------------------------------------------
Actinomyces_marimammalium           --------------------------------------------------
Gleimia_coleocanis_DSM_15436        --------------------------------------------------
Mobiluncus_curtisii__strain_AT      --------------------------------------------------
Schaalia_turicensis_ACS-279-V-      --------------------------------------------------
Schaalia_cardiffensis_F0333         --------------------------------------------------
Schaalia_odontolytica_ATCC_179      --------------------------------------------------
Actinomyces_hongkongensis           --------------------------------------------------
Schaalia_radingae                   --------------------------------------------------
Arcanobacterium_phocae              --------------------------------------------------
Arcanobacterium_haemolyticum__      --------------------------------------------------
Trueperella_bernardiae              --------------------------------------------------
Actinotignum_schaalii               --------------------------------------------------
Actinobaculum_suis                  --------------------------------------------------
Brevibacterium_mcbrellneri_ATC      --------------------------------------------------
Brevibacterium_yomogidense          --------------------------------------------------
Brevibacterium_casei_S18            --------------------------------------------------
Brevibacterium_linens               --------------------------------------------------
Brachybacterium_muris_UCD-AY4       --------------------------------------------------
Brachybacterium_faecium__strai      --------------------------------------------------
Brachybacterium_phenoliresiste      --------------------------------------------------
Brachybacterium_nesterenkovii       --------------------------------------------------
Dermabacter_vaginalis               --------------------------------------------------
Kytococcus_aerolatus                --------------------------------------------------
Kytococcus_sedentarius__strain      --------------------------------------------------
Serinicoccus_chungangensis          --------------------------------------------------
Kineococcus_radiotolerans__str      --------------------------------------------------
Tetrasphaera_jenkinsii_Ben_74       --------------------------------------------------
Knoellia_sinensis_KCTC_19936        --------------------------------------------------
Knoellia_subterranea_KCTC_1993      --------------------------------------------------
Knoellia_flava_TL1                  --------------------------------------------------
Knoellia_aerolata_DSM_18566         --------------------------------------------------
Tetrasphaera_elongata_Lp2           --------------------------------------------------
Intrasporangium_oryzae_NRRL_B-      --------------------------------------------------
Intrasporangium_calvum__strain      --------------------------------------------------
Intrasporangium_chromatireduce      --------------------------------------------------
Phycicoccus_dokdonensis             --------------------------------------------------
Phycicoccus_cremeus                 --------------------------------------------------
Janibacter_hoylei_PVAS-1            --------------------------------------------------
Janibacter_indicus                  --------------------------------------------------
Janibacter_melonis                  --------------------------------------------------
Austwickia_chelonae_NBRC_10520      --------------------------------------------------
Kineosphaera_limosa_NBRC_10034      --------------------------------------------------
Mobilicoccus_pelagius_NBRC_104      --------------------------------------------------
Corynebacterium_oculi               -------------------------------------TSAE---------
Corynebacterium_spheniscorum        GQPEAEGNLGGDGVSHRDEDVA------GEPTASEDATAAEGSEHSEASD
Corynebacterium_otitidis_ATCC_      GRPE------------------------------AKAPEAEGENQDEREE
Corynebacterium_atypicum            -EAVHAASPT-------------------TSPEPESVAATSPAQEEQTAE
Corynebacterium_frankenforsten      DDAIDDAAPADAG----ENGTA------GASPATPLFAAAGDADDDPAAE
Corynebacterium_kutscheri           TTHTHP-------------------------------VATDTTTTDTAAE
Corynebacterium_vitaeruminis_D      EPDAVPEQEER-------------------AEEPPADSAQAPAEADLADE
Corynebacterium_pseudotubercul      SEDSSP-------------------------MPAPPDSAADNAETDSQVD
Corynebacterium_epidermidicani      APEQVK--------------------------------DHQEDSQPEAVD
Corynebacterium_aquilae_DSM_44      GTPAATPITALSSARDDSS-----------ATRDAVDPGADTANSDPAAP
Corynebacterium_mustelae            PKHTYSPAHARSDEAESPGDSTIS------HGKSSTSPEEGS-TPHATID
Corynebacterium_matruchotii_AT      PSTDGTEANQETADATSSAISYLAPLHLAASARAGTDKEADSDTDNAKDD
Corynebacterium_durum_F0235         VFHQTLPAPRVVEHEEPVELP---------VATTELEPSEKQQNVVEMAD
Corynebacterium_accolens_ATCC_      ---------------------------------------------AASKP
Corynebacterium_flavescens          ------------------------------------ADVIAAADSAAAQP
Corynebacterium_camporealensis      ------------------------------------VQSQDNAEDAADTE
Corynebacterium_simulans            EDDAWGNVSRLPFAADADDSTDAA--------DSVNSAASSDADSAASTA
Corynebacterium_singulare           ---------------------------------SETSESKDSTASANSSA
Corynebacterium_marinum_DSM_44      RDLLAG------------------------------RTPEITAAPEETPE
Corynebacterium_pollutisoli         RALLMA------------------------------EVPEMESAAADSPE
Corynebacterium_testudinoris        ASLLPP------------------------------AAEEAPAEPE--PE
Corynebacterium_halotolerans_Y      GTSPVP------------------------------RDEPQQSTGRPGPR
Corynebacterium_phocae              ---------------------------------------ATLTAPQPEP-
Corynebacterium_casei_LMG_S-19      SGSHNGLSSISHLAPAAVSDDPDG--------DDAEDAEADFVASDEEAT
Corynebacterium_callunae_DSM_2      -----------------------------------------KEIPAPEPE
Corynebacterium_deserti_GIMN1.      -------------------------------------APEGESTPDHGAE
Corynebacterium_coyleae             PAPE---------------------------------EPATD--TEVTEE
Corynebacterium_ureicelerivora      AAPETA------------------------------SEPAAEPSAELAAE
Corynebacterium_riegelii            ---------------------------------------------ELKEE
Corynebacterium_mycetoides          -----------------------------------------DGHVKPDAP
Corynebacterium_lipophiloflavu      IDVEVV------------------------------EVDVAEVNVAEAAV
Corynebacterium_imitans             APAAAV------------------------------EEVEGGVEKQGPEA
Corynebacterium_cystitidis_DSM      GSDGLG------------------------------QPEQDAAPQEASDE
Corynebacterium_tuscaniense_DN      EDDENL------------------------------EVAEAEPVEEAKNE
Corynebacterium_genitalium_ATC      DDSENY------------------------------EVVEAELVDEPADS
Corynebacterium_appendicis_CIP      NSGDEY------------------------------ELVDAELVDEPSRP
Corynebacterium_doosanense_CAU      STPVTI------------------------------VNESGPTAQEPQPE
Corynebacterium_maris_DSM_4519      ---------------------------------------SLLPADEPKP-
Corynebacterium_uterequi            -------------------------------------AALRRVFNEPGAA
Corynebacterium_argentoratense      ALESSR-------------------------------GRADVSTVKASAE
Corynebacterium_sphenisci_DSM_      ---------------------------------------GDAAPDASGDE
Corynebacterium_freneyi_DNF004      PADGSRDDADV------------------------AAAAAESDHDAGDGD
Corynebacterium_lactis_RW2-5        FTTSD------------------------------APAPEDSGALTDQPN
Corynebacterium_jeikeium            LADATG-----------------------------SPAVADSASLADGSS
Corynebacterium_kroppenstedtii      TDAADVTDASS------------------------STGSTGSTSTDTPAE
Corynebacterium_terpenotabidum      --------------------------------ALLAPVPAG---------
Corynebacterium_variabile__str      -------------------------------ARELAAEEGGDTSADGDAS
Corynebacterium_glyciniphilum_      -------------------------------AEFFLPVTDELTEFLG-IP
Corynebacterium_jeikeium__stra      ---------------------------------DAPTASTGSASVEAEVD
Corynebacterium_resistens__str      -------------------------------QTSAGTPSEAATPSDAAVD
Corynebacterium_urealyticum__s      --------------------------------AAEGSKSGSEHGSEQAAD
Corynebacterium_glucuronolytic      ------------------------------------EILD----------
Corynebacterium_pyruviciproduc      ------------------------------------KLLVGEEKVQDEA-
Mycobacterium_szulgai               --------------------------------------------------
Mycobacterium_parmense              --------------------------------------------------
Mycobacterium_conspicuum            --------------------------------------------------
Mycolicibacillus_trivialis          --------------------------------------------------
Mycolicibacillus_koreensis          --------------------------------------------------
Mycobacterium_noviomagense          --------------------------------------------------
Mycolicibacter_sinensis__strai      --------------------------------------------------
Mycolicibacterium_aromaticivor      --------------------------------------------------
Mycolicibacterium_confluentis       --------------------------------------------------
Mycolicibacterium_rhodesiae__s      --------------------------------------------------
Mycolicibacterium_rutilum           --------------------------------------------------
Mycolicibacterium_cosmeticum        --------------------------------------------------
Mycolicibacterium_diernhoferi       --------------------------------------------------
Mycolicibacterium_gilvum__stra      --------------------------------------------------
Mycolicibacterium_smegmatis__s      --------------------------------------------------
Mycolicibacterium_doricum           --------------------------------------------------
Mycolicibacterium_insubricum        --------------------------------------------------
Mycolicibacterium_fallax__Myco      --------------------------------------------------
Amycolatopsis_sacchari              --------------------------------------------------
Yuhushiella_deserti                 --------------------------------------------------
Saccharomonospora_marina_XMU15      --------------------------------------------------
Amycolatopsis_saalfeldensis         --------------------------------------------------
Saccharomonospora_xinjiangensi      --------------------------------------------------
Haloechinothrix_alba                --------------------------------------------------
Actinosynnema_mirum__strain_AT      --------------------------------------------------
Lentzea_albida                      --------------------------------------------------
Kibdelosporangium_phytohabitan      --------------------------------------------------
Kibdelosporangium_aridum            --------------------------------------------------
Kutzneria_albida_DSM_43870          --------------------------------------------------
Actinoalloteichus_hoggarensis       --------------------------------------------------
Streptoalloteichus_hindustanus      --------------------------------------------------
Allokutzneria_albata                --------------------------------------------------
Alloactinosynnema_iranicum          --------------------------------------------------
Actinokineospora_bangkokensis       --------------------------------------------------
Saccharopolyspora_erythraea__s      --------------------------------------------------
Actinopolyspora_xinjiangensis       --------------------------------------------------
Pseudonocardia_oroxyli              --------------------------------------------------
Pseudonocardia_ammonioxydans        --------------------------------------------------
Pseudonocardia_autotrophica__A      --------------------------------------------------
Pseudonocardia_thermophila          --------------------------------------------------
Pseudonocardia_dioxanivorans__      --------------------------------------------------
Gordonia_araii_NBRC_100433          --------------------------------------------------
Gordonia_effusa_NBRC_100432         --------------------------------------------------
Gordonia_sputi_NBRC_100414          --------------------------------------------------
Gordonia_polyisoprenivorans__s      --------------------------------------------------
Gordonia_soli_NBRC_108243           --------------------------------------------------
Gordonia_rhizosphera_NBRC_1606      --------------------------------------------------
Gordonia_bronchialis__strain_A      --------------------------------------------------
Gordonia_westfalica                 --------------------------------------------------
Williamsia_sterculiae               --------------------------------------------------
Gordonia_amarae_NBRC_15530          --------------------------------------------------
Mycobacteroides_abscessus__str      --------------------------------------------------
Rhodococcus_kyotonensis             --------------------------------------------------
Rhodococcus_fascians_D188           --------------------------------------------------
Rhodococcus_hoagii__strain_103      --------------------------------------------------
Rhodococcus_triatomae               --------------------------------------------------
Rhodococcus_triatomae_BKS_15-1      --------------------------------------------------
Rhodococcus_pyridinivorans_SB3      --------------------------------------------------
Nocardia_terpenica                  --------------------------------------------------
Nocardia_nova_SH22a                 --------------------------------------------------
Nocardia_seriolae                   --------------------------------------------------
Nocardia_mangyaensis                --------------------------------------------------
Nocardia_brasiliensis_ATCC_700      --------------------------------------------------
Nocardia_cyriacigeorgica__stra      --------------------------------------------------
Hoyosella_subflava__strain_DSM      --------------------------------------------------
Tsukamurella_paurometabola__st      --------------------------------------------------
Dietzia_maris                       --------------------------------------------------
Dietzia_timorensis                  EDESEGEASGETSSAAKKSTEPSTLPH-----------------------
Nakamurella_multipartita__stra      --------------------------------------------------
Nakamurella_panacisegetis           --------------------------------------------------
Segniliparus_rotundus__strain_      --------------------------------------------------
Gordonia_malaquae_NBRC_108250       --------------------------------------------------
Gordonia_sihwensis_NBRC_108236      --------------------------------------------------
Gordonia_hirsuta_DSM_44140_=_N      --------------------------------------------------
Jatrophihabitans_endophyticus       --------------------------------------------------
Geodermatophilus_nigrescens         --------------------------------------------------
Geodermatophilus_saharensis         --------------------------------------------------
Blastococcus_endophyticus           --------------------------------------------------
Geodermatophilus_africanus          --------------------------------------------------
Blastococcus_saxobsidens__stra      --------------------------------------------------
Modestobacter_marinus               --------------------------------------------------
Modestobacter_caceresii             --------------------------------------------------
Klenkia_soli                        --------------------------------------------------
Frankia_symbiont_subsp._Datisc      --------------------------------------------------
Frankia_alni__strain_ACN14a_        --------------------------------------------------
Frankia_casuarinae__strain_DSM      --------------------------------------------------
Frankia_inefficax__strain_DSM_      --------------------------------------------------
Glycomyces_harbinensis              --------------------------------------------------
Stackebrandtia_nassauensis__st      --------------------------------------------------
Micromonospora_carbonacea           --------------------------------------------------
Cryptosporangium_aurantiacum        --------------------------------------------------
Cryptosporangium_arvum_DSM_447      --------------------------------------------------
Acidothermus_cellulolyticus__s      --------------------------------------------------
Streptomyces_xiamenensis            --------------------------------------------------
Streptomyces_qinglanensis           --------------------------------------------------
Streptomyces_tsukubensis__stra      --------------------------------------------------
Streptomyces_gilvigriseus           --------------------------------------------------
Streptomyces_thermoautotrophic      --------------------------------------------------
Catenulispora_acidiphila__stra      --------------------------------------------------
Nocardiopsis_sinuspersici           --------------------------------------------------
Nocardiopsis_dassonvillei__str      --------------------------------------------------
Nocardiopsis_alba__strain_ATCC      --------------------------------------------------
Nocardiopsis_flavescens             --------------------------------------------------
Thermobifida_cellulosilytica_T      --------------------------------------------------
Marinactinospora_thermotoleran      --------------------------------------------------
Streptomonospora_alba               --------------------------------------------------
Nonomuraea_maritima                 --------------------------------------------------
Thermostaphylospora_chromogena      --------------------------------------------------
Sinosporangium_album                --------------------------------------------------
Streptosporangium_roseum__stra      --------------------------------------------------
Streptosporangium_subroseum         --------------------------------------------------
Planomonospora_sphaerica            --------------------------------------------------
Thermobispora_bispora__strain_      --------------------------------------------------
Microbispora_rosea                  --------------------------------------------------
Nonomuraea_jiangxiensis             --------------------------------------------------
Actinomadura_madurae                --------------------------------------------------
Actinomadura_mexicana               --------------------------------------------------
Actinomadura_meyerae                --------------------------------------------------
Thermomonospora_curvata__strai      --------------------------------------------------
Nonomuraea_pusilla                  --------------------------------------------------
Aeromicrobium_choanae               --------------------------------------------------
Aeromicrobium_marinum_DSM_1527      --------------------------------------------------
Kribbella_flavida__strain_DSM_      --------------------------------------------------
Jiangella_alkaliphila               --------------------------------------------------
Actinopolymorpha_cephalotaxi        --------------------------------------------------
Tessaracoccus_bendigoensis_DSM      --------------------------------------------------
Tessaracoccus_flavescens            --------------------------------------------------
Tessaracoccus_lapidicaptus          --------------------------------------------------
Tessaracoccus_flavus                --------------------------------------------------
Pseudopropionibacterium_propio      --------------------------------------------------
Tessaracoccus_oleiagri              --------------------------------------------------
[Propionibacterium]_humerusii_      --------------------------------------------------
Cutibacterium_granulosum_DSM_2      --------------------------------------------------
Propionibacterium_cyclohexanic      --------------------------------------------------
Auraticoccus_monumenti              --------------------------------------------------
Raineyella_antarctica               --------------------------------------------------
Microlunatus_phosphovorus__str      --------------------------------------------------
Friedmanniella_luteola              --------------------------------------------------
Friedmanniella_flava                --------------------------------------------------
Friedmanniella_sagamiharensis       --------------------------------------------------
Microlunatus_soli                   --------------------------------------------------
Nocardioides_dokdonensis_FR143      --------------------------------------------------
Nocardioides_psychrotolerans        --------------------------------------------------
Nocardioides_lianchengensis         --------------------------------------------------
Nocardioides_exalbidus              --------------------------------------------------
Nocardioides_luteus                 --------------------------------------------------
Nocardioides_terrae                 --------------------------------------------------
Nocardioides_simplex__Arthroba      --------------------------------------------------
Marmoricola_scoriae                 --------------------------------------------------
Arthrobacter_crystallopoietes_      --------------------------------------------------
Arthrobacter_crystallopoietes       --------------------------------------------------
Arthrobacter_subterraneus           --------------------------------------------------
Arthrobacter_agilis                 --------------------------------------------------
Pseudarthrobacter_sulfonivoran      --------------------------------------------------
Pseudarthrobacter_chlorophenol      --------------------------------------------------
Arthrobacter_globiformis_NBRC_      --------------------------------------------------
Paenarthrobacter_aurescens__st      --------------------------------------------------
Arthrobacter_cupressi               --------------------------------------------------
Paeniglutamicibacter_gangotrie      --------------------------------------------------
Arthrobacter_rhombi                 --------------------------------------------------
Renibacterium_salmoninarum__st      --------------------------------------------------
Arthrobacter_alpinus1               --------------------------------------------------
Arthrobacter_alpinus2               --------------------------------------------------
Neomicrococcus_aestuarii            --------------------------------------------------
Arthrobacter_woluwensis             --------------------------------------------------
Tersicoccus_phoenicis               --------------------------------------------------
Sinomonas_humi                      --------------------------------------------------
Sinomonas_atrocyanea                --------------------------------------------------
Enteractinococcus_helveticum        --------------------------------------------------
Micrococcus_terreus                 --------------------------------------------------
Glutamicibacter_arilaitensis__      --------------------------------------------------
Nesterenkonia_jeotgali              --------------------------------------------------
Micrococcus_luteus__strain_ATC      VAEEDAEGPVDATTHADDAAEEGERAP-----------------------
Rothia_dentocariosa__strain_AT      --------------------------------------------------
Rothia_mucilaginosa__strain_DY      --------------------------------------------------
Rothia_nasimurium                   --------------------------------------------------
Kocuria_flava                       --------------------------------------------------
Kocuria_polaris                     --------------------------------------------------
Kocuria_indica                      --------------------------------------------------
Kocuria_rhizophila__strain_ATC      --------------------------------------------------
Gardnerella_vaginalis__strain_      --------------------------------------------------
Gardnerella_vaginalis__strain_      --------------------------------------------------
Bifidobacterium_gallinarum          --------------------------------------------------
Bifidobacterium_adolescentis__      --------------------------------------------------
Bifidobacterium_biavatii_DSM_2      --------------------------------------------------
Bifidobacterium_subtile             --------------------------------------------------
Bifidobacterium_saguini_DSM_23      --------------------------------------------------
Bifidobacterium_reuteri_DSM_23      --------------------------------------------------
Bifidobacterium_longum__strain      --------------------------------------------------
Bifidobacterium_bifidum__strai      --------------------------------------------------
Bifidobacterium_thermophilum        --------------------------------------------------
Bifidobacterium_thermophilum_R      --------------------------------------------------
Bifidobacterium_tsurumiense         --------------------------------------------------
Bifidobacterium_cuniculi            --------------------------------------------------
Bifidobacterium_choerinum           --------------------------------------------------
Bifidobacterium_pseudolongum_P      --------------------------------------------------
Bifidobacterium_mongoliense_DS      --------------------------------------------------
Bifidobacterium_bohemicum_DSM_      --------------------------------------------------
Bifidobacterium_commune             --------------------------------------------------
Bifidobacterium_callitrichos_D      --------------------------------------------------
Bifidobacterium_stellenboschen      --------------------------------------------------
Bifidobacterium_bombi_DSM_1970      --------------------------------------------------
Bifidobacterium_asteroides__st      --------------------------------------------------
Bifidobacterium_coryneforme         --------------------------------------------------
Bifidobacterium_psychraerophil      --------------------------------------------------
Bifidobacterium_magnum              --------------------------------------------------
Bifidobacterium_gallicum_DSM_2      --------------------------------------------------
Cnuibacter_physcomitrellae          --------------------------------------------------
Herbiconiux_ginsengi                --------------------------------------------------
Mycetocola_reblochoni_REB411        --------------------------------------------------
Mycetocola_miduiensis               --------------------------------------------------
Okibacterium_fritillariae           --------------------------------------------------
Microbacterium_humi                 --------------------------------------------------
Plantibacter_flavus                 --------------------------------------------------
Leifsonia_xyli_subsp._cynodont      --------------------------------------------------
Leifsonia_xyli                      --------------------------------------------------
Agromyces_aureus                    --------------------------------------------------
Microterricola_viridarii            --------------------------------------------------
Cryobacterium_flavum                --------------------------------------------------
Cryobacterium_roopkundense          --------------------------------------------------
Cryobacterium_arcticum              --------------------------------------------------
Agromyces_flavus                    --------------------------------------------------
Leifsonia_rubra_CMS_76R             --------------------------------------------------
Rathayibacter_tritici               --------------------------------------------------
Clavibacter_michiganensis_subs      --------------------------------------------------
Microbacterium_trichothecenoly      --------------------------------------------------
Microbacterium_testaceum__stra      --------------------------------------------------
Microbacterium_aurum                --------------------------------------------------
Microbacterium_ginsengisoli         --------------------------------------------------
Microbacterium_maritypicum_MF1      --------------------------------------------------
Microbacterium_azadirachtae         --------------------------------------------------
Microbacterium_sediminis            --------------------------------------------------
Microbacterium_mangrovi             --------------------------------------------------
Curtobacterium_flaccumfaciens_      --------------------------------------------------
Agrococcus_jejuensis                --------------------------------------------------
Agrococcus_baldri                   --------------------------------------------------
Agrococcus_casei_LMG_22410          --------------------------------------------------
Leucobacter_komagatae               --------------------------------------------------
Rhodoluna_lacicola                  --------------------------------------------------
Tropheryma_whipplei__strain_Tw      --------------------------------------------------
Alloscardovia_macacae               --------------------------------------------------
                                                                                      

Cellulomonas_fimi__strain_ATCC      --------------------------------------------------
Cellulomonas_flavigena__strain      --------------------------------------------------
Cellulomonas_gilvus__strain_AT      --------------------------------------------------
Cellulomonas_marina                 --------------------------------------------------
Cellulomonas_carbonis_T26           --------------------------------------------------
Cellulomonas_bogoriensis_69B4_      --------------------------------------------------
Sanguibacter_marinus                --------------------------------------------------
Sanguibacter_keddieii__strain_      --------------------------------------------------
Sanguibacter_gelidistatuariae       --------------------------------------------------
Haloactinobacterium_album           --------------------------------------------------
Beutenbergia_cavernae__strain_      --------------------------------------------------
Jonesia_denitrificans__strain_      --------------------------------------------------
Krasilnikoviella_flava              --------------------------------------------------
Isoptericola_variabilis__strai      --------------------------------------------------
Isoptericola_dokdonensis_DS-3       --------------------------------------------------
Xylanimonas_cellulosilytica__s      --------------------------------------------------
Cellulosimicrobium_cellulans__      --------------------------------------------------
Actinomyces_nasicola                --------------------------------------------------
Actinomyces_ruminicola              --------------------------------------------------
Actinomyces_urogenitalis_DSM_1      --------------------------------------------------
Actinomyces_johnsonii_F0542         --------------------------------------------------
Actinomyces_radicidentis            --------------------------------------------------
Actinomyces_graevenitzii_C83        --------------------------------------------------
Actinomyces_hordeovulneris          --------------------------------------------------
Actinomyces_marimammalium           --------------------------------------------------
Gleimia_coleocanis_DSM_15436        --------------------------------------------------
Mobiluncus_curtisii__strain_AT      --------------------------------------------------
Schaalia_turicensis_ACS-279-V-      --------------------------------------------------
Schaalia_cardiffensis_F0333         --------------------------------------------------
Schaalia_odontolytica_ATCC_179      --------------------------------------------------
Actinomyces_hongkongensis           --------------------------------------------------
Schaalia_radingae                   --------------------------------------------------
Arcanobacterium_phocae              --------------------------------------------------
Arcanobacterium_haemolyticum__      --------------------------------------------------
Trueperella_bernardiae              --------------------------------------------------
Actinotignum_schaalii               --------------------------------------------------
Actinobaculum_suis                  --------------------------------------------------
Brevibacterium_mcbrellneri_ATC      --------------------------------------------------
Brevibacterium_yomogidense          --------------------------------------------------
Brevibacterium_casei_S18            --------------------------------------------------
Brevibacterium_linens               --------------------------------------------------
Brachybacterium_muris_UCD-AY4       --------------------------------------------------
Brachybacterium_faecium__strai      --------------------------------------------------
Brachybacterium_phenoliresiste      --------------------------------------------------
Brachybacterium_nesterenkovii       --------------------------------------------------
Dermabacter_vaginalis               --------------------------------------------------
Kytococcus_aerolatus                --------------------------------------------------
Kytococcus_sedentarius__strain      --------------------------------------------------
Serinicoccus_chungangensis          --------------------------------------------------
Kineococcus_radiotolerans__str      --------------------------------------------------
Tetrasphaera_jenkinsii_Ben_74       --------------------------------------------------
Knoellia_sinensis_KCTC_19936        --------------------------------------------------
Knoellia_subterranea_KCTC_1993      --------------------------------------------------
Knoellia_flava_TL1                  --------------------------------------------------
Knoellia_aerolata_DSM_18566         --------------------------------------------------
Tetrasphaera_elongata_Lp2           --------------------------------------------------
Intrasporangium_oryzae_NRRL_B-      --------------------------------------------------
Intrasporangium_calvum__strain      --------------------------------------------------
Intrasporangium_chromatireduce      --------------------------------------------------
Phycicoccus_dokdonensis             --------------------------------------------------
Phycicoccus_cremeus                 --------------------------------------------------
Janibacter_hoylei_PVAS-1            --------------------------------------------------
Janibacter_indicus                  --------------------------------------------------
Janibacter_melonis                  --------------------------------------------------
Austwickia_chelonae_NBRC_10520      --------------------------------------------------
Kineosphaera_limosa_NBRC_10034      --------------------------------------------------
Mobilicoccus_pelagius_NBRC_104      --------------------------------------------------
Corynebacterium_oculi               -------------------------------------DKG----------
Corynebacterium_spheniscorum        TASSSDE----------------------------EADKAPEQSGAPAGG
Corynebacterium_otitidis_ATCC_      RP---------------------------------EPEPAPEPARP----
Corynebacterium_atypicum            SEPPAPE----------------------------TEAEAPDQPRAT---
Corynebacterium_frankenforsten      TDGPAHD----------------------------GAAGAGEPAHRAGHA
Corynebacterium_kutscheri           KKHT------------------------------DTPESS-VTEVEKTVT
Corynebacterium_vitaeruminis_D      QDQP------------------------------EAAEEAPAAPIHREPR
Corynebacterium_pseudotubercul      KVEPP----------------------------CESEEAHPADNAVASIA
Corynebacterium_epidermidicani      KPAP-------------------------------------------RPE
Corynebacterium_aquilae_DSM_44      VPAAGENSTGDTGDTVDSVDTVDTGDTATASDTGNTGDTGDTQHTHNSED
Corynebacterium_mustelae            SIAPLQP----------------------------------LTPMSEIGD
Corynebacterium_matruchotii_AT      TDATTQSD---------------------------SKKSATSSPITAVYS
Corynebacterium_durum_F0235         TPQETPN----------------------------LPKDLPEHLSGVTPE
Corynebacterium_accolens_ATCC_      E---------------------------------PPKLAPMPKPSHEE--
Corynebacterium_flavescens          QQ-------------------------------QPSEGAGVAAPASQRRQ
Corynebacterium_camporealensis      DK-------------------------------QASASTASALSSTPLTT
Corynebacterium_simulans            SAGEHEQRDAEAKKD-------------DDESSTAAESTDSTAPAEPQLT
Corynebacterium_singulare           DQGS---------------------------DHTTATTSTTPSPATAHEP
Corynebacterium_marinum_DSM_44      -------------------------------RQPEPEPEPVPRPAS----
Corynebacterium_pollutisoli         ETATGTGVETDTETP-------------DATETTDTTDQPAPEPE-----
Corynebacterium_testudinoris        --------------------------------------EPVVEVE-----
Corynebacterium_halotolerans_Y      ETEP-VPEPTEPATS-------------AEVTPDASDAEPSAAPAAPAAP
Corynebacterium_phocae              ----------------------------AEKEEPKPAPQPAAVAA-----
Corynebacterium_casei_LMG_S-19      ASNVSELAAEEGSTE-------------DEVEQPDKADAPSAASAPVH--
Corynebacterium_callunae_DSM_2      ------------------------------------VPVVLEAVSP----
Corynebacterium_deserti_GIMN1.      ------------------------------------APVVLEAVATPDSY
Corynebacterium_coyleae             ---------------------------------EQPAQPVAPAPE-----
Corynebacterium_ureicelerivora      P------------------------------AVPEPAPEPAPTPV-----
Corynebacterium_riegelii            -----------------------------------PTPEPEPAPE-----
Corynebacterium_mycetoides          -------------------------------DEAS--PVYDSIA------
Corynebacterium_lipophiloflavu      G------------------------------QEQSDTPTFDSLPR-----
Corynebacterium_imitans             P------------------------------AEHDDTPEYSALSK-----
Corynebacterium_cystitidis_DSM      A------------------------------LDGSETPEFDRLAENAP--
Corynebacterium_tuscaniense_DN      ---ERGGPNLTLCTP---------------------EPENPETKSSP---
Corynebacterium_genitalium_ATC      PEPEFTRPTFTVYSADSIVEPADAQPADPVKQAGSVEPAQPAEPAEPE--
Corynebacterium_appendicis_CIP      TFTVYSGDEPDDPEDSEETPPAPEPAEEPVVEEPAQEPADEPAHEPEE--
Corynebacterium_doosanense_CAU      P-----------------------------AAEVETVAEETPAAR-----
Corynebacterium_maris_DSM_4519      -----------------------------------VEHRPAGVSK-----
Corynebacterium_uterequi            S-------------------------------------------------
Corynebacterium_argentoratense      TAT--------------------------------AGDDVASSPAKP---
Corynebacterium_sphenisci_DSM_      PAPA-----------------------------EGPAP---ARPVL----
Corynebacterium_freneyi_DNF004      EAGK-----------------------------TGSEPETAASAES----
Corynebacterium_lactis_RW2-5        SANE-----------------------------QDISPTEERREAE----
Corynebacterium_jeikeium            AATA-----------------------------TASGSSGESATAERGST
Corynebacterium_kroppenstedtii      TAPQ-----------------------------SDDSGSSHTDNVSSVDN
Corynebacterium_terpenotabidum      PATP-------------------------------PAEDAPADQDAPAPA
Corynebacterium_variabile__str      DATPD---------------------------TATSAESAASAEPETSTG
Corynebacterium_glyciniphilum_      TAVPE---------------------------TTETEDAAGTTDPGAPDT
Corynebacterium_jeikeium__stra      PRSVASEGS--------------------GSETTSADSTAGPADAATDPA
Corynebacterium_resistens__str      SASVDSSAD--------------------AATNPSPLSTALGSLTATPSS
Corynebacterium_urealyticum__s      AAGVPAADTEDPG----------------AEAKDASEDDAGSGTSGDGLA
Corynebacterium_glucuronolytic      -----------------------------------KKVEEAAAPEP----
Corynebacterium_pyruviciproduc      -----------------------------------PRVEQVQPPADK---
Mycobacterium_szulgai               --------------------------------------------------
Mycobacterium_parmense              --------------------------------------------------
Mycobacterium_conspicuum            --------------------------------------------------
Mycolicibacillus_trivialis          --------------------------------------------------
Mycolicibacillus_koreensis          --------------------------------------------------
Mycobacterium_noviomagense          --------------------------------------------------
Mycolicibacter_sinensis__strai      --------------------------------------------------
Mycolicibacterium_aromaticivor      --------------------------------------------------
Mycolicibacterium_confluentis       --------------------------------------------------
Mycolicibacterium_rhodesiae__s      --------------------------------------------------
Mycolicibacterium_rutilum           --------------------------------------------------
Mycolicibacterium_cosmeticum        --------------------------------------------------
Mycolicibacterium_diernhoferi       --------------------------------------------------
Mycolicibacterium_gilvum__stra      --------------------------------------------------
Mycolicibacterium_smegmatis__s      --------------------------------------------------
Mycolicibacterium_doricum           --------------------------------------------------
Mycolicibacterium_insubricum        --------------------------------------------------
Mycolicibacterium_fallax__Myco      --------------------------------------------------
Amycolatopsis_sacchari              --------------------------------------------------
Yuhushiella_deserti                 --------------------------------------------------
Saccharomonospora_marina_XMU15      --------------------------------------------------
Amycolatopsis_saalfeldensis         --------------------------------------------------
Saccharomonospora_xinjiangensi      --------------------------------------------------
Haloechinothrix_alba                --------------------------------------------------
Actinosynnema_mirum__strain_AT      --------------------------------------------------
Lentzea_albida                      --------------------------------------------------
Kibdelosporangium_phytohabitan      --------------------------------------------------
Kibdelosporangium_aridum            --------------------------------------------------
Kutzneria_albida_DSM_43870          --------------------------------------------------
Actinoalloteichus_hoggarensis       --------------------------------------------------
Streptoalloteichus_hindustanus      --------------------------------------------------
Allokutzneria_albata                --------------------------------------------------
Alloactinosynnema_iranicum          --------------------------------------------------
Actinokineospora_bangkokensis       --------------------------------------------------
Saccharopolyspora_erythraea__s      --------------------------------------------------
Actinopolyspora_xinjiangensis       --------------------------------------------------
Pseudonocardia_oroxyli              --------------------------------------------------
Pseudonocardia_ammonioxydans        --------------------------------------------------
Pseudonocardia_autotrophica__A      --------------------------------------------------
Pseudonocardia_thermophila          --------------------------------------------------
Pseudonocardia_dioxanivorans__      --------------------------------------------------
Gordonia_araii_NBRC_100433          --------------------------------------------------
Gordonia_effusa_NBRC_100432         --------------------------------------------------
Gordonia_sputi_NBRC_100414          --------------------------------------------------
Gordonia_polyisoprenivorans__s      --------------------------------------------------
Gordonia_soli_NBRC_108243           --------------------------------------------------
Gordonia_rhizosphera_NBRC_1606      --------------------------------------------------
Gordonia_bronchialis__strain_A      --------------------------------------------------
Gordonia_westfalica                 --------------------------------------------------
Williamsia_sterculiae               --------------------------------------------------
Gordonia_amarae_NBRC_15530          --------------------------------------------------
Mycobacteroides_abscessus__str      --------------------------------------------------
Rhodococcus_kyotonensis             --------------------------------------------------
Rhodococcus_fascians_D188           --------------------------------------------------
Rhodococcus_hoagii__strain_103      --------------------------------------------------
Rhodococcus_triatomae               --------------------------------------------------
Rhodococcus_triatomae_BKS_15-1      --------------------------------------------------
Rhodococcus_pyridinivorans_SB3      --------------------------------------------------
Nocardia_terpenica                  --------------------------------------------------
Nocardia_nova_SH22a                 --------------------------------------------------
Nocardia_seriolae                   --------------------------------------------------
Nocardia_mangyaensis                --------------------------------------------------
Nocardia_brasiliensis_ATCC_700      --------------------------------------------------
Nocardia_cyriacigeorgica__stra      --------------------------------------------------
Hoyosella_subflava__strain_DSM      --------------------------------------------------
Tsukamurella_paurometabola__st      --------------------------------------------------
Dietzia_maris                       ------------------------------------------------VA
Dietzia_timorensis                  ------------------------GPEPSLVGTSSKTTPANDGGDADTLA
Nakamurella_multipartita__stra      --------------------------------------------------
Nakamurella_panacisegetis           --------------------------------------------------
Segniliparus_rotundus__strain_      --------------------------------------------------
Gordonia_malaquae_NBRC_108250       --------------------------------------------------
Gordonia_sihwensis_NBRC_108236      --------------------------------------------------
Gordonia_hirsuta_DSM_44140_=_N      --------------------------------------------------
Jatrophihabitans_endophyticus       --------------------------------------------------
Geodermatophilus_nigrescens         --------------------------------------------------
Geodermatophilus_saharensis         --------------------------------------------------
Blastococcus_endophyticus           --------------------------------------------------
Geodermatophilus_africanus          --------------------------------------------------
Blastococcus_saxobsidens__stra      --------------------------------------------------
Modestobacter_marinus               --------------------------------------------------
Modestobacter_caceresii             --------------------------------------------------
Klenkia_soli                        --------------------------------------------------
Frankia_symbiont_subsp._Datisc      --------------------------------------------------
Frankia_alni__strain_ACN14a_        --------------------------------------------------
Frankia_casuarinae__strain_DSM      --------------------------------------------------
Frankia_inefficax__strain_DSM_      --------------------------------------------------
Glycomyces_harbinensis              --------------------------------------------------
Stackebrandtia_nassauensis__st      --------------------------------------------------
Micromonospora_carbonacea           --------------------------------------------------
Cryptosporangium_aurantiacum        --------------------------------------------------
Cryptosporangium_arvum_DSM_447      --------------------------------------------------
Acidothermus_cellulolyticus__s      --------------------------------------------------
Streptomyces_xiamenensis            --------------------------------------------------
Streptomyces_qinglanensis           --------------------------------------------------
Streptomyces_tsukubensis__stra      --------------------------------------------------
Streptomyces_gilvigriseus           --------------------------------------------------
Streptomyces_thermoautotrophic      --------------------------------------------------
Catenulispora_acidiphila__stra      --------------------------------------------------
Nocardiopsis_sinuspersici           --------------------------------------------------
Nocardiopsis_dassonvillei__str      --------------------------------------------------
Nocardiopsis_alba__strain_ATCC      --------------------------------------------------
Nocardiopsis_flavescens             --------------------------------------------------
Thermobifida_cellulosilytica_T      --------------------------------------------------
Marinactinospora_thermotoleran      --------------------------------------------------
Streptomonospora_alba               --------------------------------------------------
Nonomuraea_maritima                 --------------------------------------------------
Thermostaphylospora_chromogena      --------------------------------------------------
Sinosporangium_album                --------------------------------------------------
Streptosporangium_roseum__stra      --------------------------------------------------
Streptosporangium_subroseum         --------------------------------------------------
Planomonospora_sphaerica            --------------------------------------------------
Thermobispora_bispora__strain_      --------------------------------------------------
Microbispora_rosea                  --------------------------------------------------
Nonomuraea_jiangxiensis             --------------------------------------------------
Actinomadura_madurae                --------------------------------------------------
Actinomadura_mexicana               --------------------------------------------------
Actinomadura_meyerae                --------------------------------------------------
Thermomonospora_curvata__strai      --------------------------------------------------
Nonomuraea_pusilla                  --------------------------------------------------
Aeromicrobium_choanae               --------------------------------------------------
Aeromicrobium_marinum_DSM_1527      --------------------------------------------------
Kribbella_flavida__strain_DSM_      --------------------------------------------------
Jiangella_alkaliphila               --------------------------------------------------
Actinopolymorpha_cephalotaxi        --------------------------------------------------
Tessaracoccus_bendigoensis_DSM      --------------------------------------------------
Tessaracoccus_flavescens            --------------------------------------------------
Tessaracoccus_lapidicaptus          --------------------------------------------------
Tessaracoccus_flavus                --------------------------------------------------
Pseudopropionibacterium_propio      --------------------------------------------------
Tessaracoccus_oleiagri              --------------------------------------------------
[Propionibacterium]_humerusii_      --------------------------------------------------
Cutibacterium_granulosum_DSM_2      --------------------------------------------------
Propionibacterium_cyclohexanic      --------------------------------------------------
Auraticoccus_monumenti              --------------------------------------------------
Raineyella_antarctica               --------------------------------------------------
Microlunatus_phosphovorus__str      --------------------------------------------------
Friedmanniella_luteola              --------------------------------------------------
Friedmanniella_flava                --------------------------------------------------
Friedmanniella_sagamiharensis       --------------------------------------------------
Microlunatus_soli                   --------------------------------------------------
Nocardioides_dokdonensis_FR143      --------------------------------------------------
Nocardioides_psychrotolerans        --------------------------------------------------
Nocardioides_lianchengensis         --------------------------------------------------
Nocardioides_exalbidus              --------------------------------------------------
Nocardioides_luteus                 --------------------------------------------------
Nocardioides_terrae                 --------------------------------------------------
Nocardioides_simplex__Arthroba      --------------------------------------------------
Marmoricola_scoriae                 --------------------------------------------------
Arthrobacter_crystallopoietes_      --------------------------------------------------
Arthrobacter_crystallopoietes       --------------------------------------------------
Arthrobacter_subterraneus           --------------------------------------------------
Arthrobacter_agilis                 --------------------------------------------------
Pseudarthrobacter_sulfonivoran      --------------------------------------------------
Pseudarthrobacter_chlorophenol      --------------------------------------------------
Arthrobacter_globiformis_NBRC_      --------------------------------------------------
Paenarthrobacter_aurescens__st      --------------------------------------------------
Arthrobacter_cupressi               --------------------------------------------------
Paeniglutamicibacter_gangotrie      --------------------------------------------------
Arthrobacter_rhombi                 --------------------------------------------------
Renibacterium_salmoninarum__st      --------------------------------------------------
Arthrobacter_alpinus1               --------------------------------------------------
Arthrobacter_alpinus2               --------------------------------------------------
Neomicrococcus_aestuarii            --------------------------------------------------
Arthrobacter_woluwensis             --------------------------------------------------
Tersicoccus_phoenicis               --------------------------------------------------
Sinomonas_humi                      --------------------------------------------------
Sinomonas_atrocyanea                --------------------------------------------------
Enteractinococcus_helveticum        --------------------------------------------------
Micrococcus_terreus                 --------------------------------------------------
Glutamicibacter_arilaitensis__      --------------------------------------------------
Nesterenkonia_jeotgali              --------------------------------------------------
Micrococcus_luteus__strain_ATC      --------------------------------------------------
Rothia_dentocariosa__strain_AT      --------------------------------------------------
Rothia_mucilaginosa__strain_DY      --------------------------------------------------
Rothia_nasimurium                   --------------------------------------------------
Kocuria_flava                       --------------------------------------------------
Kocuria_polaris                     --------------------------------------------------
Kocuria_indica                      --------------------------------------------------
Kocuria_rhizophila__strain_ATC      --------------------------------------------------
Gardnerella_vaginalis__strain_      --------------------------------------------------
Gardnerella_vaginalis__strain_      --------------------------------------------------
Bifidobacterium_gallinarum          --------------------------------------------------
Bifidobacterium_adolescentis__      --------------------------------------------------
Bifidobacterium_biavatii_DSM_2      --------------------------------------------------
Bifidobacterium_subtile             --------------------------------------------------
Bifidobacterium_saguini_DSM_23      --------------------------------------------------
Bifidobacterium_reuteri_DSM_23      --------------------------------------------------
Bifidobacterium_longum__strain      --------------------------------------------------
Bifidobacterium_bifidum__strai      --------------------------------------------------
Bifidobacterium_thermophilum        --------------------------------------------------
Bifidobacterium_thermophilum_R      --------------------------------------------------
Bifidobacterium_tsurumiense         --------------------------------------------------
Bifidobacterium_cuniculi            --------------------------------------------------
Bifidobacterium_choerinum           --------------------------------------------------
Bifidobacterium_pseudolongum_P      --------------------------------------------------
Bifidobacterium_mongoliense_DS      --------------------------------------------------
Bifidobacterium_bohemicum_DSM_      --------------------------------------------------
Bifidobacterium_commune             --------------------------------------------------
Bifidobacterium_callitrichos_D      --------------------------------------------------
Bifidobacterium_stellenboschen      --------------------------------------------------
Bifidobacterium_bombi_DSM_1970      --------------------------------------------------
Bifidobacterium_asteroides__st      --------------------------------------------------
Bifidobacterium_coryneforme         --------------------------------------------------
Bifidobacterium_psychraerophil      --------------------------------------------------
Bifidobacterium_magnum              --------------------------------------------------
Bifidobacterium_gallicum_DSM_2      --------------------------------------------------
Cnuibacter_physcomitrellae          --------------------------------------------------
Herbiconiux_ginsengi                --------------------------------------------------
Mycetocola_reblochoni_REB411        --------------------------------------------------
Mycetocola_miduiensis               --------------------------------------------------
Okibacterium_fritillariae           --------------------------------------------------
Microbacterium_humi                 --------------------------------------------------
Plantibacter_flavus                 --------------------------------------------------
Leifsonia_xyli_subsp._cynodont      --------------------------------------------------
Leifsonia_xyli                      --------------------------------------------------
Agromyces_aureus                    --------------------------------------------------
Microterricola_viridarii            --------------------------------------------------
Cryobacterium_flavum                --------------------------------------------------
Cryobacterium_roopkundense          --------------------------------------------------
Cryobacterium_arcticum              --------------------------------------------------
Agromyces_flavus                    --------------------------------------------------
Leifsonia_rubra_CMS_76R             --------------------------------------------------
Rathayibacter_tritici               --------------------------------------------------
Clavibacter_michiganensis_subs      --------------------------------------------------
Microbacterium_trichothecenoly      --------------------------------------------------
Microbacterium_testaceum__stra      --------------------------------------------------
Microbacterium_aurum                --------------------------------------------------
Microbacterium_ginsengisoli         --------------------------------------------------
Microbacterium_maritypicum_MF1      --------------------------------------------------
Microbacterium_azadirachtae         --------------------------------------------------
Microbacterium_sediminis            --------------------------------------------------
Microbacterium_mangrovi             --------------------------------------------------
Curtobacterium_flaccumfaciens_      --------------------------------------------------
Agrococcus_jejuensis                --------------------------------------------------
Agrococcus_baldri                   --------------------------------------------------
Agrococcus_casei_LMG_22410          --------------------------------------------------
Leucobacter_komagatae               --------------------------------------------------
Rhodoluna_lacicola                  --------------------------------------------------
Tropheryma_whipplei__strain_Tw      --------------------------------------------------
Alloscardovia_macacae               --------------------------------------------------
                                                                                      

Cellulomonas_fimi__strain_ATCC      ---------PQLEQLRAESAG-----------------------------
Cellulomonas_flavigena__strain      ---------PQLEQLRAEQAG-----------------------------
Cellulomonas_gilvus__strain_AT      ---------PQLEQLRAESAG-----------------------------
Cellulomonas_marina                 ---------PQLEQLRSGGAA-----------------------------
Cellulomonas_carbonis_T26           ---------AQLEQLRADRAG-----------------------------
Cellulomonas_bogoriensis_69B4_      ---------PQLEQVRAERAA-----------------------------
Sanguibacter_marinus                ---------PQLEQLRATAMS-----------------------------
Sanguibacter_keddieii__strain_      ---------PRLEHLKTQERG-----------------------------
Sanguibacter_gelidistatuariae       ---------PRLEHLRSQGAG-----------------------------
Haloactinobacterium_album           ---------PHLEKVRT--EG-----------------------------
Beutenbergia_cavernae__strain_      ---------PRLEHLRATEES-----------------------------
Jonesia_denitrificans__strain_      ---------PAIEQLRALDKA-----------------------------
Krasilnikoviella_flava              ---------PRTEALRAQAAT-----------------------------
Isoptericola_variabilis__strai      ---------PRTEALQAQAHA-----------------------------
Isoptericola_dokdonensis_DS-3       ---------PRTEALRAQSEA-----------------------------
Xylanimonas_cellulosilytica__s      ---------PPVPVATADGEP-----------------------------
Cellulosimicrobium_cellulans__      ---------PHLEHLRAEGER-----------------------------
Actinomyces_nasicola                ----------SPKPNPAPSDG-----------------------------
Actinomyces_ruminicola              ---------PEPPAPGAA--------------------------------
Actinomyces_urogenitalis_DSM_1      ---------PQPPAPGSA--------------------------------
Actinomyces_johnsonii_F0542         ---------GTTTEGPAP--------------------------------
Actinomyces_radicidentis            ---------SQSPEPEAAPTV-----------------------------
Actinomyces_graevenitzii_C83        -----------PPEAAAN--------------------------------
Actinomyces_hordeovulneris          ---------LETKEVLGE--------------------------------
Actinomyces_marimammalium           ----------VGALAHASES------------------------------
Gleimia_coleocanis_DSM_15436        ----------IEVAAKRSD-------------------------------
Mobiluncus_curtisii__strain_AT      ----------VVAALSASNTQ-----------------------------
Schaalia_turicensis_ACS-279-V-      ----------LEPAPS-PARQ-----------------------------
Schaalia_cardiffensis_F0333         ----------IEAAPD-PARQ-----------------------------
Schaalia_odontolytica_ATCC_179      ----------VELAP---ARP-----------------------------
Actinomyces_hongkongensis           ----------MEVAA---ARP-----------------------------
Schaalia_radingae                   ----------VEPIQ----SR-----------------------------
Arcanobacterium_phocae              -------------KAPDEAPR-----------------------------
Arcanobacterium_haemolyticum__      -------------ETPAEELK-----------------------------
Trueperella_bernardiae              -------------G--EDAPK-----------------------------
Actinotignum_schaalii               -------------SAPDEEIT-----------------------------
Actinobaculum_suis                  -------------TLAAEPAR-----------------------------
Brevibacterium_mcbrellneri_ATC      ---------THT-VTGHSTG------------------------------
Brevibacterium_yomogidense          ---------RAH-ASEAPRGD-----------------------------
Brevibacterium_casei_S18            ---------AVV-RSDAP--------------------------------
Brevibacterium_linens               ---------SQP-KSETP--------------------------------
Brachybacterium_muris_UCD-AY4       ---------PALGMIRAAEAG-----------------------------
Brachybacterium_faecium__strai      ---------PALNMIQAADAA-----------------------------
Brachybacterium_phenoliresiste      ---------PALGAIRATAAT-----------------------------
Brachybacterium_nesterenkovii       ---------PALGMIQASEHT-----------------------------
Dermabacter_vaginalis               ---------SSVGLIQQNHSS-----------------------------
Kytococcus_aerolatus                -------------ASTDQNSV-----------------------------
Kytococcus_sedentarius__strain      -----------PSTTTDTAET-----------------------------
Serinicoccus_chungangensis          -------------PEGSGASR-----------------------------
Kineococcus_radiotolerans__str      -----------LGQLQIQMEA-----------------------------
Tetrasphaera_jenkinsii_Ben_74       -----------A--TREAALP-----------------------------
Knoellia_sinensis_KCTC_19936        -----------LGQLQIEIDG-----------------------------
Knoellia_subterranea_KCTC_1993      -----------LGQLQIEIDG-----------------------------
Knoellia_flava_TL1                  -----------LGQLQIEIDG-----------------------------
Knoellia_aerolata_DSM_18566         -----------LGQLQIEIDG-----------------------------
Tetrasphaera_elongata_Lp2           -----------LGQLQIEIEG-----------------------------
Intrasporangium_oryzae_NRRL_B-      -----------MGQLQMEIG------------------------------
Intrasporangium_calvum__strain      -----------LGQLQLEIEG-----------------------------
Intrasporangium_chromatireduce      -----------LGQLQIELDG-----------------------------
Phycicoccus_dokdonensis             -----------LGQLQIEIDG-----------------------------
Phycicoccus_cremeus                 -----------LGQLQIEIDG-----------------------------
Janibacter_hoylei_PVAS-1            -----------LGQLQIAIDN-----------------------------
Janibacter_indicus                  -----------LGQLQIAIDN-----------------------------
Janibacter_melonis                  -----------LGQLQIEMDS-----------------------------
Austwickia_chelonae_NBRC_10520      -----------IESLPPRDAP-----------------------------
Kineosphaera_limosa_NBRC_10034      -------------AQARTDAE-----------------------------
Mobilicoccus_pelagius_NBRC_104      -----------HVIPGHTKDQ-----------------------------
Corynebacterium_oculi               -----------------EPR------------------------------
Corynebacterium_spheniscorum        AHAGGAHAAQRGSLPTPDPRR-----------------------------
Corynebacterium_otitidis_ATCC_      -------NPTTGLSSARQPRA-----------------------------
Corynebacterium_atypicum            --------------REPDPRL-----------------------------
Corynebacterium_frankenforsten      TVSDG--ASASSRGKEPDPRL-----------------------------
Corynebacterium_kutscheri           P------------ATQFDPRQ-----------------------------
Corynebacterium_vitaeruminis_D      P------------QREVDPRL-----------------------------
Corynebacterium_pseudotubercul      PG---ANGQRELRTKEMDPRL-----------------------------
Corynebacterium_epidermidicani      P-------------REIDPRL-----------------------------
Corynebacterium_aquilae_DSM_44      PGQSAPAAQPRREAQTPDPGL-----------------------------
Corynebacterium_mustelae            S-----AAAR-----EVDPRL-----------------------------
Corynebacterium_matruchotii_AT      SSMNRAATARDAKLSKLDPRL-----------------------------
Corynebacterium_durum_F0235         ED-----ADKDTHSKQPDPQL-----------------------------
Corynebacterium_accolens_ATCC_      --------------------------------------------------
Corynebacterium_flavescens          AATTAITQP--HSLPTQQRAA-----------------------------
Corynebacterium_camporealensis      GG---------AGAPKTKEAE-----------------------------
Corynebacterium_simulans            TTTPAPISQPRSGMRDHGDSR-----------------------------
Corynebacterium_singulare           PRGLHTVVPSSQSAHDSQSSS-----------------------------
Corynebacterium_marinum_DSM_44      ---------AARALPTPDPLL-----------------------------
Corynebacterium_pollutisoli         ---------RERVLPAPDPLL-----------------------------
Corynebacterium_testudinoris        -----------RSIPAPDPLL-----------------------------
Corynebacterium_halotolerans_Y      TGGTPSAGLVERGLPTPDPRL-----------------------------
Corynebacterium_phocae              ------------------RPK-----------------------------
Corynebacterium_casei_LMG_S-19      ---HGPRMVSNVSSEQGSRPY-----------------------------
Corynebacterium_callunae_DSM_2      -------KPAPREEKELDPRI-----------------------------
Corynebacterium_deserti_GIMN1.      EEPVEKAVPVVKEERELDPRL-----------------------------
Corynebacterium_coyleae             ----------PRPLPEPDPLY-----------------------------
Corynebacterium_ureicelerivora      ----------ERTLPEPDPLY-----------------------------
Corynebacterium_riegelii            ----------PEPLPEPDPLF-----------------------------
Corynebacterium_mycetoides          ----------------PDPLL-----------------------------
Corynebacterium_lipophiloflavu      ----------VPSLPEPDPLF-----------------------------
Corynebacterium_imitans             ----------QRGLPEPDPLL-----------------------------
Corynebacterium_cystitidis_DSM      --------EVERSLPQPDPLY-----------------------------
Corynebacterium_tuscaniense_DN      ---------VERTPAEPDPLF-----------------------------
Corynebacterium_genitalium_ATC      --------ESQRTPAEPDP-L-----------------------------
Corynebacterium_appendicis_CIP      --------ELVRSPVEPDPLF-----------------------------
Corynebacterium_doosanense_CAU      ----------QRSLPQPDPLY-----------------------------
Corynebacterium_maris_DSM_4519      -------------PPTKEQPP-----------------------------
Corynebacterium_uterequi            --------------SSAPTGS-----------------------------
Corynebacterium_argentoratense      ------------AAEPVESPR-----------------------------
Corynebacterium_sphenisci_DSM_      ---RAAADPEDAAAEPAEPAA-----------------------------
Corynebacterium_freneyi_DNF004      ---SAASDGSPEPSAPTEPAE-----------------------------
Corynebacterium_lactis_RW2-5        ---SKDSSSSELHSSPADAQ------------------------------
Corynebacterium_jeikeium            DGSSTSGSTAEATTASGDAAEGSEAAGNSATAGGAPKKTPTA--------
Corynebacterium_kroppenstedtii      DKDSDDEGSSAGSDTATDQSE-----------------------------
Corynebacterium_terpenotabidum      DAAPVA----PEPV------------------------------------
Corynebacterium_variabile__str      DADPAP----ALPVTAVERPAEE---------------------------
Corynebacterium_glyciniphilum_      PRDPAARVVAPLSSGTPEPVAVP---------------------------
Corynebacterium_jeikeium__stra      EAHREE---EQAATRAEEEAVEAEVASLFKGRGQN---------------
Corynebacterium_resistens__str      TEHSAAGTDEKGADNAPGPDSEAESSDRTTENDQGDDDGVGEAKVAGFGK
Corynebacterium_urealyticum__s      AAFSELRENESRARAERERARQTEQESADEERVRKGFG------------
Corynebacterium_glucuronolytic      ----------------ETSYA-----------------------------
Corynebacterium_pyruviciproduc      --------------PRETTYS-----------------------------
Mycobacterium_szulgai               ----PPE----QPHLDIQIT------------------------------
Mycobacterium_parmense              ----QPE----QPHLDMEVT------------------------------
Mycobacterium_conspicuum            ----PPE----QPQLDIEVS------------------------------
Mycolicibacillus_trivialis          ----QAG----QTEIDIEVN------------------------------
Mycolicibacillus_koreensis          ----RVG----QTQIEIEVS------------------------------
Mycobacterium_noviomagense          ----RLG----QTRIDIEVN------------------------------
Mycolicibacter_sinensis__strai      ----RVG----QTQIDLG--------------------------------
Mycolicibacterium_aromaticivor      ----SLG----QTLRDKEVK------------------------------
Mycolicibacterium_confluentis       ----SAG----QTEIELEVR------------------------------
Mycolicibacterium_rhodesiae__s      ----ANTSGQHPPQTNDEVP------------------------------
Mycolicibacterium_rutilum           ----SSMS----TRGEAEVP------------------------------
Mycolicibacterium_cosmeticum        ----TSN----QTQIEVEVP------------------------------
Mycolicibacterium_diernhoferi       ----TSN----QTEIEVEVS------------------------------
Mycolicibacterium_gilvum__stra      ----ASN----QTTIDVEVP------------------------------
Mycolicibacterium_smegmatis__s      ----ASN----QTEIDLEVQ------------------------------
Mycolicibacterium_doricum           ----AFNRSADQTMIDVEVH------------------------------
Mycolicibacterium_insubricum        ----KAG----QTEIEIEPN------------------------------
Mycolicibacterium_fallax__Myco      ----RAG----QTEIEIELS------------------------------
Amycolatopsis_sacchari              ----RLG------QLEVEM-------------------------------
Yuhushiella_deserti                 ----RLG------QIEIEL-------------------------------
Saccharomonospora_marina_XMU15      ----RLG------QIEIEL-------------------------------
Amycolatopsis_saalfeldensis         ----RLG------QIEIEL-------------------------------
Saccharomonospora_xinjiangensi      ----RLG------QIEIEQ-------------------------------
Haloechinothrix_alba                ----RLG------QIQIEL-------------------------------
Actinosynnema_mirum__strain_AT      ----RLG------QIEVET-------------------------------
Lentzea_albida                      ----RLG------QMQIESG------------------------------
Kibdelosporangium_phytohabitan      ----RLG------QIEIEL-------------------------------
Kibdelosporangium_aridum            ----RLG------QIEIEL-------------------------------
Kutzneria_albida_DSM_43870          ----RLG------QIAAET-------------------------------
Actinoalloteichus_hoggarensis       ----HLG------QVQVEL-------------------------------
Streptoalloteichus_hindustanus      ----RTD------QSQTGT-------------------------------
Allokutzneria_albata                ----KLG------QAQIEL-------------------------------
Alloactinosynnema_iranicum          ----RLG------QIEIEL-------------------------------
Actinokineospora_bangkokensis       ----RLG------QIEIEL-------------------------------
Saccharopolyspora_erythraea__s      ----RLG------QVQIEM-------------------------------
Actinopolyspora_xinjiangensis       ----RLG------QVQIEL-------------------------------
Pseudonocardia_oroxyli              ----RLG------QIAIEL-------------------------------
Pseudonocardia_ammonioxydans        ----RLG------QIAIEL-------------------------------
Pseudonocardia_autotrophica__A      ----RLG------QIAIEL-------------------------------
Pseudonocardia_thermophila          ----RLG------QISIEL-------------------------------
Pseudonocardia_dioxanivorans__      ----RLG------QIAIEL-------------------------------
Gordonia_araii_NBRC_100433          ----RLG------QIQIEM-------------------------------
Gordonia_effusa_NBRC_100432         ----RLG------QIQIEM-------------------------------
Gordonia_sputi_NBRC_100414          ----RLG------QIEIEM-------------------------------
Gordonia_polyisoprenivorans__s      ----RLG------QIEIEM-------------------------------
Gordonia_soli_NBRC_108243           ----RLG------QIEIEM-------------------------------
Gordonia_rhizosphera_NBRC_1606      ----RMG------QIEIEM-------------------------------
Gordonia_bronchialis__strain_A      ----RLG------QIEIEM-------------------------------
Gordonia_westfalica                 ----RLG------QIEIEM-------------------------------
Williamsia_sterculiae               ----RLG------QIEIEM-------------------------------
Gordonia_amarae_NBRC_15530          ----RLG------QIQIEM-------------------------------
Mycobacteroides_abscessus__str      ----RLG------QIQIEM-------------------------------
Rhodococcus_kyotonensis             ----RLG------QIEIEM-------------------------------
Rhodococcus_fascians_D188           ----RLG------QIEIEM-------------------------------
Rhodococcus_hoagii__strain_103      ----RLG------QIEIEM-------------------------------
Rhodococcus_triatomae               ----RLG------QIEIEM-------------------------------
Rhodococcus_triatomae_BKS_15-1      ----RFG------QIEIET-------------------------------
Rhodococcus_pyridinivorans_SB3      ----RLG------QIQIET-------------------------------
Nocardia_terpenica                  ----RFG------QIEIET-------------------------------
Nocardia_nova_SH22a                 ----RFG------QIEIET-------------------------------
Nocardia_seriolae                   ----RFG------QIEIET-------------------------------
Nocardia_mangyaensis                ----RFG------QIEIET-------------------------------
Nocardia_brasiliensis_ATCC_700      ----RFG------QIEIEM-------------------------------
Nocardia_cyriacigeorgica__stra      ----RFG------QIEIEM-------------------------------
Hoyosella_subflava__strain_DSM      ----RLG------QIEVEM-------------------------------
Tsukamurella_paurometabola__st      ----RGA------QTELEL-------------------------------
Dietzia_maris                       GGSDR------------APV------------------------------
Dietzia_timorensis                  ATSSRPDPGGKRPSARFTPE------------------------------
Nakamurella_multipartita__stra      ----GTG------QRSVET-------------------------------
Nakamurella_panacisegetis           ----RFG------QLEIEM-------------------------------
Segniliparus_rotundus__strain_      ----KLG------QLHMEA-------------------------------
Gordonia_malaquae_NBRC_108250       -----ASATPTVPAVEVS--------------------------------
Gordonia_sihwensis_NBRC_108236      -DAARPESTPSGPAQSVADQPTDAQA------------------------
Gordonia_hirsuta_DSM_44140_=_N      -DRGEPVPVPSPGDAALR--------------------------------
Jatrophihabitans_endophyticus       ---PTAALPATAPRPTTPPPTP----------------------------
Geodermatophilus_nigrescens         --------GDTRRLGQIE--------------------------------
Geodermatophilus_saharensis         --------GDTRRLGQME--------------------------------
Blastococcus_endophyticus           --------GDTRRLGQID--------------------------------
Geodermatophilus_africanus          --------GDARRLGQID--------------------------------
Blastococcus_saxobsidens__stra      --------GDARRLTQID--------------------------------
Modestobacter_marinus               --------APEPAPQPAP--------------------------------
Modestobacter_caceresii             ----------ADAPAQPA--------------------------------
Klenkia_soli                        --------GDAQRMGQIE--------------------------------
Frankia_symbiont_subsp._Datisc      ------------GARRNE--------------------------------
Frankia_alni__strain_ACN14a_        ------------GMRRSE--------------------------------
Frankia_casuarinae__strain_DSM      ------------GVRRSE--------------------------------
Frankia_inefficax__strain_DSM_      ------------GARRSE--------------------------------
Glycomyces_harbinensis              ----------LRAKTEGAQSKSETPR------------------------
Stackebrandtia_nassauensis__st      ----------LRTAVQGERTEAEPAS------------------------
Micromonospora_carbonacea           ----------IAGALHAEPGAPPLAV------------------------
Cryptosporangium_aurantiacum        ----------VIAAVQRERTG-----------------------------
Cryptosporangium_arvum_DSM_447      ----------VIAAVQRERTG-----------------------------
Acidothermus_cellulolyticus__s      ----------LRAAVNGQLSR-----------------------------
Streptomyces_xiamenensis            -----------LGQIEIEV-------------------------------
Streptomyces_qinglanensis           -----------LGQIEIEV-------------------------------
Streptomyces_tsukubensis__stra      -----------LGQIEIEV-------------------------------
Streptomyces_gilvigriseus           -----------LGQIEIEV-------------------------------
Streptomyces_thermoautotrophic      -----------MSQIELES-------------------------------
Catenulispora_acidiphila__stra      -----------LGQIEIEA-------------------------------
Nocardiopsis_sinuspersici           -----------LGQYEIEV-------------------------------
Nocardiopsis_dassonvillei__str      -----------LGQYEIEV-------------------------------
Nocardiopsis_alba__strain_ATCC      -----------LGQYEIEV-------------------------------
Nocardiopsis_flavescens             -----------LGQYEIEV-------------------------------
Thermobifida_cellulosilytica_T      -----------LGQYEIEV-------------------------------
Marinactinospora_thermotoleran      -----------LGQYEIEV-------------------------------
Streptomonospora_alba               -----------LGQDEIEV-------------------------------
Nonomuraea_maritima                 -----------LGQYEIEV-------------------------------
Thermostaphylospora_chromogena      -----------LGQYEIEV-------------------------------
Sinosporangium_album                -----------LGQYEIEV-------------------------------
Streptosporangium_roseum__stra      -----------LGQYEIEV-------------------------------
Streptosporangium_subroseum         -----------LGQYEIEV-------------------------------
Planomonospora_sphaerica            -----------LGQYEIEV-------------------------------
Thermobispora_bispora__strain_      -----------LGQYEIEV-------------------------------
Microbispora_rosea                  -----------LGQYEIEV-------------------------------
Nonomuraea_jiangxiensis             -----------LGQYEIEV-------------------------------
Actinomadura_madurae                -----------LGQFEIEV-------------------------------
Actinomadura_mexicana               -----------LGQFEIEV-------------------------------
Actinomadura_meyerae                -----------LGQFEIEV-------------------------------
Thermomonospora_curvata__strai      -----------LGQFEIEV-------------------------------
Nonomuraea_pusilla                  -----------LGQYEIEV-------------------------------
Aeromicrobium_choanae               ---------SGQMEIPMESS------------------------------
Aeromicrobium_marinum_DSM_1527      --------ADGQMEITMESS------------------------------
Kribbella_flavida__strain_DSM_      ---------LGQLEIQMESA------------------------------
Jiangella_alkaliphila               ---------LGQLDIRLESQ------------------------------
Actinopolymorpha_cephalotaxi        ---------QGSAPLEKQSR------------------------------
Tessaracoccus_bendigoensis_DSM      ----------------MDNA------------------------------
Tessaracoccus_flavescens            ----------------MDNA------------------------------
Tessaracoccus_lapidicaptus          -----------------MNA------------------------------
Tessaracoccus_flavus                ----------------MVNA------------------------------
Pseudopropionibacterium_propio      ----------------MDSA------------------------------
Tessaracoccus_oleiagri              ----------------MNSA------------------------------
[Propionibacterium]_humerusii_      ----------------MDSA------------------------------
Cutibacterium_granulosum_DSM_2      ----------------MDSA------------------------------
Propionibacterium_cyclohexanic      ----------------MDSA------------------------------
Auraticoccus_monumenti              --------GLAQVEMLMESE------------------------------
Raineyella_antarctica               ----------------MDSS------------------------------
Microlunatus_phosphovorus__str      ----------------MESV------------------------------
Friedmanniella_luteola              --------RPGRLENAMETS------------------------------
Friedmanniella_flava                ----------------MDTT------------------------------
Friedmanniella_sagamiharensis       --------PPRRRETPMDTT------------------------------
Microlunatus_soli                   --------PRPQLEIEMDTE------------------------------
Nocardioides_dokdonensis_FR143      -------------EIQMDSV------------------------------
Nocardioides_psychrotolerans        -------------EIQMDSS------------------------------
Nocardioides_lianchengensis         -------------EVRMDST------------------------------
Nocardioides_exalbidus              -------------EIPMESS------------------------------
Nocardioides_luteus                 -------------QTVNKTPSS----------------------------
Nocardioides_terrae                 -------------KTPMTAP------------------------------
Nocardioides_simplex__Arthroba      -------------ETPMSSS------------------------------
Marmoricola_scoriae                 --------TGQKQENTMDSA------------------------------
Arthrobacter_crystallopoietes_      -------------------------------------------------A
Arthrobacter_crystallopoietes       -------------------------------------------------A
Arthrobacter_subterraneus           ----------------------------------------------APGT
Arthrobacter_agilis                 ----------------------------------------------SPAV
Pseudarthrobacter_sulfonivoran      --------------------------------------------------
Pseudarthrobacter_chlorophenol      --------------------------------------------------
Arthrobacter_globiformis_NBRC_      --------------------------------------------------
Paenarthrobacter_aurescens__st      --------------------------------------------------
Arthrobacter_cupressi               --------------------------------------------------
Paeniglutamicibacter_gangotrie      --------------------------------------------------
Arthrobacter_rhombi                 --------------------------------------------------
Renibacterium_salmoninarum__st      -------------------------------------------------V
Arthrobacter_alpinus1               --------------------------------------------------
Arthrobacter_alpinus2               --------------------------------------------------
Neomicrococcus_aestuarii            --------------------------------------------------
Arthrobacter_woluwensis             --------------------------------------------------
Tersicoccus_phoenicis               --------------------------------------------------
Sinomonas_humi                      --------------------------------------------------
Sinomonas_atrocyanea                --------------------------------------------------
Enteractinococcus_helveticum        --------------------------------------------------
Micrococcus_terreus                 --------------------------------------------------
Glutamicibacter_arilaitensis__      --------------------------------------------------
Nesterenkonia_jeotgali              --------------------------------------------------
Micrococcus_luteus__strain_ATC      ----------DVPSGPARPDEDLALTPRIDPQPAADDETADGPTPAPLTD
Rothia_dentocariosa__strain_AT      --------------------------------------------------
Rothia_mucilaginosa__strain_DY      --------------------------------------------------
Rothia_nasimurium                   --------------------------------------------------
Kocuria_flava                       --------------------------------------------------
Kocuria_polaris                     --------------------------------------------------
Kocuria_indica                      --------------------------------------------------
Kocuria_rhizophila__strain_ATC      --------------------------------------------------
Gardnerella_vaginalis__strain_      -------NVGGDNQNTVNSISKSDDSPAAT--------------------
Gardnerella_vaginalis__strain_      -------SKNSDEHNSADAGTNSMQS------------------------
Bifidobacterium_gallinarum          -------AEIAP--RPAPS-------------------------------
Bifidobacterium_adolescentis__      -------TETQEERQQQAP-------------------------------
Bifidobacterium_biavatii_DSM_2      -------SESQRSAQPQNV-------------------------------
Bifidobacterium_subtile             -------SESLQPEPPAVA-------------------------------
Bifidobacterium_saguini_DSM_23      -------SETQKSTQPHEQ-------------------------------
Bifidobacterium_reuteri_DSM_23      -------SERREPAQPHEQ-------------------------------
Bifidobacterium_longum__strain      -------SEMRQAPQPHQQ-------------------------------
Bifidobacterium_bifidum__strai      -------EESRSAPSASSS-------------------------------
Bifidobacterium_thermophilum        -------SEQVRQVQPAPT-------------------------------
Bifidobacterium_thermophilum_R      -------AEKQRYQQTPPT-------------------------------
Bifidobacterium_tsurumiense         -------LKINGIHRPNQP-------------------------------
Bifidobacterium_cuniculi            -------AERREVNVTPPT-------------------------------
Bifidobacterium_choerinum           -------AEHHGEETPAQQ-------------------------------
Bifidobacterium_pseudolongum_P      -------AEQHDDKPVHQQ-------------------------------
Bifidobacterium_mongoliense_DS      -------AERVAFEQPSTA-------------------------------
Bifidobacterium_bohemicum_DSM_      -------SEAGLNSTSNTP-------------------------------
Bifidobacterium_commune             -------SETSETENPGTA-------------------------------
Bifidobacterium_callitrichos_D      -------MESRKLRQPRAN-------------------------------
Bifidobacterium_stellenboschen      -------SETLKRREPHTT-------------------------------
Bifidobacterium_bombi_DSM_1970      -------QENSDAAGVHET-------------------------------
Bifidobacterium_asteroides__st      -------EEEDVDPQTGKS-------------------------------
Bifidobacterium_coryneforme         -------EEEEGAPRPQAS-------------------------------
Bifidobacterium_psychraerophil      -------AEAQGIVQPQAS-------------------------------
Bifidobacterium_magnum              -------SNQTDNGHAPIHQP-----------------------------
Bifidobacterium_gallicum_DSM_2      -------SDHIGEQHV-EHKR-----------------------------
Cnuibacter_physcomitrellae          --------ASAAGGKKVSPR------------------------------
Herbiconiux_ginsengi                --------AAQAGGKKVSPR------------------------------
Mycetocola_reblochoni_REB411        --------SRTDHGPRVSPK------------------------------
Mycetocola_miduiensis               -------QEPT-SGPKLSPR------------------------------
Okibacterium_fritillariae           -------KQATGDAPKLSPR------------------------------
Microbacterium_humi                 -------ESRN-DEKRLSPR------------------------------
Plantibacter_flavus                 -------GAPIGGNTKISPR------------------------------
Leifsonia_xyli_subsp._cynodont      -------QRTSAESPKLSPR------------------------------
Leifsonia_xyli                      -------QEAPADAPKLSPR------------------------------
Agromyces_aureus                    -------PEVHT-GPKPSPR------------------------------
Microterricola_viridarii            -------PEAAN-SPKLSPR------------------------------
Cryobacterium_flavum                -------TERVN-APKLSPR------------------------------
Cryobacterium_roopkundense          -------TEAST-APKLSPR------------------------------
Cryobacterium_arcticum              -------TDSSV-RPKLSPR------------------------------
Agromyces_flavus                    -------PPAET-GPKLSPR------------------------------
Leifsonia_rubra_CMS_76R             --------GQSSSGRKIAPR------------------------------
Rathayibacter_tritici               -------HSLPPREKRVSPR------------------------------
Clavibacter_michiganensis_subs      -------DGGPPR--KAAPR------------------------------
Microbacterium_trichothecenoly      -------ESD-AQTPRPSPR------------------------------
Microbacterium_testaceum__stra      -------DED-DRGPRPSPR------------------------------
Microbacterium_aurum                -------DSE-PRGARPSPR------------------------------
Microbacterium_ginsengisoli         -------SSA-GSRTKASPR------------------------------
Microbacterium_maritypicum_MF1      -------EPT-AQKLAASPR------------------------------
Microbacterium_azadirachtae         -------EEK-APPLAASPR------------------------------
Microbacterium_sediminis            -------RP--ARRTSASPR------------------------------
Microbacterium_mangrovi             -------DEEQDKGPRTSPR------------------------------
Curtobacterium_flaccumfaciens_      --------PDAGPQKRVSPK------------------------------
Agrococcus_jejuensis                --------QPTQR--KASPR------------------------------
Agrococcus_baldri                   --------AIPHRERKARPR------------------------------
Agrococcus_casei_LMG_22410          --------EHVKR--KASPR------------------------------
Leucobacter_komagatae               --------RRAAATARVRPR------------------------------
Rhodoluna_lacicola                  --------LPQLDSITITPR------------------------------
Tropheryma_whipplei__strain_Tw      ------------VRDVLDGCG-----------------------------
Alloscardovia_macacae               --------RDHQGSPKPQT-------------------------------
                                                                                      

Cellulomonas_fimi__strain_ATCC      -------------TLSPREIQARIRAGATTQEVAESSGLPVEHVRRYEGP
Cellulomonas_flavigena__strain      -------------ALSPREIQSRIRAGATAQEVADAAGVPVEAVRRYEGP
Cellulomonas_gilvus__strain_AT      -------------SLSPREIQARIRAGATTQEVADASGVPVEHVRRYEGP
Cellulomonas_marina                 -------------SLSPREIQARIRAGATAQEVATAAGTSVDHVRRYEGP
Cellulomonas_carbonis_T26           -------------ALPPREIQARIRAGAPAEDVAADAGMPVELVRRYEGP
Cellulomonas_bogoriensis_69B4_      -------------SLPPREIQARVRAGASAEEVAEESGTAVELIRRYTGP
Sanguibacter_marinus                -------------SLSPREIQAHIRAGLSAEDVARNAGISIEHVRRYEGP
Sanguibacter_keddieii__strain_      -------------FLAPREIQARVRSGLTAEEIAAEAGITVEQVRRYEGP
Sanguibacter_gelidistatuariae       -------------VLPPREIQSRVRAGQSAEEIAADAGITVAQVRRYEGP
Haloactinobacterium_album           -------------AVRPREIQVMIRAGASAEDIAADSGVPLETIRRYEGP
Beutenbergia_cavernae__strain_      -------------TLRPREIQARIRAGATEADVASESGLPVEAVLRYSGP
Jonesia_denitrificans__strain_      -------------PLSPRDIQARIRSGMSAGELADTFGVPVEHVRRYEGP
Krasilnikoviella_flava              -------------TLRPRDLQARLRAGASVEELAEESGLPVEHVQRYEWP
Isoptericola_variabilis__strai      -------------PLRPRDLQARLRAGATAEELAAESGLPVEHVRRYEWP
Isoptericola_dokdonensis_DS-3       -------------TLRPREVQARLRAGATAEELSAESGLPLEHVRRYEWP
Xylanimonas_cellulosilytica__s      -------------SLRPRDLQARMRAGASAEELAAEAGLPVENVRRYEWP
Cellulosimicrobium_cellulans__      -------------NLAPREIQARLRAGESVETVAEAAGLGVEHVRRFAGP
Actinomyces_nasicola                -------------TLRPREIQEMLRAGVSVSDIAAEGKVSEDYVQRFEGP
Actinomyces_ruminicola              --------------VRPRELQALMRAGASAEEVASATGLDVEHVRRFEGP
Actinomyces_urogenitalis_DSM_1      --------------VRPRDLQALMRAGASAQEVAQATGLDIDHIRRFEGP
Actinomyces_johnsonii_F0542         --------------LRPRQLQAYMRAGATAAEVAISTGMDVEHVRRFEGP
Actinomyces_radicidentis            -------------PARPKDLQALMRAGASAEEVADATGQDVEHVRRFEGP
Actinomyces_graevenitzii_C83        --------------MSPKQMQVLMRAGASAQEVSDLTGFPLARVQTYEAP
Actinomyces_hordeovulneris          --------------LRPKDLQALIRAGASAAEVAEAAGLSLEHVRKFESP
Actinomyces_marimammalium           --------------LSPREIQRLIRAGATPGEIAAAYHVDKGTVSRFEHA
Gleimia_coleocanis_DSM_15436        --------------LNPRDIQQLLRAGMEPAEIASAYGLDLARINRFVAP
Mobiluncus_curtisii__strain_AT      -------------DLRPKDIQTLIRGGASAQEVATSAGMDLAQVKRYEAP
Schaalia_turicensis_ACS-279-V-      -------------QISPREIQSLLRAGATPEEIATSHACDIEMVRSFESP
Schaalia_cardiffensis_F0333         -------------TLRPRDIQALLRAGATPEEIAARHGLDIPSIIRYEAP
Schaalia_odontolytica_ATCC_179      -------------TLAPRDIQALLRAGATPAEIAEQHGMEVSAVERFEAP
Actinomyces_hongkongensis           -------------SLAPREIQALLRSGATAQEIASRHGMQVATVARFEAP
Schaalia_radingae                   -------------ALRPRDIQALLRSGMSASEIATEYDTDIALIERFEAP
Arcanobacterium_phocae              -------------PMSPREIQAHIRAGMSVAEVSELSSLPASQVAIFAHP
Arcanobacterium_haemolyticum__      -------------PMSPREIQAHIRSGMSVADVCELSSLPASQVSAFAHP
Trueperella_bernardiae              -------------PITPREIQAYFRAGRTVAEVSEISSLPPSQLTNLAYP
Actinotignum_schaalii               -------------PMGPREIQALVRAGRTVDDISEMAALPPSRISALAHP
Actinobaculum_suis                  -------------QMTPREIQALIREGRTIDEVSDLSALPPSRVSALAGP
Brevibacterium_mcbrellneri_ATC      -------------HVRPKVIQSMIRSGMSAEDVAHDTGAPLTQIQQYEGP
Brevibacterium_yomogidense          -------------ALRPRAIQAMVRSGLTAEDIAAETGEDVEHIRRYERP
Brevibacterium_casei_S18            --------------VRPRDIQAMIRGGMSAEEVISATGADPDQVRTYERP
Brevibacterium_linens               --------------VRPKEIQAMIRGGMDAEEVVASTGADIEYVRTYEGP
Brachybacterium_muris_UCD-AY4       -------------ALRPKDIQAMLRSGRSAEDISEMSQIPLDHVRRYEGP
Brachybacterium_faecium__strai      -------------PLRPREIQAMLRSGRSAEDIAEASEIPLEHIRRYEGP
Brachybacterium_phenoliresiste      -------------PLRPRDIQAMLRQGRTAEEIAEIAKVSLEHVRRYEGP
Brachybacterium_nesterenkovii       -------------PLRPREIQAMLRAGRDAEEIAQIAAVGVEHVRRYEGP
Dermabacter_vaginalis               -------------ALKPKDIQAMLRGGSTVESIAELAGMEVEHVKRYEGP
Kytococcus_aerolatus                -------------ELTPRDVQAMIRAGRSTEEVAQASGWPVEKISRYEAP
Kytococcus_sedentarius__strain      -------------TMTPRDVQAMIRAGASAQQVSEMSGWSTDKVSRYEAP
Serinicoccus_chungangensis          -------------SVTPRDVQAMIRAGQPAEDVAASTGWELERVRRFEGP
Kineococcus_radiotolerans__str      -------------QLRPRDIQARIRAGETAEDVAAAGGLTLEHVRRYEGP
Tetrasphaera_jenkinsii_Ben_74       -------------TLTAREVQSLIRAGVSAEDVAQRAGWALSKVGVFEAP
Knoellia_sinensis_KCTC_19936        -------------GLRPRDVQALIRSGLSTEEVADRAGWTIQKVQRFEGP
Knoellia_subterranea_KCTC_1993      -------------GLRPRDVQALIRSGLSTEEVADRAGWTVQKVQRFEGP
Knoellia_flava_TL1                  -------------GLRPRDVQALIRAGLSTEEVADRAGWTVQKVQRFEGP
Knoellia_aerolata_DSM_18566         -------------GLRPRDVQALIRSGLSTEEVADRAGWTIQKVQKFEGP
Tetrasphaera_elongata_Lp2           -------------GLRPRDVQSLIRSGLSTEEVAGRSGWTVEKVRRFEGP
Intrasporangium_oryzae_NRRL_B-      -------------EVRPKDVQSMIRAGMTAEEVAERSGWPVEKVHRYEGP
Intrasporangium_calvum__strain      -------------GLRPKDVQGMIRAGLTAEEVAERAGWTVEKVHRYEVP
Intrasporangium_chromatireduce      -------------GLRPRDVQAMIRAGLTAEETAERAGWTVEKVRRYEGP
Phycicoccus_dokdonensis             -------------GMRPREVQALIRGGLSAEEVAERSGWPVEKVRRYEGP
Phycicoccus_cremeus                 -------------GMRPREVQALIRAGASAEEVAERAGWPVEKVRRYEGP
Janibacter_hoylei_PVAS-1            -------------NVRPREVQAMIRAGASADEVAARTGWDLDKIARFEGP
Janibacter_indicus                  -------------NVRPREVQAMIRAGASADEVAARTGWDLDKIARFEGP
Janibacter_melonis                  -------------TVRPREVQAMIRAGASSEEVAARTGWSMEKIARFEGP
Austwickia_chelonae_NBRC_10520      -------------PLGPREVQAMIRAGATAEEAAVRAGWTVEKVHRYDGP
Kineosphaera_limosa_NBRC_10034      -------------PMRPTEVQAMIRAGASAQEAAERAGWSVEKVHRYEGP
Mobilicoccus_pelagius_NBRC_104      -------------PMSPVEVQALIRGGADAQEAAERAGWSVEKVRRYEGP
Corynebacterium_oculi               -----------ALPLRPRDIQDRIRGGATIAQVAEQMEVTEARVEPYAHP
Corynebacterium_spheniscorum        ---------TAPMSMRPREIQERIRGGATAAELAEEMGVTEARVEPFAHP
Corynebacterium_otitidis_ATCC_      ---------AAPLSLRPREIQERVRGGATVEELAEEMGVSTQRLEGFAHP
Corynebacterium_atypicum            ---------SAPLTMRPREIQDRVRAGASIVELAEEMQVAESRVEPFAHP
Corynebacterium_frankenforsten      ---------SAPLTMRPREIQDRVRGGATITALADEMGVAESRVEPFAHP
Corynebacterium_kutscheri           ---------SNPLKMRPREIQERIRGGASIEEVAELNDVVPSRIETYAHP
Corynebacterium_vitaeruminis_D      ---------SVPLKMRPREIQDRIRGGASIAEVAEENGVTESRIEPYAHP
Corynebacterium_pseudotubercul      ---------STPLAMRPREIQDRIRGGATVAQLAEENGVTESRIEPYAHP
Corynebacterium_epidermidicani      ---------STPLKMRPRDIQDRIRAGKTIAEVAEENGVTEARIEPFAHP
Corynebacterium_aquilae_DSM_44      ---------SNPLTLRPREIQERIRSGKTIDEVAEEADVARSRIEPFAHP
Corynebacterium_mustelae            ---------SAPLKMTPREIQERIRAGASVADIAELNDVPASRIESYAHP
Corynebacterium_matruchotii_AT      ---------SAPLKMTPREIQSRIRGGASVAEIAAANDVPESRIESYAHP
Corynebacterium_durum_F0235         ---------SAPLTMRPREIQDRIRSGASLTELAAEIGVPVSRIEPFAHP
Corynebacterium_accolens_ATCC_      ----------EEKQIRPAEIQNRIRAGASTAELAEEMHVDESRIEPFAYP
Corynebacterium_flavescens          ---------TEPIPLRPAEIQNRIRAGASAADLAAELGVPESRIEPFAYP
Corynebacterium_camporealensis      ---------PEPVKLRPSEIQNRVRAGASAEELAEELGVPESRVEPFAYP
Corynebacterium_simulans            ---------PHAISLRPAEIQARIRAGASAAEIAEEIGAPESRIEPFAHP
Corynebacterium_singulare           ---------TQAMSLRPNEIQARIRAGASTAEMAEELGVPESRIEPFAHP
Corynebacterium_marinum_DSM_44      ---------TTPLTMRPREIQTRIRAGASVAQLAEEMGVAESRVEAFAHP
Corynebacterium_pollutisoli         ---------TAPLTMRPREIQGRIRAGASVDELAEEMGVAPSRVEPFAHP
Corynebacterium_testudinoris        ---------TTPLTMRPRDIQGRIRSGASIADLAEEMGVAESRVEPFAHP
Corynebacterium_halotolerans_Y      ---------TAPLSLRPREIQERIRGGASVEELAEKMGVMESRVDAFAHP
Corynebacterium_phocae              ---------TDVLSMRPPEIQNRIRAGATVAELAESMGVAESRVEPFAHP
Corynebacterium_casei_LMG_S-19      ---------SDAMTMRPAEIQARVRAGASAAELADEMGIAESRVEPFAYP
Corynebacterium_callunae_DSM_2      ---------SAPLTMSPREIQIRVRAGASIAELAEENGVTEARIEPYAHP
Corynebacterium_deserti_GIMN1.      ---------SAPLTMSPREIQIRVRAGATIEELAEENGVTEARIEPYAHP
Corynebacterium_coyleae             ---------ATPLSMRPNEIQARIRAGATAAELAEEMGVAESRLESYAHP
Corynebacterium_ureicelerivora      ---------ATPLSMRPNEIQARLRAGASAAELAAEMGVAESRLDVYAHP
Corynebacterium_riegelii            ---------ANALTMRPNEIQARIRAGATAAELAEEMGVAESRVEPYAHP
Corynebacterium_mycetoides          ---------STPLSLRPNEIQARIRAGASQKELADEMGVAESRIEPYAHP
Corynebacterium_lipophiloflavu      ---------ATPLSMRPSEIQAKIRAGATQKELADEMGVAESRIEAYAHP
Corynebacterium_imitans             ---------TNPLTMPPREIQARIRAGATSQELADEMGVAVSRVDTYSHP
Corynebacterium_cystitidis_DSM      ---------ATPLSLRPSEIQARIRAGASAQELADEMGVAVSRLDAYSHP
Corynebacterium_tuscaniense_DN      ---------ATPLSLRPKDIQARIRAGASTEELAEEMGVAISRVEPYAHP
Corynebacterium_genitalium_ATC      ---------STPLSLRPKDIQARIRAGATTEELAEEMGVAVSRVEPYAHP
Corynebacterium_appendicis_CIP      ---------ATPLSLRPNEIQARIRAGADATALAEEMGVAESRIEPYAHP
Corynebacterium_doosanense_CAU      ---------SAPLSLRPREIQTRIRAGASVEQLAEEMGVAVSRVEVYAHP
Corynebacterium_maris_DSM_4519      ---------AETLSLRPRDIQARIRAGATPEDLADEMGVPLSRIEPYAHP
Corynebacterium_uterequi            ---------SSTLPLRPRDIQARIRAGASAEELAESMGVAPARIANYAHP
Corynebacterium_argentoratense      ---------SQPLKLRPKEIQERIRAGATVEEVAELAGVSVERIDDYAYP
Corynebacterium_sphenisci_DSM_      -------PATPKYVMAPREIQDRVRAGASVAELMEETGMSFRRIDAFAHP
Corynebacterium_freneyi_DNF004      -------PSEPKMVLRPREIQDRVRAGASVDELVELTGMPARRIEPFAHP
Corynebacterium_lactis_RW2-5        ---AKPAFEEPRVVLSPREIQDRIRGGQTVEELIEYSGMQPRKIESFAYP
Corynebacterium_jeikeium            ---PKPVLEEPRVVLSPREIQDRIRSGQTVEELIEYSGMQPRKIESFAYP
Corynebacterium_kroppenstedtii      ---SLTAPSTPTVVLTPREIQARIRGGESIEDLARASGMSQGKIEPFAHP
Corynebacterium_terpenotabidum      ---------KEKVKLRPREIQKRLRHGATVAELAAETGASETRLLPYAHP
Corynebacterium_variabile__str      --------PKPKVKLRPREIQKRLRHGATVAELMEETGAPESRLTPYAHP
Corynebacterium_glyciniphilum_      --------TRERVHLRPKEIQDRIRHGETVEQIVADTGMEDRRVRPFAVP
Corynebacterium_jeikeium__stra      --RPNARPHRTRISMSPRVIQDRIRHGATVAELADEADTDESRIEPYAWP
Corynebacterium_resistens__str      FGRTSQRPHRTKISITPRAIQDRVRHGASIEELAEEADTDPSRIEPYAWP
Corynebacterium_urealyticum__s      TKSGSGRPHRTRIALSPRIIQDRVRHGASIAELAEEADTDESRIEPYAWP
Corynebacterium_glucuronolytic      ----------APLSLRPREIQERIRAGASVEELAEDMGVTPARIESFAHP
Corynebacterium_pyruviciproduc      ----------APLSLRPREIQERIRSGSSIEELAQEMGVIPERIESFAHP
Mycobacterium_szulgai               -----------NL-LSPKEIQARIRAGASVEQVAAASGSDISRIKRFAHP
Mycobacterium_parmense              -----------NM-LSPKEIQAKIRAGASVEQVAAASGSDISRVRRFAHP
Mycobacterium_conspicuum            -----------DL-LSPKEIQARIRAGASVEQVASQSGSDIARIRRFAHP
Mycolicibacillus_trivialis          -----------HNRLRPKEIQSRIRAGASVEQVAAVTGADIARIERFAHP
Mycolicibacillus_koreensis          -----------HG-LRPKDIQARIRAGASVEQVAAATGGDIARIERFAHP
Mycobacterium_noviomagense          -----------NM-LSPKEIQARIRAGASIEQVAAATGADIARVQRFAHP
Mycolicibacter_sinensis__strai      -----------GIMLRPKDIQSRIRAGASVEQVAAAAGVDVSRVERFAHP
Mycolicibacterium_aromaticivor      -----------GV-LRPRDIQARIRAGASVEQVAASSGMDISKVERFAHP
Mycolicibacterium_confluentis       -----------SV-LRPKEIQARIRAGASVEQLAEYSGADPSRIERFAHP
Mycolicibacterium_rhodesiae__s      -----------SV-LRPKEIQAKIRAGASVEQVAAASGVDLARVERFAHP
Mycolicibacterium_rutilum           -----------NV-LRPREIQARIRAGASVEQIAEAAGVDVARVERFAHP
Mycolicibacterium_cosmeticum        -----------TT-LRPKEIQSRIRAGASVEQVAAITGADIDRVQRFANP
Mycolicibacterium_diernhoferi       -----------PG-LRPKEIQSRIRAGASVEQVAALAGEDIERIQRFANP
Mycolicibacterium_gilvum__stra      -----------NM-LRPREIQSKIRAGASVEQIASAAGVDIARVERFAHP
Mycolicibacterium_smegmatis__s      -----------SV-LRPKEIQAKIRAGASVEQLAAAAGVPVERVERFAHP
Mycolicibacterium_doricum           -----------NA-LRPRDIQSKIRAGASVEQVANASGMPIERVERFAHP
Mycolicibacterium_insubricum        ------------L-LRPRDIQARIRAGASVEQLVALCGGDIHRIQRFADP
Mycolicibacterium_fallax__Myco      -----------TK-LRPKDIQARIRAGASVEQLAAACGGDHDRIQRFADP
Amycolatopsis_sacchari              -----------ENQMRPREIQARIRAGESVRQVAESAGVPEARVERFAYP
Yuhushiella_deserti                 -----------ESQMRPREIQARIRAGESVEQVATSSGVPMPRVERFAYP
Saccharomonospora_marina_XMU15      -----------ESQMRPREIQARIRAGESVEQVASVAGVPLQRVERFAYP
Amycolatopsis_saalfeldensis         -----------ESQMRPREIQARIRAGESVEQVAGGSGVSAQRVERFAYP
Saccharomonospora_xinjiangensi      -----------ENTMRPREIQARIRAGESVEEVASAAGMSPARVERFAYP
Haloechinothrix_alba                -----------ESHMRPREIQARIRGGESVEHVATSAGIPVQRVERYAHP
Actinosynnema_mirum__strain_AT      -----------ESQMRPREIQARIRAGESVDQVAAIAGIPAHRVERFAYP
Lentzea_albida                      -----------EAQMRPREIQSRIRAGESIEQVAAAAGMPAHRIERFAYP
Kibdelosporangium_phytohabitan      -----------ESQMRPREIQARIRAGENVAQVAEASGLPEDKVERFAYP
Kibdelosporangium_aridum            -----------ESQMRPREIQARIRAGESVAQVAEASGLPEDKVERFAYP
Kutzneria_albida_DSM_43870          -----------ETQMRPREIQARIRAGESVEQVATAAGLPVHRVERFAYP
Actinoalloteichus_hoggarensis       -----------ESQMRPKEIQARIRAGASVEQVSEAAGIPPHRVERFAYP
Streptoalloteichus_hindustanus      -----------ESPMRPREIQARIRAGESVVQVAEVAGMPSHRVERFAYP
Allokutzneria_albata                -----------ESQLRPREIQARIRGGESIEQLAASAGMDPQRVERFAYP
Alloactinosynnema_iranicum          -----------ESQMRPREIQTRIRAGESVEQVAEAAGIPAHKVERFAYP
Actinokineospora_bangkokensis       -----------ESQMRPREIQARIRAGESVEQVAEAAGVPTHKVERFAYP
Saccharopolyspora_erythraea__s      -----------EAQMRPREIQARIRGGASVEQVAEAAGIPEQRVERYAYP
Actinopolyspora_xinjiangensis       -----------EAQMRPREIQARVRAGASVEEVAAEAGIPQQRVERYAYP
Pseudonocardia_oroxyli              -----------ESQLRPREIQARIRAGASVDQVAAAAGVPSQKIERFAYP
Pseudonocardia_ammonioxydans        -----------ESQLRPREIQARIRGGASVDEVAAAAGVPTQKIERFAYP
Pseudonocardia_autotrophica__A      -----------ESQLRPREIQARIRGGASVDEVAAAAGVPTQKIERFAYP
Pseudonocardia_thermophila          -----------ESQLRPREIQARIRAGASVEQVAAAAGVPVAKIERFAYP
Pseudonocardia_dioxanivorans__      -----------ESQLRPREIQARIRAGASVEQVAAAAGVPLQKIERFAYP
Gordonia_araii_NBRC_100433          -----------ESALRPREIQARIRAGATVEEVAAAAGTTAERVQRFAHP
Gordonia_effusa_NBRC_100432         -----------ESSLRPREIQARIRAGATIEEVAAVAGVSPDRVERFAHP
Gordonia_sputi_NBRC_100414          -----------ESSLRPREIQSRIRAGASVEEVAAVAGVPKDKIERFAHP
Gordonia_polyisoprenivorans__s      -----------TSSLRPREIQSRIRAGATVAEVAAIAGVSTDKIERFAHP
Gordonia_soli_NBRC_108243           -----------ESSLRPREIQARIRAGASVAEVAALAGVPVEKIERFAHP
Gordonia_rhizosphera_NBRC_1606      -----------ESSLRPREIQARIRAGATVAEVAAIAGVPVDKIERFAHP
Gordonia_bronchialis__strain_A      -----------ESALRPREIQQRIRAGATVVEVAAVAGVPVDKIERFAHP
Gordonia_westfalica                 -----------ESALRPREIQARIRAGASVAEVAAAAGVGVDKIERFAHP
Williamsia_sterculiae               -----------DSTLRPRDIQARIRAGASIAQVASAAGVPASRIERFAHP
Gordonia_amarae_NBRC_15530          -----------ESSLRPREIQARIRGGASVAEVAAIAGVTMERIERFAHP
Mycobacteroides_abscessus__str      -----------ESSLRPREIQARIRAGATVQQVATAAGVDVSRIERFAHP
Rhodococcus_kyotonensis             -----------DSLLRPKEIQARIRAGASVEQVASDSGMVLSRVEIFAHP
Rhodococcus_fascians_D188           -----------DSLLRPKEIQARIRSGATIEQVAADSGMAISRVEVFAHP
Rhodococcus_hoagii__strain_103      -----------DSQLRPREIQARIRAGASVEQVAEQAGIPHAKVERFAYP
Rhodococcus_triatomae               -----------DSQLRPREIQARIRAGASVDEVAEEAGIPLAKVERFAYP
Rhodococcus_triatomae_BKS_15-1      -----------ESQLRPREIQARIRAGATVEQVAEEAAVSLKRVERFAHP
Rhodococcus_pyridinivorans_SB3      -----------TSQLRPREIQARIRGGASVEQVADEAGVPVAKVERFAYP
Nocardia_terpenica                  -----------EATMRPRDIQARIRAGASVEQVTEESGMPASRVERFAYP
Nocardia_nova_SH22a                 -----------EATMRPRDIQARIRAGASVEQVTEESGMPASRVERFAYP
Nocardia_seriolae                   -----------EATMRPRDIQARIRAGASVEQVTEESGMPLSRVERFAYP
Nocardia_mangyaensis                -----------EASMRPRDIQARIRAGASVEQVTAESGMPESKVERFAYP
Nocardia_brasiliensis_ATCC_700      -----------EATMRPRDIQARIRAGASVEQVTAESGMPASRVERFAYP
Nocardia_cyriacigeorgica__stra      -----------EATMRPRDIQARIRAGASVEQVTQESGMPASRVERFAYP
Hoyosella_subflava__strain_DSM      -----------ESRLRPREIQARVRAGASVREIAETSGLPMARVESFAHP
Tsukamurella_paurometabola__st      -----------GADLSPRDIQARIRAGASVEEVAALAGAPVHRIKRFANP
Dietzia_maris                       -----------TGTLRPREIQDRIRHGASPEEVAADAGVPLSRIEGFAVP
Dietzia_timorensis                  -----------RNSLRPKDLQARVRAGATVEELCELTGMSFTRVEAFAYP
Nakamurella_multipartita__stra      -----------DPQLRPREIQARIRAGKTMAEVAAEAVTSVSRIESYAYP
Nakamurella_panacisegetis           -----------ESQLRPREIQARIRSGATVEQVAAQAGTTASRVDRFAYP
Segniliparus_rotundus__strain_      -----------EGALSPREIQARIRAGATVEHVAANSDVSVERVRRFAGP
Gordonia_malaquae_NBRC_108250       ----------------PREIQARIRAGATVAELSTATGVAEDKIHRFAHP
Gordonia_sihwensis_NBRC_108236      -----------TLSLTPREIQARVRSGASVEELAAATGVGVEKINRFAHP
Gordonia_hirsuta_DSM_44140_=_N      ----------------PREIQSRIRAGASVEELAEMAGVSPAKIDRYAHP
Jatrophihabitans_endophyticus       ---------AADVQIVPREIQVRVRAGESPQELADSLGVPVERVMRFASP
Geodermatophilus_nigrescens         --------ADGG--LSPRVIQSRIRAGETPEQVAASSGTRVERIMRFAHT
Geodermatophilus_saharensis         --------VDGG--LSPRVIQARIRAGETPEQVAAASGTRVERIMRFAHT
Blastococcus_endophyticus           --------VDLGTSLPPRVIQARIRAGETPEQLAEAAGLRLERVLRFAHP
Geodermatophilus_africanus          --------VEIGATLPPRVIQARIRAGETPEQVAQASGIRVERIMRFAHP
Blastococcus_saxobsidens__stra      --------VDLGTELPPRVIQSRIRSGETPEQVAAATGARVERIMRFAHP
Modestobacter_marinus               --------AQPANDLPPRVIQARIRAGESPEQVAHASGTRVERIMRFAYP
Modestobacter_caceresii             --------AEVADDLPPRVIQARIRAGETPEQVAHASGTRVERIMRFAHP
Klenkia_soli                        --------LDAANALSPRVIQSRIRAGETPEQVAHASGTSVERIMRFAHP
Frankia_symbiont_subsp._Datisc      --------VRQESALTPREIQARLRAGETTAEVARVAGIAVERVERYEGP
Frankia_alni__strain_ACN14a_        --------VRTESALTPREIQARLRAGETAAEVARAAGIPVERVERYEGP
Frankia_casuarinae__strain_DSM      --------VRTESALTPREIQARLRAGETAAEVARAAGIPVERVERYEGP
Frankia_inefficax__strain_DSM_      --------VRTESALTPREIQARLRAGETAADVARAAGIPVERVERYEGP
Glycomyces_harbinensis              --RPAPQRPV-AVNLSPRDIQTRIRAGESAEDIAASAQVAVDRVLRYAGP
Stackebrandtia_nassauensis__st      --HPIVDRRVPQVSLSPRDIQTRIRCGESAEDIARGAGVAVDKVLRYAGP
Micromonospora_carbonacea           --VPNTTDHP-LPSLSPRDIQAKIRSGESAEDVARVAGVPVDRVLRYAGP
Cryptosporangium_aurantiacum        --TPGQLSMDVEATLTPRDIQSRIRSGESAEHVARLANVPMEKVLRFAGP
Cryptosporangium_arvum_DSM_447      --TPGQLSMDVEATLTPRDIQSRIRSGESAEHVARLANVPMEKVLRFAGP
Acidothermus_cellulolyticus__s      ---LGQLTMALESRISPREIQERIRAGESAEEVAGSAGVPLERVLRFVGP
Streptomyces_xiamenensis            -----------ENHLRPRDIQARIRAGATAEEVAQLAGIPVDRVRRFEGP
Streptomyces_qinglanensis           -----------ESHLRPRDIQARIRAGASAEEVASLAGIPVDRVRRFEGP
Streptomyces_tsukubensis__stra      -----------ESHLRPRDIQARIRAGASAEEVAQMAGIPVERVRRFEGP
Streptomyces_gilvigriseus           -----------ESHLRPRDIQARIRAGASAEEVAQMAGIPVERVRRFEGP
Streptomyces_thermoautotrophic      -----------DSALRPRDIQARIRAGATAEEVALAAGIPVERVKRFEGP
Catenulispora_acidiphila__stra      -----------EGQLRPRDIQARIRAGATAQEVADACGISVERIRRFEGP
Nocardiopsis_sinuspersici           -----------ENPLRPKEIQARIRSGETAEAISEISGIPIERVRWFEGP
Nocardiopsis_dassonvillei__str      -----------ENPLRPKEIQARIRSGETAEAISEISGIPIERVRWFEGP
Nocardiopsis_alba__strain_ATCC      -----------ENPLRPKEIQARIRSGETAEAISEISGIPIERVRWFEGP
Nocardiopsis_flavescens             -----------ENPLRPKEIQARIRSGETAEAISEISGIPIERVRWFEGP
Thermobifida_cellulosilytica_T      -----------ENPLRPKEIQARIRAGETAESIAQAAGIPIERVRWFESP
Marinactinospora_thermotoleran      -----------ENPLRPKEIQARIRAGETAEAIAEAAGIPIERVRWFEGP
Streptomonospora_alba               -----------ENPLRPKEIQARIRSGETAEAIADLSGIPIERVRWFESP
Nonomuraea_maritima                 -----------ESPLRPKEIQARIRAGETAEEIAATAGIPVERVRWFEGP
Thermostaphylospora_chromogena      -----------ESPLRPKEIQARIRAGETAEEIAATAGIPVERVRWFEGP
Sinosporangium_album                -----------ESPLRPKEIQARIRAGETAEEIAATAGIPVERVRWFEGP
Streptosporangium_roseum__stra      -----------ESPLRPKEIQARIRAGETAEEIAATAGIPVERVRWFEGP
Streptosporangium_subroseum         -----------ESPLRPKEIQARIRAGETAEEIAATAGIPVERVRWFEGP
Planomonospora_sphaerica            -----------ESPLRPKEIQARIRAGETAEEIAATAGIPVERVRWFEGP
Thermobispora_bispora__strain_      -----------ESPLRPKEIQARIRAGETAEEIAATAGIPVERVRWFEGP
Microbispora_rosea                  -----------ESPLRPKEIQARIRAGETAEEIAATAGIPVERVRWFEGP
Nonomuraea_jiangxiensis             -----------ESPLRPKEIQARIRAGETAEEIAATAGIPVERVRWFEGP
Actinomadura_madurae                -----------ESPLRPKEIQARIRSGETAEEIAESAGIPVERVRWFEGP
Actinomadura_mexicana               -----------ESPLRPKEIQTRIRSGETAEEIAESAGIPVERVRWFEGP
Actinomadura_meyerae                -----------ESPLRPKEIQARIRSGETAEEIAESAGIPVERVRWFEGP
Thermomonospora_curvata__strai      -----------ESPLRPKEIQARIRAGETAEEIAESAGIPVERVRWFEGP
Nonomuraea_pusilla                  -----------ESPLRPKEIQARIRAGETAEEIAATAGIPVERVRWFEGP
Aeromicrobium_choanae               --------------LTPRDIQTRIRRGESVEEVAEAAGITVERVHGFAVP
Aeromicrobium_marinum_DSM_1527      --------------LSPRDIQSRIRRGESPASVADSAGVPVERIAGFAAP
Kribbella_flavida__strain_DSM_      --------------LRPRDIQARIRAGESPEAVAAVAQMPMERVMAFAGP
Jiangella_alkaliphila               --------------LRPRDIQARIRAGESVDSVAAVAGMPREKVERFAGP
Actinopolymorpha_cephalotaxi        --------------LRPKEIQARLRAGESSESVAAAAEVPIERILRYAGP
Tessaracoccus_bendigoensis_DSM      --------------LTPREIQSRIRSGASVEDVASESGMDHGRVEVFAGP
Tessaracoccus_flavescens            --------------LTPREIQARIRSGASVDDVASESGMEVEHIEAFAGP
Tessaracoccus_lapidicaptus          --------------LTPREIQQRIRSGASVAEVVEETGMELDRVEAFAGP
Tessaracoccus_flavus                --------------LTPREIQARIRSGSSVDDVVAETGMSTERIEAFAGP
Pseudopropionibacterium_propio      --------------LSPREIQSRIRGGATLTEVATEAGVDPARIEGFALP
Tessaracoccus_oleiagri              --------------LTPREIQARIRSGATLAEVAVEAGVEESAIEGFAGP
[Propionibacterium]_humerusii_      --------------LSPREIQSRIRSGATVEEVAAEAGVDVDQVEPFAVP
Cutibacterium_granulosum_DSM_2      --------------LSPREIQARIRSGARVADVADEAGVSVEDVEPFAVP
Propionibacterium_cyclohexanic      --------------LTPREIQSRIRAGESLEDVARAAGVPTGDIEGYAAP
Auraticoccus_monumenti              --------------LRPREIQDRIRGGASAEQVAEEAGVDLARIQAFAAP
Raineyella_antarctica               --------------LTLREIQDRLRSGSSVEEVAVEAGVEAQELAIYAAP
Microlunatus_phosphovorus__str      --------------LSPREIQTRIRSGESVADVARVAGMDLDRVERFAAP
Friedmanniella_luteola              --------------LSPRDIQMRVRAGESLEDVAEVAGLAYERVERFAAP
Friedmanniella_flava                --------------LSPRDIQARIRGGESLDDLVAGSGMDADRVERFAAP
Friedmanniella_sagamiharensis       --------------LSPRDIQTRIRAGESLEDLVAASGMDPERVERFAAP
Microlunatus_soli                   --------------LTPREIQMRIRAGASVEELADASGMPSSRIEAFASP
Nocardioides_dokdonensis_FR143      --------------LRPRDIQARIRAGESPESVAAAAQTSVDRILTYAGP
Nocardioides_psychrotolerans        --------------LRPRDIQARIRAGESPEAVAQAAQTSIEKIMIYAGP
Nocardioides_lianchengensis         --------------LRPRDIQARIRAGESAESVAQAAGSTVEKIMPFAGP
Nocardioides_exalbidus              --------------LRPRDIQTRIRAGESPEAVAHAAGTSVEKIMPFAAP
Nocardioides_luteus                 -------------SLRPRDIQTRIRAGESAEEVAAVAGTTVEKILAFAGP
Nocardioides_terrae                 -------------TLRPRDIQTRIRSGESPESVADAAGTTVEKIMPFAAP
Nocardioides_simplex__Arthroba      --------------IRPREIQVRIRAGETAEAVAEAAGTTVDAIMPYVGP
Marmoricola_scoriae                 --------------LRPRDIQARIRAGESAEQVAQAAGTPVETIMPYASP
Arthrobacter_crystallopoietes_      ADSTEAGA-----VMSPREIQARIRAGASAEDVAAESGVSMERILRYEGP
Arthrobacter_crystallopoietes       ADSENGGA-----AMSPREIQARIRAGASAEQVAAESGLDMARILRYEGP
Arthrobacter_subterraneus           SESPDGKARRAP--LSPRDIQARIRGGATAQQIVDEMGVELQHVLRYEGP
Arthrobacter_agilis                 PEEPRRKPPKPPVHLTPRDIQARIRSGATAEQVAAESGLDLAHVQRYEGP
Pseudarthrobacter_sulfonivoran      -----AAAP---IAMSPRDIQSRIRSGATAAEVAELSGLPLAKVERYEGP
Pseudarthrobacter_chlorophenol      -----ERPA---IPMSPRDIQARIRAGATAADVAELSGLPLAKVERYEGP
Arthrobacter_globiformis_NBRC_      -----AGTP---VAMSPRDIQAKIRSGSTAAEVAAASGMPQEKVERYEGP
Paenarthrobacter_aurescens__st      -----ARASNTAIAMSPRDIQARIRSGATATEVAELSGLPLANVQRYEGP
Arthrobacter_cupressi               -----ARAAIAPVAMSPRDIQARIRSGASAAEVAELSGLPLANVQRYEGP
Paeniglutamicibacter_gangotrie      ------RSESPAAPLSPRDIQTRIRSGATAEEVSQESGMPLERVMRYEGP
Arthrobacter_rhombi                 ------GAEQAPATFSPREIQTRIRNGATAEEVAEESGFPLDRVLRYEGP
Renibacterium_salmoninarum__st      LAASTSKPLAPGERLSPKDIQQRIRGGASATEVAEAAGVPIEHVERYEGP
Arthrobacter_alpinus1               ------QAGSSSTRLSPREIQAQIRGGATAADVAEHSGLSLEQVRRYEGP
Arthrobacter_alpinus2               ------GLNQPGARMTPREIQSLIRAGSNANDVADQSGLSLEQVRRYEGP
Neomicrococcus_aestuarii            -----RGENDAPLQLTPREIQGRIRSGMSAEEVAAESGLTLAHILKYEGP
Arthrobacter_woluwensis             -----ARSGSTP-SLSPRDIQARIRAGATAAEVAEESGLPLASVERYEGP
Tersicoccus_phoenicis               ------QTPPVKVPLSPREIQAQIRAGASAEQIAVESGYDLDHIRRYETP
Sinomonas_humi                      -----APSGE--TNLSPRQIQAEIRAGATAESISESSGIPIDRIRRYESP
Sinomonas_atrocyanea                -----APSGSDGAGMTPRQIQAEIRAGATAEEVAASSGVPLARVQRFEGP
Enteractinococcus_helveticum        ----AAAADEAAKELSPREIQSMLRAGATVDELAEQHDHDRSSLEVYATP
Micrococcus_terreus                 ----AQAADAATGVLAPKDIQARIRAGASAEQVASEFGLDLDRVRKYEGP
Glutamicibacter_arilaitensis__      ------RNREESSVHSPREIQARVRAGASAYDLSLEWDIPVEDIVKYEGP
Nesterenkonia_jeotgali              -------SGTAKSPLTPREIQARLRAGATVEQVVAASGLTTAHVERYAGP
Micrococcus_luteus__strain_ATC      QESVKAAATQEAVPLTPREIQQRIRAGASVEQVARESGNAFSRIRTYGHP
Rothia_dentocariosa__strain_AT      -----LRGRGTKGSFGPRDIQTRFRQGASVEEIAEESGWEPERVRRYEWP
Rothia_mucilaginosa__strain_DY      -----ARGLGAKGTYGPRDIQTRFRQGASVEEIAEESGWEPERVRRYEWP
Rothia_nasimurium                   -----LRG-GSSGTFGPRDIQARFRQGATVEEIAAESGWEPERVRRYEWP
Kocuria_flava                       -----GRPRGAGQ-FGPREIQARFRAGATVEEIVAESGWEAARVRRYEWP
Kocuria_polaris                     -----ARQRGTGQ-FGPREIQARFRSGATVEEIVAESGWEASRVRRYEWP
Kocuria_indica                      -----ARGRGGGS-FGPRDIQARFRAGASVEDVVAESGWEAERVKRYEWP
Kocuria_rhizophila__strain_ATC      -----ARGRGGAS-YGPRDIQARFRAGASVEDIVAECGWEAERVRRYEWP
Gardnerella_vaginalis__strain_      -----------TATLPISQIQALIRAGVDPEHVAKRYNVSESQVKRFSSG
Gardnerella_vaginalis__strain_      -----------NATLPISQIQALIRAGVAPSHVAQRYNVSEAQVRRFSAG
Bifidobacterium_gallinarum          ------------QTLPISQIQSLIRAGADPARVAERYGVSAALVRRFSAS
Bifidobacterium_adolescentis__      ------------STLPISQIQSLIRAGANPTRVAERYSLSEALVRRFSAA
Bifidobacterium_biavatii_DSM_2      ------------STLPISQIQSLIRAGADPARVAERYNLSEALVRRFSSA
Bifidobacterium_subtile             ------------QSLPISQIQTLIRAGAEPARVAQRYGLSPALVRRFSAS
Bifidobacterium_saguini_DSM_23      ------------VTLPISQIQSLIRAGADPSRVAQRYGLSETLVRRFSAA
Bifidobacterium_reuteri_DSM_23      ------------ATLPISQIQSLIRAGADPSRVAERYGLSETLVRRFSAA
Bifidobacterium_longum__strain      ------------STLPISQIQSLIRAGADPARVAEKYHLSEMLVRRFSMA
Bifidobacterium_bifidum__strai      ------------ATLPISQIQALIRAGADPARVAERYRLSEALVRRFSSA
Bifidobacterium_thermophilum        ------------PGLPISQIQALIRAGAEPEQVAQRYGLSETLVRRFSSG
Bifidobacterium_thermophilum_R      ------------SSLPISQIQSLIRAGAEPEQVAQRYGLSETLVRRFSSG
Bifidobacterium_tsurumiense         ------------IPCPLSQIQALIRVGAEPAQVAEKYGLSETLVRRFSAA
Bifidobacterium_cuniculi            ------------RTLPISQIQSLIRAGLDPDQVAQRYGLSPALVRRFSAT
Bifidobacterium_choerinum           ------------RTLPISQIQTLIRAGMEPDQVAERYGLSPILVRRFSSA
Bifidobacterium_pseudolongum_P      ------------STLPISQIQALIRAGADPDQVARKYALNGALVRRFAAP
Bifidobacterium_mongoliense_DS      ------------HTLPISQIQALIRAGAQPAKVAERYGMSAALVRRFASS
Bifidobacterium_bohemicum_DSM_      ------------QTLPISSIQALIRAGVEPHAVAEKYGLSDALVRRFSTP
Bifidobacterium_commune             ------------KTLPISSIQALIRAGAQPDKVAEKYGLSQALVRRFATP
Bifidobacterium_callitrichos_D      ------------DALPISKIQQLIRAGADPSQVAERYGLDQALVRRFSAS
Bifidobacterium_stellenboschen      ------------DTLPISQIQQLIRAGADPAKVAARYGLAEALVRRFSAS
Bifidobacterium_bombi_DSM_1970      ------------KTLPISKIQALIRAGEEPGKVAERYDLSATLVRRFTSS
Bifidobacterium_asteroides__st      ------------KPLPVSAIQAAVRAGARPEQVAQQYAVNEALVRRFAAP
Bifidobacterium_coryneforme         ------------TPLPVSSIQAAVRAGARPANVAQQFAVNEAIVRRFAAP
Bifidobacterium_psychraerophil      ------------SALPISSIQSYIRAGVEPSRVAQRFSVSEALVRRFSAP
Bifidobacterium_magnum              -------------SLPIPQIQSLIRAGADPERVAKRFGVSVEQVHRFSAS
Bifidobacterium_gallicum_DSM_2      -------------TIPISQIQQLIRAGLDPHTVAERYDLDETLVRRFSGS
Cnuibacter_physcomitrellae          ------------------EIQTHIRAGLSASEVAELTGAALEYVERFEGP
Herbiconiux_ginsengi                ------------------EIQTHIRAGLSAFEVAELTGASVEYVERFEGP
Mycetocola_reblochoni_REB411        ------------------EIQSQLRAGLSAGDVAELTGASLETIERFEGP
Mycetocola_miduiensis               ------------------EIQAHIRSGMSAEEVATLTGADLEYIQRFEGP
Okibacterium_fritillariae           ------------------EIQAHIRSGMSAEEVADVTGAEIDYVRRFEGP
Microbacterium_humi                 ------------------EIQAHIRSGMSAEEVAAVTGASIEYVQRFEGP
Plantibacter_flavus                 ------------------EVQAHIRSGLSAEDVAAVTGASLEYVQRFEGP
Leifsonia_xyli_subsp._cynodont      ------------------EVQAHIRAGLSAEEVAAVTGAPLDYVQRFEGP
Leifsonia_xyli                      ------------------EVQAHIRSGMSAEDVAAVTGAPLEYVQRFEGP
Agromyces_aureus                    ------------------EIQSLIRSGLSAEEVAQVTGASVDYVRRFEGP
Microterricola_viridarii            ------------------EVQAYIRSGMSADDVAAVTGASLEYIQRFEGP
Cryobacterium_flavum                ------------------EVQAHIRSGMSAEDVAAVTGASLEYVRRFEGP
Cryobacterium_roopkundense          ------------------EVQAHIRSGMSAEDVAAVTGASLDYVRRFEGP
Cryobacterium_arcticum              ------------------EVQSHIRAGMSAEDVAAVTGASLDFVRRFEGP
Agromyces_flavus                    ------------------EVQAHIRSGLSAEEVAELTGASVDYIRRFEGP
Leifsonia_rubra_CMS_76R             ------------------EIQAHIRAGMSAQDVANVTGAELEYILRFEGP
Rathayibacter_tritici               ------------------EIQAHIRSGLSAEEVADLTGADLDYVQRFEGP
Clavibacter_michiganensis_subs      ------------------IIQSFIRQGMSAEDVARETGASVEYVRKFEGP
Microbacterium_trichothecenoly      ------------------EIQAHIRSGLSAREVAELLGARVEDIVRFEGP
Microbacterium_testaceum__stra      ------------------EIQAHIRSGLTAREVATLLNARIEDIERFEGP
Microbacterium_aurum                ------------------DIQAHIRSGLSAEEVAELLGARLEDVQRFERP
Microbacterium_ginsengisoli         ------------------DIQAQIRAGLSAEETAAVLGLSVDDVVRFEAP
Microbacterium_maritypicum_MF1      ------------------DIQAQIRAGLTAPEVAELLGISVDDVARFEGP
Microbacterium_azadirachtae         ------------------EIQAHIRAGMSATEVAELLGVALEAVQRFESP
Microbacterium_sediminis            ------------------EIQMHIRAGMSAEEVAELLGADLDDVRRFEGP
Microbacterium_mangrovi             ------------------EIQAQIRAGLSAREVAELFGISIDVVARYEGP
Curtobacterium_flaccumfaciens_      ------------------DVQARIRGGADAADVAAALDVDVEYVRRFEGP
Agrococcus_jejuensis                ------------------EIQSALRGGQTAEEVAAETGEDLEFVRRFEGP
Agrococcus_baldri                   ------------------DIQALIRGGMTAEEVASATGEELAYVERFEGP
Agrococcus_casei_LMG_22410          ------------------EIQTLIRQGMTAAEVEKTTGEELEYIERFEAP
Leucobacter_komagatae               ------------------EIQALLRAGKTRSEVAAETGLDEADVERFEEP
Rhodoluna_lacicola                  ------------------EIQEEIRNGATIEDLMQRSGADFDYVEKFAAP
Tropheryma_whipplei__strain_Tw      -------------AASVKDIQALIREGLPAEKVAQKLSTSIERVKRFEPP
Alloscardovia_macacae               -----------EKALPLSAIQTLIRSGHSYDDIARDYAVAPALVRRFAAP
                                                       :*  .* *                :      

Cellulomonas_fimi__strain_ATCC      VLAEREYVAEQARAT----RVGRDA--------GAPTLGDLVTDRLAARG
Cellulomonas_flavigena__strain      VLAEREYVAEQAQAT----RVGRDS--------GAPLLGELVTDRLAARG
Cellulomonas_gilvus__strain_AT      VLAEREYVAEQARGT----RVGKDS--------GAPVLGDLVTDRLAARG
Cellulomonas_marina                 VMAEREYVADQARAT----RIGREA--------DAPVLGDLVTDRLAARG
Cellulomonas_carbonis_T26           VLAEREFVAGQARAT----RIGHDP--------GAPVLGDLVTDRLATRG
Cellulomonas_bogoriensis_69B4_      VLAEREYVAGQAQQT----RIGHDL--------GAPLLGELVTDRLATRG
Sanguibacter_marinus                VLAEREFVADQAQRT----RVGRDA--------GSPMLGELVTDRLAARG
Sanguibacter_keddieii__strain_      VLAERQFIAQQAAAT----RVGRDS--------SSPSLGDLVTDRLAARG
Sanguibacter_gelidistatuariae       VLAERAFIAQQAAAT----RVGRDN--------SSPTLGDLVTDRLAARG
Haloactinobacterium_album           VIAERQHVSQRARAL----TISRES--------GAPVLSDVVVDRLASRG
Beutenbergia_cavernae__strain_      VTDERAWIASQAQEL----PIGREP--------GAPTLGDLVVDRLAARG
Jonesia_denitrificans__strain_      VLAERQYIAGLARSA----PVSGDG--------DSPHLEDVVVDRLAQRG
Krasilnikoviella_flava              VAAERDHVIGQVRAH----RLPGDD--------ETTTLGEVADTRLAARG
Isoptericola_variabilis__strai      VVAEREHAVGQVRAH----RIDGDS--------DR-TLGEAADARLAARG
Isoptericola_dokdonensis_DS-3       VLTERDHVVGQVRGH----RVDPES--------AT-TLGELADRRLVARG
Xylanimonas_cellulosilytica__s      VVTEREHVIGMVRTH----DVPGLD--------GTSELGKIADARLAARG
Cellulosimicrobium_cellulans__      VVAEQEYVVDRVRAS----RQGHDE--------DSPTVGELVAQRLAARD
Actinomyces_nasicola                IIAEREWAIQVAREC----TVGHEL--------GAPTLGEIVVDRLAERG
Actinomyces_ruminicola              VIAERLWAVQQAQAC----RIGWEK--------DSPVLGELAVDRLATRG
Actinomyces_urogenitalis_DSM_1      VLAERAWAVEQARSC----RIGWEK--------DSPVLGELVIDRLATRG
Actinomyces_johnsonii_F0542         VLAERQWAVSQAQSC----RIGWEK--------DSPLLGELVVDRLATRG
Actinomyces_radicidentis            VLAERGWAVEQARLS----RIGWEK--------DSPLLGELVVDRLATRG
Actinomyces_graevenitzii_C83        IIAERNWAVNRAQKC----HIGWGK--------DSPLLGELVLDRLATRG
Actinomyces_hordeovulneris          VLGERRWTVERAQAC----RVGHEG--------DSPTLGDLVVDRLAARG
Actinomyces_marimammalium           VLSERAFIASRAKNA----HLHGDP--------QAPTLGDLVIDRLATRG
Gleimia_coleocanis_DSM_15436        IMSERSFIVAKALEM----PVGADL--------DAPKLQDVVIDRLATRA
Mobiluncus_curtisii__strain_AT      VLAERIYTARQAQET----RVSPDK--------DAPALGELVIDRLATRG
Schaalia_turicensis_ACS-279-V-      IQAEKEYALQRAQNM----RIGSVA--------DGPKMGELVIDRLAARG
Schaalia_cardiffensis_F0333         VQAEKDYALQRALAS----TIGPEA--------DGPKMGDLVLDRLAARG
Schaalia_odontolytica_ATCC_179      VQAEKDYALTRARAV----RIGD----------GGPTMGDLVLDRLAARG
Actinomyces_hongkongensis           VQAEKEYALSRALSV----RIGDEA--------GGPAMGDLVVDRLAARG
Schaalia_radingae                   IDAEKAWAIQRARES----HVGGEK--------DSPLMGDLVVDRLAARG
Arcanobacterium_phocae              IFAEREYTASRARNF----RQSADV--------GSMTIEELVVSRLVPRG
Arcanobacterium_haemolyticum__      IFAEREYTTNRAQNF----RLNRET--------GSMTLEELVISRLVPRG
Trueperella_bernardiae              IFAEREYVAQNARLY----RQGHED--------GGMSLEELVASRLLTRG
Actinotignum_schaalii               IIAERNYTAAQARNY----TLGRDV--------GGFTVEELVTSRLVARD
Actinobaculum_suis                  IEAERDYTARQARAY----PVSEES--------GAFTVEELVTSRLLARG
Brevibacterium_mcbrellneri_ATC      ILAERRHIAHTAGQCPVYSESGS------------RPLSEVVTERLQARD
Brevibacterium_yomogidense          VLDERRHIAQQAGRVLVYPDTDTGS---------PTPLAELALERLELRE
Brevibacterium_casei_S18            ALAERAHMAHTASRHPIYSDHDPNG--------DPTPLVELAQTRLAMRD
Brevibacterium_linens               AMAERERTAYLASRHPIYSDHDPNG--------EPTPLIELCQERLAMRD
Brachybacterium_muris_UCD-AY4       VLAEREWTAQRAR-----TFHVGRG---------GPALEQMVAERLAARQ
Brachybacterium_faecium__strai      VLAEREWSAQRAR-----TFPVGRG---------GPALLDVVTERLAARE
Brachybacterium_phenoliresiste      VLAEREYTAQRCR-----AFPVGRG--------DGPSLGEIVAERLAARR
Brachybacterium_nesterenkovii       VLAEREYISERAR-----TFHVGRG--------GGPALGEIAMQRLRARR
Dermabacter_vaginalis               VRAERDHTARRAQ-----DFRTSKG--------GTEKLIDVVEPRLRARG
Kytococcus_aerolatus                ILAEREHVAGLARGVHLPALGHGS----------SPTLEKRVKERLVMRG
Kytococcus_sedentarius__strain      ILAEREHVAALARAVHLPSFGRGP----------SPTLEKRAKERLVMRG
Serinicoccus_chungangensis          VVAEREHVVGLAQRAPVRASGRTDG---------SHTLERRVRERLQSRG
Kineococcus_radiotolerans__str      VLAERAHVAGLAR-RTPHGRSAAA----------G-SLDDVVVARLSARA
Tetrasphaera_jenkinsii_Ben_74       VLAERGHVVGLAMNARLHPRGGGE----------PELLSTRVERRLIGRG
Knoellia_sinensis_KCTC_19936        VLAEREYIANLARAVIVGQTRPGSRAG---NQTAEQSLGSRADERLKERG
Knoellia_subterranea_KCTC_1993      VLAEREYVANQARAVVIGTTRPRAGSGR--SAGVEQTLGSRADERLKSRG
Knoellia_flava_TL1                  VLAEREYVANQARACVVGTTRVVSGPSA--GTVTEQTLGSRAEERFKGRG
Knoellia_aerolata_DSM_18566         VLAEREYIAQQARSCVVGHIRSASGSA-----GPEQTLGSRSDERLKERG
Tetrasphaera_elongata_Lp2           VLAEREFIANKARATVLAHDGK-----------SAETFGERVETRLRDRG
Intrasporangium_oryzae_NRRL_B-      ILAERDHVAGLAQQVRLRARGGG---------AGAPTLGARVTERLRSRE
Intrasporangium_calvum__strain      ILAERVHVAGLARQVRLRGRAAP---------GGASTLGARVAERLRSRE
Intrasporangium_chromatireduce      ILAEREHVALLGRQVRLRSPGGG---------PSAGVLGTRVDERLRSRQ
Phycicoccus_dokdonensis             ILAEREYVAGLARAVRLRGRSAGG--------ASTPTLSARVSQRLSGRG
Phycicoccus_cremeus                 ILAEREHVAGLARSVRLRGRGGGQ--------GSTPTLATRVSQRLSGRG
Janibacter_hoylei_PVAS-1            VLAEREHVATRAQAVRMRGTNQAG---------SPETLAQRATIRLTGRG
Janibacter_indicus                  VLAEREHVATRAQAVRLRGTNQAG---------SPETLAQRAATRLTGRG
Janibacter_melonis                  VLDERQHVASAAQRVRVRGQ-GSG---------SDETLGGRAASRLASRG
Austwickia_chelonae_NBRC_10520      ILAEREHIATTAGRARLRGRYGDH----------GATLAERVDERLSARG
Kineosphaera_limosa_NBRC_10034      ILAERAHIARLAGDAHVP-THGSD----------PVTLGERVERRLESRG
Mobilicoccus_pelagius_NBRC_104      ILAEREHVARIAIGSRLRPRGPAS---------GSPTLLDRVTRRLGERG
Corynebacterium_oculi               VLLERARIAELAKNSHPVREDG----------PARLSLWEVLATALAARG
Corynebacterium_spheniscorum        VLLERQRMAELAKQTHPVREDG----------PARLTLWEVLATAFAARN
Corynebacterium_otitidis_ATCC_      VLLERARVAELGKKAHPVREEG----------PTRHTLWEVLAQAFAARG
Corynebacterium_atypicum            VLLERARIAELARTSHPVRDDG----------PAKLTLAEVLATAFAARD
Corynebacterium_frankenforsten      VLLERARIAELARGSHPVRDDG----------PAKLSLAEVLATAFAARD
Corynebacterium_kutscheri           ILLERARIAELAKKSHPVRDDG----------PAKLTLWEILATAFAARD
Corynebacterium_vitaeruminis_D      VLLERARIAEMAKSAHPVRDDG----------PAKLSLWEVLATAFAARG
Corynebacterium_pseudotubercul      VLLERARIADMAKQSHPVRDDG----------PARLTLWEVLATAFAARG
Corynebacterium_epidermidicani      VLIERARIADMAKRAHPVRSDG----------PAKLSLWEVLATAFAARG
Corynebacterium_aquilae_DSM_44      VLLERARIADMAKRAHPVRDDG----------PSPLTLFEVIATAFAARD
Corynebacterium_mustelae            VLLERARLADLAKRAHPVRDDG----------PAKLTLWEILATAFAARG
Corynebacterium_matruchotii_AT      VLLERSQKAEMAKRAHPVRDDG----------PARLTLWEILDTVFTARG
Corynebacterium_durum_F0235         VLADRASIAQQAKQANPVRDDG----------PAKLTLWEVLATAFAARG
Corynebacterium_accolens_ATCC_      VMLERNRISEVAKQAHPVREDG----------PAKLTLWEVLASSFAARG
Corynebacterium_flavescens          VMLERERVADVAKQAHPVREDG----------PAKLTLWEILATSFAARG
Corynebacterium_camporealensis      VMLERNRIAEVAKQAHPVREDG----------PASLTLWEILATAFAARG
Corynebacterium_simulans            VLLERARIADVAKQAHPIREDG----------PAKLTLWEILATAFAARG
Corynebacterium_singulare           VLLERARIADVAKQAHPIRDDG----------PAKLTLWEILATAFAARG
Corynebacterium_marinum_DSM_44      VLLERSRMSELAKQAHPVREDG----------PAKLTLWEVLAAAFAARG
Corynebacterium_pollutisoli         VLLERERMAELAKQSHPVREDG----------PAKLTLWEVLAAAFAARG
Corynebacterium_testudinoris        VILERQRMAELAKQAHPIREDG----------PAKLTLWEVLATAFAARG
Corynebacterium_halotolerans_Y      VLLERERIAQLARQAHPVREDG----------PAKLTLWEMLATAFAARG
Corynebacterium_phocae              VILERERIAELSKQAHPVREDG----------PAKLTIFEILATSFAARG
Corynebacterium_casei_LMG_S-19      VMLERNNIAEQAKQAHPVREDG----------PAKLTLWEILATSFAARG
Corynebacterium_callunae_DSM_2      VLLERARIAELAKQSHPIRENG----------PAKLTLWEILATAFATRG
Corynebacterium_deserti_GIMN1.      VLLERARIAELAKQSHPIRENG----------PAKLTLWEILATAFATRG
Corynebacterium_coyleae             VLLERAQVAEAAKQSHPVREDG----------PAKQTLLEILATSFAARG
Corynebacterium_ureicelerivora      VLLERAQVAEAAKQSHPVREDG----------PAKQTLFEILATAFAARG
Corynebacterium_riegelii            VLLERAQIAEAAKQAHPVREDG----------PAKLTLFEVLASAFAARG
Corynebacterium_mycetoides          VILERFQVAEAAKRSHPLRENG----------PAKLTLFEILATAFAARG
Corynebacterium_lipophiloflavu      VLLERYQVAEAAKQSHPLREDG----------PAKLTLFEILATAFAARG
Corynebacterium_imitans             VVLERMQIAEAAKQSHPVRDEG----------PAKLTLFEILATAFAARG
Corynebacterium_cystitidis_DSM      VLLERDQVAEAAKQSHPVREDG----------PAKLTLFEILATAFAARG
Corynebacterium_tuscaniense_DN      VLLERAQVAEVAKQSHPVRADG----------PAPDTLYEVLALSFSSRG
Corynebacterium_genitalium_ATC      VLLERAQVAEAARQSHPVREDG----------PASETLFEVLALTFASRG
Corynebacterium_appendicis_CIP      VLLERAQVAEAAKQSHPIRDDG----------TAPDTLFEVLALAFATRG
Corynebacterium_doosanense_CAU      VLLERSQIAQLARQAHPVREDG----------PAKLTLAEVLAAAFGARG
Corynebacterium_maris_DSM_4519      VLLERSRIAELARQSHPVREDG----------PAKLTLWEVLAAAFGARG
Corynebacterium_uterequi            VLLERKQMAELAKASHPVRGDV----------PATLTLSETLATAFGARG
Corynebacterium_argentoratense      VLLERSRMAEIAKKAYPVRDDG----------PAKLTLWEILATAFAARG
Corynebacterium_sphenisci_DSM_      VLNDRARIAEQGRLSHPRRSDG----------PAELTLEEILATAFAARG
Corynebacterium_freneyi_DNF004      VLAERARIAELGKQSRPRRADG----------PAQLTLWEILATAFAARG
Corynebacterium_lactis_RW2-5        VMAERARIAELGKRSRPRRQDG----------PTKLSLWEILATAFAARG
Corynebacterium_jeikeium            VLAERARIAELGKQSKPRRIDG----------PAKLSLWEILATAFAARG
Corynebacterium_kroppenstedtii      ILAERERMTTVARQSHPVRQDG----------PSTLTLDDVLATAFTARG
Corynebacterium_terpenotabidum      IEMERHRMAELARQAYPVRADG----------PAEHTLWEVLAASFGARG
Corynebacterium_variabile__str      IQMERHRIAELARQAYPVLSDG----------PAEHTLWESLATAFAARQ
Corynebacterium_glyciniphilum_      IAMERNRIADMARDAHPVRADG----------PTDSPLREVLAGAFAARG
Corynebacterium_jeikeium__stra      ILQERARIAELAHAALPVNGDG----------VSNQPLWEVLATALAAHG
Corynebacterium_resistens__str      ILQERARMADLAHSAHPVSSDG----------PAKNTLWEVLATSLAARG
Corynebacterium_urealyticum__s      ILQERSRIAELARSARPATSEG----------TSEHTLWEALATAFAARE
Corynebacterium_glucuronolytic      VLTERHRMAELARAGYLQAPST----------PGAPTVGELVAQAFSRHD
Corynebacterium_pyruviciproduc      VMTERHRMAELARGGYLQAPSA----------PGTLTLGEQAAQAFSRHD
Mycobacterium_szulgai               VLLERLRAAELATAAHPLLADG----------PAVLTLLETVTAALVKRG
Mycobacterium_parmense              VLLERARAAELATAAHPVLADG----------PAVLTLLETVTTAFVARG
Mycobacterium_conspicuum            VLLERSRAAELATAAHPLQADG----------PGVLTLLETVSTALVARG
Mycolicibacillus_trivialis          VLLERSRAAELATAAHPMLADG----------PSVLTLLETVTGALFARG
Mycolicibacillus_koreensis          VLLERSRAAELATAAHPVLADG----------PAVLTLLETVTATFVNRG
Mycobacterium_noviomagense          VLLERSRAAELATAAHPVLADG----------PAVLTLLETVTAALSARG
Mycolicibacter_sinensis__strai      VLLERSRAAELAAAAHPVLADG----------PAVATLLEVVSSALMGRG
Mycolicibacterium_aromaticivor      VLLERSRAAELAGAAHPVLADG----------PAVTTLLDTVTTALVARG
Mycolicibacterium_confluentis       VLLERSRAAELATAAHPVLSDG----------PAVLTLLESVTMALVSRG
Mycolicibacterium_rhodesiae__s      VLLERSRAAELATAAHPVLADG----------PSVLTLLETVTTSLVARG
Mycolicibacterium_rutilum           VLLERSRAAELATAAHPMLPDG----------PSVLTLLETVTTAMVARG
Mycolicibacterium_cosmeticum        VLLERARAAELATAAHPILADG----------PAVLTLLETVTSALISRG
Mycolicibacterium_diernhoferi       VLLERSRAAELATAAHPVLADG----------PSVLTLLETVTTALISRG
Mycolicibacterium_gilvum__stra      VLLERSRAAELATAAHPVLADG----------PSVLTLLETVSTALIARG
Mycolicibacterium_smegmatis__s      VLLERARAAELATAAHPVLADG----------PSVLTLLETVTKALVARG
Mycolicibacterium_doricum           VLLERSRAAELATAAHPVLSDG----------PAVLTLLETVSTALVARG
Mycolicibacterium_insubricum        VLLERARAAELATAAHPMLDDG----------PSVLTLLETVSGTLIGRG
Mycolicibacterium_fallax__Myco      VLLERARAAELATAAHPMLPDG----------PSVLTLLETITGTLIGRG
Amycolatopsis_sacchari              VLLERSRMAELAQSAHPVREDG----------PDVRTLGEVVAYAFGVRG
Yuhushiella_deserti                 VLLERSRTAELAQQAHPVREDG----------PDVQTLGEVVAYAFGVRG
Saccharomonospora_marina_XMU15      VLLERSRTAELAQQAHPTREDG----------PDVQTLGEVVAHSFGLRG
Amycolatopsis_saalfeldensis         VLLERSRTAELAQSAHPVREDG----------PDVQTLGEVIAYAFGVRG
Saccharomonospora_xinjiangensi      VLAERARTAELAQRAHPAREDG----------PDVRTLGEIVAHSFALRG
Haloechinothrix_alba                VLLERARIAELAQQAHPVREDG----------PDVRTLGEVVAHAFGVRG
Actinosynnema_mirum__strain_AT      VLLERSRIADLAQRAHPVREDG----------PDVQTLGEVVAHSFGLRG
Lentzea_albida                      VLLERSRTADMAQRAHPVREDG----------PDVQTLGEVVAHSFGLRG
Kibdelosporangium_phytohabitan      VLLERSRTADLAQRAHPVREDG----------PDVQTLGEICAHAFGLRG
Kibdelosporangium_aridum            VLLERSRTADLAQRAHPVREDG----------PDVQTLGEVCAHAFGLRG
Kutzneria_albida_DSM_43870          VLLERSRTAELAQRAHPIREDG----------PDVQTLGEIIAHSFGLRG
Actinoalloteichus_hoggarensis       VLLERSRTADLAQRAHPMREDG----------PDVQTLGEVVAHAFSLRG
Streptoalloteichus_hindustanus      VLLERSRTAELAQRAHPVRADG----------PDVQTLGEVVAHSFGLRG
Allokutzneria_albata                VLLERSRTAELAQRAHPVREDG----------PDVQTLGEVVAHAFSLRG
Alloactinosynnema_iranicum          VLLERSRTADLAQRAHPIREDG----------PDLQTLGEVVQHAFTLRG
Actinokineospora_bangkokensis       VLLERSRYAEMAQRAHPVREGG----------PDVQTLDEVVQHAFTLRG
Saccharopolyspora_erythraea__s      VLLERAQVAEMAQRAHPVREDG----------PDVQTLGEVVAHTFGMRG
Actinopolyspora_xinjiangensis       VLLERAQVAERAQQAHPIREGG----------PDVQTLGEIISHTFGMRG
Pseudonocardia_oroxyli              VLLERARTADLARNAHPVREDG----------PDLRTLDETVAHTFGLRG
Pseudonocardia_ammonioxydans        VLLERSRTAELAQGAHPQRADG----------PDSRTLGETVAHTFGLRS
Pseudonocardia_autotrophica__A      VLLERSRTAELAQSAHPQRADG----------PDSRTLGETVAHTFGLRG
Pseudonocardia_thermophila          VLLERSRTAELAQYAHPVRTDGA---------PDSRTLGEVVAHTFSLRG
Pseudonocardia_dioxanivorans__      VLLERSRTAEMAQGAHPMRADG----------PDVRTLGETVAHTFGLRG
Gordonia_araii_NBRC_100433          VLLERGRAAELIRASHPMREDG----------PALATLDEVVTAALRARG
Gordonia_effusa_NBRC_100432         VLLERARAAELAALAHPIREDG----------PAVATLGEVVDSALAARG
Gordonia_sputi_NBRC_100414          VLLERQRATELGALAHPIRHDG----------PSTETLGDTVTEGLAAYG
Gordonia_polyisoprenivorans__s      VLLERSRAAELAALAHPLRHDG----------PSELTLGDVVTEGLVAFG
Gordonia_soli_NBRC_108243           VLLERTRATELASLSHPIREDG----------PAVATLGEVVTEALTLRG
Gordonia_rhizosphera_NBRC_1606      VLLERTRATELAALAHPIREDG----------PSVYSLGEVVSEALIAMG
Gordonia_bronchialis__strain_A      VLLERSRAAELAGHAHPIRQDG----------PSVSTLEESVAEALIAYG
Gordonia_westfalica                 VLLERSRASELAGAAHPIRHDG----------PAVATLAESVAEGLVAYG
Williamsia_sterculiae               VLLERRRVAELAALAHPVRHDG----------PTLENLSEVVTAAFVARG
Gordonia_amarae_NBRC_15530          VLLERQRATELAALSHPLREDG----------PSSYTLSETVTEAFNAFG
Mycobacteroides_abscessus__str      VLLERQRAAEMASAAHPVRNDG----------PAVSTLADTVAGAMFARG
Rhodococcus_kyotonensis             VLLERSQAAAMAQEGHPMRPDG----------PAVQTLSEVVTQAFRARG
Rhodococcus_fascians_D188           VLLERSQAASMAQAGHPLRHDG----------PAVQTLLDIVTLAFRARG
Rhodococcus_hoagii__strain_103      VLLERARAAEMAQAGHPVRPDG----------PAVHTLSEIVTLAFKARG
Rhodococcus_triatomae               VLLERSRAADMAQGGHPVRGDG----------PAVETLSEIVAQAFRARG
Rhodococcus_triatomae_BKS_15-1      VLLERARAASMAQGGHPIRENG----------PTVETLAEIVAMAFRARG
Rhodococcus_pyridinivorans_SB3      VLLERSRAADMAKKGHPVRPDG----------PAVETLHEIVTQAFRARG
Nocardia_terpenica                  VLLERARAAELAQRAHPVRKDG----------PAVETLIDIVSAAFAERG
Nocardia_nova_SH22a                 VLLERARAAELAQKAHPVRKDG----------PAVETLIEVVSAAFAERG
Nocardia_seriolae                   VLLERARAAELAQKAHPVRNDG----------PAVETLIEIVSAAFAERG
Nocardia_mangyaensis                VLLERARAAELAQKAHPVLPDG----------PAVETLSEIVTAAFTERG
Nocardia_brasiliensis_ATCC_700      VLLERARAAELAQKAHPVRPDG----------PAVETLIDVVTAAFTERG
Nocardia_cyriacigeorgica__stra      VLLERARAAELAQKAHPVRPDG----------PAVEILIDVVTAAFTARG
Hoyosella_subflava__strain_DSM      VLLERARMAQMAQHAHPLLEDG----------PALQTLSTAVAQTFGTRG
Tsukamurella_paurometabola__st      VLLERARAAELAQLAHPVRGDG----------PMHTALADVVRGALVERG
Dietzia_maris                       VLLERANAAELARAAHPVLPDG----------PALNTLADRVGAALDRRG
Dietzia_timorensis                  ILQERGARAERARKAHPLLADG----------PSVDTVETMVIDSLEERG
Nakamurella_multipartita__stra      VMLERASMADKARAAHPMVDGN----------PTRKTLEEIVTATLRQRG
Nakamurella_panacisegetis           VLLERASVAEKARKARPAIDGI----------TAATSVEDTVAATLAARG
Segniliparus_rotundus__strain_      VLLERSRVAGLAASAYPARSEQ------------SHTLGQLVSARLTSLG
Gordonia_malaquae_NBRC_108250       VLLERMRAAELARASHPSGIDG----------TSSSTLGELVAECLALRG
Gordonia_sihwensis_NBRC_108236      VILERSRAAELARASHPMGVDG----------PVAGTLGEMVAECLVLRG
Gordonia_hirsuta_DSM_44140_=_N      VLLERARAAELARASHPLTMDG----------PSLATLGELVAECMVLRG
Jatrophihabitans_endophyticus       VMDERLRITDEARRARARRTGSD---------TEVAPFGETVDARFGAHG
Geodermatophilus_nigrescens         VLQERSRLAEQAREARVRLSEG----------IPGAPLQQFMAERLRLLG
Geodermatophilus_saharensis         VLQERARLAEQAREARVRLSEG----------VPGAPLQQFMAERLRLLG
Blastococcus_endophyticus           VLQERERIAEQAREARVRLSDG----------SMAPPLQQFMAERLRLLG
Geodermatophilus_africanus          VLQERERVAEQAREARVRLSEG----------TPTVPLQQFMSERLRLLG
Blastococcus_saxobsidens__stra      VLQERERVAGQAREARVRLTEG----------APGAVLQQFMVERLRLID
Modestobacter_marinus               VLQERTRVAEQARDARVRLSEG----------TPSVPLEQFMSERLRLLG
Modestobacter_caceresii             VLQERARVAEQARGARVRLSEG----------TPSVPLDQFMSERLRLLG
Klenkia_soli                        VLQERARVAEQAQGARVRLSEG----------TPAVALEQFMSDRLRLLG
Frankia_symbiont_subsp._Datisc      VLAERARVVQEARAALLPKDPGG---------APGRPLGEVVDARLQAVQ
Frankia_alni__strain_ACN14a_        VLAERARVVQEARAALLPKDPGG---------VPGRPLGEVVDARLIVAQ
Frankia_casuarinae__strain_DSM      VLAERARVVQEARAALLPKDPGG---------VPGRPLGEVVDARLMGAQ
Frankia_inefficax__strain_DSM_      VLAERARVVQEARAALLPKDAGG---------APGRPLGEVVDARLMAGQ
Glycomyces_harbinensis              VLQERAMLAQAARRSR--LAT-S---------ERGERMSNVVDVKLGTHG
Stackebrandtia_nassauensis__st      VLQERAMLAQAARRAR--LAN-S---------DRGERMSDVVDVKLGQHG
Micromonospora_carbonacea           VLQERAMLAQHARRTR--LKG-A---------EKPTPLAEVVNGRLAQHG
Cryptosporangium_aurantiacum        VLQERAAMAQLARRTR--LRG-A---------DSGQTLADVVDGRLRAHG
Cryptosporangium_arvum_DSM_447      VLQERAAMAQLARRTR--LRG-A---------ESGQTLADVVDARLRAHG
Acidothermus_cellulolyticus__s      VLQEREHVAERARRAR--IAVPS---------GPSVLLADVVERHAIRQG
Streptomyces_xiamenensis            VLAERAFMAERARKTPVRRPGES---------A-GPQLGDAVAERLMLRG
Streptomyces_qinglanensis           VLAERAFMAERARKTPVRRPGEN---------V-GPQLGEAVAERLLLRG
Streptomyces_tsukubensis__stra      VLAERAFMAERARKTPVRRPGEN---------S-GPPLGEAVQERLVLRG
Streptomyces_gilvigriseus           VLAERAFMAERARKTPIRRQGES---------T-GPQLGDAVAERLMLRG
Streptomyces_thermoautotrophic      VLAERAYMAERAQKTPVRRQGES---------N-GPLLGDLVTERLRRHG
Catenulispora_acidiphila__stra      ILAERAFMAEKAQNTQVRRQGEN---------H-GQKLGEIVAERLAKRG
Nocardiopsis_sinuspersici           VLQEREYIAQQAQRASVRAQGDA---------VPGPSLEELVTKRIGAHQ
Nocardiopsis_dassonvillei__str      VLQEREYIAQQAQRASVRAHGDA---------APGPSLEELVTKRIGAHQ
Nocardiopsis_alba__strain_ATCC      VLQEREYIAQQAQRATVRTPGDA---------TPGPSLEEIVTKRIGAHQ
Nocardiopsis_flavescens             VLQEREYIAQQAQRAAVRIAGET---------APGGNLEELVARRIGAHQ
Thermobifida_cellulosilytica_T      VLQEREYMAQQAQLAPVRRPGET---------TPGPSLGELVTERIGTAQ
Marinactinospora_thermotoleran      VLQEREYMAQQAQRATVRRQGDA---------APGPVLGDIVAERVGQHQ
Streptomonospora_alba               VLQEREYVAQQAQRASVRRQGES---------APGPVLGELIAERIGRHQ
Nonomuraea_maritima                 VLQEREYVAQQAQRVSVRMPGES---------APGPTLGELVADRLTRRG
Thermostaphylospora_chromogena      VLQEREYMAQQAQRVAVRLPGES---------TAGPTLGELVAERLTRRG
Sinosporangium_album                VLQEREYMAQQAQRCAVRMPGDT---------SAGPILGELVAERLSRRG
Streptosporangium_roseum__stra      VLQEREYMAQQAQRCAVRLPGDS---------APGPTLGDLVAERLTRRG
Streptosporangium_subroseum         VLQEREYMAQQAQRCAVRLPGDS---------APGPTLGDLVAERLTRRG
Planomonospora_sphaerica            VLQEREYMAQQAQRCTVRLPDAT---------APGPTLGELVTERLTRRG
Thermobispora_bispora__strain_      VLQEREYMAQQAQRVPIRMPGDN---------APGPLLGDLVRERLARRG
Microbispora_rosea                  VLQEREYMAQQAQRVSVRMPGET---------TPGPTLGELVAERLTRRG
Nonomuraea_jiangxiensis             VLQEREYVAQQAQRVAVRMPGES---------APGPTLGDLVAERLTRRG
Actinomadura_madurae                VLQEREYMAQQAQRVTVRRPGET---------APGPPLGETVEERLGRGG
Actinomadura_mexicana               VLQEREYMAQQAQRVAVRRPGES---------APGPPLGETVEERLGRGG
Actinomadura_meyerae                VLQEREYMAQQAQRVTVRRPGES---------TPGPPLGETVEERLGRGG
Thermomonospora_curvata__strai      VLQEREYMAQQAQRVPVRRPGES---------APGPPLGELVEERLNRGG
Nonomuraea_pusilla                  VLQEREYVAQQAQRVSVRMPGES---------APGPTLGELVAERLSRRG
Aeromicrobium_choanae               VIAEREWMAQSARATSVRRKHVGG--------AAVA-LAELADAALAERG
Aeromicrobium_marinum_DSM_1527      VLAERQYMCEQARTTPIRRKHVGG--------AGVA-MGTLVDEHVVATG
Kribbella_flavida__strain_DSM_      VLAERDHVANLAQRASVRRRGGGD--------APTRNLGAWVTERLRIRG
Jiangella_alkaliphila               VLAEREHIAGRARQATVRRLG-GD--------GPPQTLEAAAGATAKTHG
Actinopolymorpha_cephalotaxi        VLAEREYTAGQARRCALRRNG-RE--------GPAQILDEAVGSRLDALG
Tessaracoccus_bendigoensis_DSM      VLAEREHIAGAARISTVRRRGES---------GSHRRLEDLISQRLRSRG
Tessaracoccus_flavescens            VLAEREHIAGAAQTATVRRRGEA---------GSHRRLGDLITQRLRSRG
Tessaracoccus_lapidicaptus          VLAERSHIAQAAQTATIRRRGES---------GTHRRLGDLIAARLRARG
Tessaracoccus_flavus                VLAEREHIASAAQSATIRRRGEA---------GSHHRLREIIAERLSSRG
Pseudopropionibacterium_propio      VLAEREHMTSTALDCAVRRRGDG---------SGHRRLQELISTRLQARG
Tessaracoccus_oleiagri              VLAEREHIVTRALASTVRRRGEG---------SSHRRLGELVRERLQQRG
[Propionibacterium]_humerusii_      VLAELDHIIEVAMTCPVRRAGAP---------GSHRTLGTVISRVAKANS
Cutibacterium_granulosum_DSM_2      VLAELDHVVSTALDGPIRHRNNP---------SSRRSLRSVVDRVATKVG
Propionibacterium_cyclohexanic      VLAEREHMAALAQSAQVRRATGP---------STPISLDESIVPRLENRG
Auraticoccus_monumenti              VLAERTHVAALALASSVRRRGEP---------LVGRSLREVVTEQLVKHG
Raineyella_antarctica               IMAEREYIAGRARDSNVRRSGDS---------PAHRDLDAVVTEEMRARG
Microlunatus_phosphovorus__str      VIAEREHVAGLAMTSSARRRGET---------SSHRTLRGVLSERLLNRG
Friedmanniella_luteola              VLAEREHLALMALAASVRRRGET---------AGHRTLRATVADRLLKRG
Friedmanniella_flava                VLAEREHVALTALGASIRRRGES---------SGHRPLRTVVGERLLGQG
Friedmanniella_sagamiharensis       VLAEREHMALTALSGSVRRRGEG---------SGNRPLRTVVAERLLGQG
Microlunatus_soli                   VIAEREHIAGMAQNGSLRRRGEP---------TGHRTLQAAVGERLRERG
Nocardioides_dokdonensis_FR143      VLAEREHVAQRAQKSSVRRTAG---------ADGVRTLGEAVEAHLRVEQ
Nocardioides_psychrotolerans        VLAEREHIADRAQRSTVRRTTGE---P----AGGARTLGDAVEAHLRSLN
Nocardioides_lianchengensis         VLAERQHVAERAQRSSVRRSGE----S----SGSARTLGDAVAAQLRPLN
Nocardioides_exalbidus              VLAERAHVAERAQLASVRRRAT---------ESGARTLGEAVTAHLRAHN
Nocardioides_luteus                 VLAEREHMAQRAQQASVRRRPGE---A----ASTARTLGEAVSAHFQTMY
Nocardioides_terrae                 VIAEREHIAERALKASVRRRPAETTAA----SASARTLGSAVAAHLSNLD
Nocardioides_simplex__Arthroba      VLAEREHVAGRAQKASVRRTPGEGN-G----PAQSRVLGDAVAAHLRGRG
Marmoricola_scoriae                 VLAERAHVAYTALKASVRRPGGP--------TGGARTLGEAVEQFLAEHR
Arthrobacter_crystallopoietes_      VRAERDYMAQQAQQVEVASGLPLHEGYRSTYADQPVSLGEMVRHRLPAFG
Arthrobacter_crystallopoietes       VRAERDYMVQQAQRVEVASALPSHDSYRSAFGDAPATLGEMVAHRVNAFG
Arthrobacter_subterraneus           VRAERDYMAQLAQRVEVASPLPSNDGYRSAFGDNPAQLDDMVRYRLQAFG
Arthrobacter_agilis                 VRAERDYVAYLAQRVEVASPLPSHDGYRSAFGDSPALLGDMVAFRVQSYG
Pseudarthrobacter_sulfonivoran      VLAEREYVAQQARKVEVALPSPGHDTYRSIFGDHPASLHDMVNHRLSAHG
Pseudarthrobacter_chlorophenol      VLAEREYIAQQARKVEVATPSPGHDVYRSAFGDNPATLDEMVSHRLAAHG
Arthrobacter_globiformis_NBRC_      VLAERAYIAQQAQKVEVASPAPGHDVYRSAFGDNPATLGDMVAHRLTAHG
Paenarthrobacter_aurescens__st      VLAEREYVVRQARNIEVASPAPGHDIYRSAFGDNPATLGEMVDYRLSAHG
Arthrobacter_cupressi               VLAEREYIAQQARKVEVASPSPGHDPYRAAFGDAPASLDDMVTHRLSAHG
Paeniglutamicibacter_gangotrie      VLAEREYIASQARNIEVSAP-QTHDGYRSIFGEEPANLGEMVAYRIHSLG
Arthrobacter_rhombi                 VRAERDYVAQQARGVEVSAP-QAHDTYRSAFGDEPASLGEMVDVRLNALG
Renibacterium_salmoninarum__st      VLAEREHVALLARRVEVSDAIPSHDGYRSAFGDDPASLDEMVSYRLTAMG
Arthrobacter_alpinus1               VLAEREYVAQQARKVEVCAPSPGNDGYRSAFGDNPATLNDMLMHRLAAFG
Arthrobacter_alpinus2               VLAEREYIAGQARAVHVTATALPSESVKPSLDDEPTTLDEMVRHRLAAFG
Neomicrococcus_aestuarii            VRAERDHVARMAQAVEVS-APSHSETYRAAFGDEPATLGSMVEVRLRQFG
Arthrobacter_woluwensis             VLAERAHVADQARGVEVPGHLDDGEGYRSAFGQDRAFLGEMVEHRLKQLG
Tersicoccus_phoenicis               VRAERDWLAGLARQVEVASP-SHHDEYRSVFGDRPATLEAMVAARLRALS
Sinomonas_humi                      VLAEREHISLLAQATEVGPPPPAHSAFAAEFGNGPARLGDVVAHRLGVHG
Sinomonas_atrocyanea                VLAEREHMARRAQAVEVPGRLPAQEALRGPAADRPVTLGEMAAYRLSLHG
Enteractinococcus_helveticum        IIAERDWIARQAQDIEVAAPQLGNQAYEAVFGDEPALLGEMVSHRLEAMG
Micrococcus_terreus                 VLAERDWTAQLARRVEVASPQPGHDLYRSAFGDEPATLGEMVSHRISAMG
Glutamicibacter_arilaitensis__      VLAEREHIAELARRVEVSGP-QTDAEYREVFGEEPADLGSMVMHRLHQLH
Nesterenkonia_jeotgali              VQAERAYVAQRARSAQVA-PASAAEAHRAAFGDDPATLEAMVSVRLRAMD
Micrococcus_luteus__strain_ATC      VLAERDWIARQARAVEVWVGGPDLYSDLVQDG-GPTTLGELAAHRLAELG
Rothia_dentocariosa__strain_AT      IVAERSHIIRAAQNVKVGRRDSASG-----IGQIPVTLAARIAEIAHQHG
Rothia_mucilaginosa__strain_DY      IVAERAHIIRAAQSVKIGRRDSASG-----SAQIPVTLSARIEEVSERYG
Rothia_nasimurium                   IVAERANIIHTARTVVIAPAPGQSG-----SAQS---LNEHIEAVSHRYG
Kocuria_flava                       ILAERAHVATEAQKVEID-DPTAHRGYHSVFEGEPLTLGRAVAHRAGQLG
Kocuria_polaris                     ILAERAHIATEAQKVEIE-DRSAHRGYHSVFEGEPLTLGRAVAHRAADLG
Kocuria_indica                      ILAERSHMVAEACRVTVSGTNPSHDGYRSVFEGEPRTLRETVDERAAELG
Kocuria_rhizophila__strain_ATC      ILAERSHMVSEACRVKVSGTDPAHDGYRSVFEGEPRTLEETVLERAQQLG
Gardnerella_vaginalis__strain_      VETEKQYAIEQFLTVPAPKQSNMRTISDLIE-R---------TLAKAHIG
Gardnerella_vaginalis__strain_      VETEKQYAIEQFLLVPAPKQSNMRTIADLIE-R---------TLAKAHIG
Bifidobacterium_gallinarum          VETEKQYAIEQFLSVPAPKDSRAHTLSELID-R---------TFAAARVR
Bifidobacterium_adolescentis__      VETEKQYAIEQFLAVPAPKESRVRTLSELIE-R---------TFAAAHVR
Bifidobacterium_biavatii_DSM_2      VETEKQYAIEQFLIVPAPKESHMRTVSELIE-R---------TLASARIG
Bifidobacterium_subtile             VQTEKQYAIDQFLTVPAPKESHVHTMAELIE-R---------TLATARIG
Bifidobacterium_saguini_DSM_23      VETEKQYAIEQFLTVPAPKDSRVRTINDLVE-R---------TLASASIG
Bifidobacterium_reuteri_DSM_23      VETEKQYAIEQFLTVPAPKDSRVRTINDLVE-R---------TLASASIG
Bifidobacterium_longum__strain      VETEKQYAIEQFLAVAAPKDSRVRTISELVE-R---------TLASAGIG
Bifidobacterium_bifidum__strai      VEVEKQYAIEQFLTVPAPKESRGRTTADVVE-R---------ALALSGIG
Bifidobacterium_thermophilum        VETEKQYAIEQFFMLPAPKDSRVHTMSELIE-R---------TLAAAGIG
Bifidobacterium_thermophilum_R      VETEKQYAIEQFFMLPAPKDSRVHTISELIE-R---------TLAAAGIG
Bifidobacterium_tsurumiense         VETEKQYAITQFFTVPAPKESRVRTVAELVE-R---------TLAAARIG
Bifidobacterium_cuniculi            VQSEKAYAIEQFLHVPAPKESNMRTLEDLID-R---------TLAAARIR
Bifidobacterium_choerinum           VESEKSYAIEQFLRVPAPKESRMRALGDVIE-R---------TFAAARVR
Bifidobacterium_pseudolongum_P      VESEKNYAIEQFLRVRAPKESRVRTLAELIE-R---------TLVAARIP
Bifidobacterium_mongoliense_DS      VLTERQYAIEQFLAVPAPKESRMHTVAELVE-R---------SLAAAQIG
Bifidobacterium_bohemicum_DSM_      VQTEKQYAIEQFLMVAAPKESRAHSLEDLIK-D---------MLSKARIS
Bifidobacterium_commune             VETERQYAIKQFLSVSAPKGSKVRSVEELIA-R---------TLAAARIG
Bifidobacterium_callitrichos_D      VQMEKQYAIEQFKRVPAPKESRVRTVEDLIY-M---------TLSLARVD
Bifidobacterium_stellenboschen      VQTEKQYAIEQFKRVPAPKESRLRTLEEIID-M---------TLLAARVD
Bifidobacterium_bombi_DSM_1970      VQTEKQDAIEQFLAVNAPKGSRMRTIGDLIE-S---------TLTAAKVD
Bifidobacterium_asteroides__st      VETEKKYAIEQFLTMPAPKGSGGRNYQELIG-K---------VLARAGVS
Bifidobacterium_coryneforme         VETEKKYAIEQFLTMQAPKGSAGHTNQDLIA-K---------VLRQADAS
Bifidobacterium_psychraerophil      IETEKKYAIEQFLAVAAPKKSAARTNEDLIE-A---------SLRNARIN
Bifidobacterium_magnum              VQTEKNFAVQQFLRVKAPKESGAHTLSELME-R---------SLTALQVR
Bifidobacterium_gallicum_DSM_2      VESEKNYAIKQFLNVAAPKEAKVHTISELID-R---------TLAALRVN
Cnuibacter_physcomitrellae          VLAERQFMVDSALRVPVQPTGPADPLGEEPL-S---TFGEAIEGRLESLS
Herbiconiux_ginsengi                VVAERQFMVDSALRVPVQPTAPADPLGEEPL-S---TFGDALEERLEGLD
Mycetocola_reblochoni_REB411        VLAELEHTVSSALSVPVL----AEELPEDAD-A---TFGSAVRHRIDSLD
Mycetocola_miduiensis               VLAEREHIVGAALSVQVLTVIEPTSDDDDS------TFGAAIRARLESLG
Okibacterium_fritillariae           IVAEREHMVAAALSVPVLAAIDPRVDDEEP------TFGSAIRARLESLG
Microbacterium_humi                 VLAEREHIVGSALSVPVLATIDVP-DGEEP------TFGVAIAARLEGLR
Plantibacter_flavus                 VMAEREHIVGTALGVAVLPTTDTSADDIEA------TFGNVIRARLEKLG
Leifsonia_xyli_subsp._cynodont      IVAEREHIVANALSVPVRTSAEVDPLGDQD------TFGSVIRERLAALG
Leifsonia_xyli                      IIAEREHIVASALSVPVHTTDAVDPLGEGE------TFGSVIRDRLASLG
Agromyces_aureus                    VVAEREHMVTSALAVPVHAVIEQD-SDDPV------TFGLAIRDRLAKLG
Microterricola_viridarii            VVAEREHMVSSALGVPVHTAIDPEPADEAM------NFGTVIRERLASLG
Cryobacterium_flavum                VVAEREYIVSSALSVPVHTAIDPDPIDENV------NFGSVIRERLASLG
Cryobacterium_roopkundense          VVAEREYMVSCALSVPVHTAIDPDPVGEDA------NFGGVIRDRLASLG
Cryobacterium_arcticum              VVAEREYIVSSALGVPVHTALEPDPGDEPA------TFGSVIRERLASLG
Agromyces_flavus                    VIAEREHVVTSALAVPVHAAEHSD-SDEPA------SFGTVVRERLAGLG
Leifsonia_rubra_CMS_76R             VMAEREFVIKSALGVSVHVTGETDSLTSSR------TFGSALRERLGELR
Rathayibacter_tritici               VTAEREHIVASALAVRVYTSTDPDPLEEGT------PFGDVIRDRLVALG
Clavibacter_michiganensis_subs      VVAEREHVVRSAMKVPVHTAIEVDPMGQGT------LFGQVIEERLESLG
Microbacterium_trichothecenoly      VLAEREHIVGQALAVPVLLGGDFEGDGQTT-------FGSAVRAKLAEAG
Microbacterium_testaceum__stra      VLAEREHVVAQALAVPVLLGGALEHDSPIT-------FGTAVRAKLAEAG
Microbacterium_aurum                VLAEREHIVGQALAVPVLVAGEIDGDAQPT-------FGVAVRAKLAEAG
Microbacterium_ginsengisoli         VLAEREFVVGQALSVPVLLTSDFDSDTPTT-------FGDAVRAKLVEAH
Microbacterium_maritypicum_MF1      VLAEREHVIGQALAVPVLIGSEVEPDAQPT-------FGVAVRAKLAEVE
Microbacterium_azadirachtae         VLAEREHIVGQALAVPVLIGSEVEPDAQPT-------FGVAIRAKLADLA
Microbacterium_sediminis            VIAEREHIVNQALAVPVLIGSELDGDPNPT-------FGVAIRAKLADLH
Microbacterium_mangrovi             VLAEREHIVDQALSVPVLVADDFEHDHSPT-------FGAAVRTKLAEAH
Curtobacterium_flaccumfaciens_      VLAERAFILDASHRVPVTP---VDDEAPDT-------FGPAITAKLEAGE
Agrococcus_jejuensis                VVAERDHVLDQALQVAVASG-DIDPLAKET------TFGDALEARLQDLG
Agrococcus_baldri                   VVAERSHVLDSALSIPVASG-DIDPLAGET------TFGAAIDERLSDLR
Agrococcus_casei_LMG_22410          VLAERAHILERARATPVASG-DLDPLAGER------TFESAMTERLDELG
Leucobacter_komagatae               VRAEQRYMLDLAHAVTVRTDPAASADTPSAN-DGEQRFGQVISERLIGLG
Rhodoluna_lacicola                  VIAELEHIVSSALSVRLTIAGDRYNDSTQV------EFGEIINGRLITSG
Tropheryma_whipplei__strain_Tw      VAAERSHMAQMALGVSFGDKS----------------FGEILLSALEKKG
Alloscardovia_macacae               VEKEKQFIVGKFLDTVLTDRATS------------SRVRDVIISTVASLG
                                       :                                              

Cellulomonas_fimi__strain_ATCC      VDLA-SLAWDSAR-EAS--GPWVVLARFTV---------------GDQPQ
Cellulomonas_flavigena__strain      VDVA-SLSWDAAR-EGT--GPWAVLARFVV---------------ADEPR
Cellulomonas_gilvus__strain_AT      VDLS-SLSWDAAR-EQS--GPWYVLARFTV---------------DGNPH
Cellulomonas_marina                 VDPD-TLSWDAFR-EVG--RPWTVAARFVV---------------GEDRR
Cellulomonas_carbonis_T26           VGGE-SIAWDAFR-PGT--GSWTVEVRFEV---------------SGTAR
Cellulomonas_bogoriensis_69B4_      VEPG-SIRWDARR-PGP--GSWTVEVSFSV---------------QGTQR
Sanguibacter_marinus                VEPD-QLVWDAAR-PGS--GGWVVSVEFPE---------------RGSTK
Sanguibacter_keddieii__strain_      VETS-GLEWDASR-PDG--HGWIVSVAFSV---------------GGQDR
Sanguibacter_gelidistatuariae       VDTE-TLEWDAAR-PDG--HGWIVTVAFDV---------------GGQER
Haloactinobacterium_album           VEAD-SIVWDSRR-TGQ--DPWVLVARFVA---------------GERER
Beutenbergia_cavernae__strain_      VEAE--LTWDAVR-RAG--EPWEVLVRFAA---------------GDSPR
Jonesia_denitrificans__strain_      VDVS-DLVWDAYR-SDT--HGWLVSVTFDL---------------DDTIS
Krasilnikoviella_flava              VTTA-EAHWSARR-DGT--APWVVEVRFSA---------------GDRDR
Isoptericola_variabilis__strai      VSTD-EATWSARR-DGT--APWVVEVRFSA---------------GERDR
Isoptericola_dokdonensis_DS-3       VADD-DATWTARR-DGT--APWQVEVRFVA---------------GDRER
Xylanimonas_cellulosilytica__s      VKPD-DAAWTARR-EGS--APWVVEVRFSA---------------GDRER
Cellulosimicrobium_cellulans__      VEPD-AVEWSAAR-QPG--ASWVVTAAFEV---------------GTGSR
Actinomyces_nasicola                VDTD-SLSWNAFR-ESR--EPWNVTVEFDA---------------GGKTR
Actinomyces_ruminicola              VEPS-SLEWDALR-EGR--EPWQIVLTFVQ---------------GAEAK
Actinomyces_urogenitalis_DSM_1      VEPA-SLGWDALR-QGR--EPWQVVLTFVQ---------------GAEEK
Actinomyces_johnsonii_F0542         VDPS-SLEWDALR-EGR--DPWLIMVTFVQ---------------SAEEK
Actinomyces_radicidentis            VDPE-SLEWDALR-EGR--EPWQILVTFFE---------------GDVER
Actinomyces_graevenitzii_C83        VDPE-LVTWDAVR-ENR--DPWQIMVTFVQ---------------GAEEK
Actinomyces_hordeovulneris          VDPE-SLTWDAVR-RPG--EPWEVVVTFVQ---------------SAEER
Actinomyces_marimammalium           VSPD-SIEWDATR-NED--DPWVVQISFAL---------------SAKEL
Gleimia_coleocanis_DSM_15436        VDSA-SLVWNATR-KPH--QSWNLHLSFIQ---------------AARTL
Mobiluncus_curtisii__strain_AT      VSPT-SLIWDATR-QPG--ENWLVHLEFVQ---------------DAKAL
Schaalia_turicensis_ACS-279-V-      VDPS-TLEWNASR-EGA--GPWQICLTFIQ---------------SASEH
Schaalia_cardiffensis_F0333         VNPN-SLQWSAQR-EAN--GPWQICLSFIQ---------------GAAEH
Schaalia_odontolytica_ATCC_179      VDPS-SLEWTATR-EAG--EPWQIIVNFVQ---------------GAAEH
Actinomyces_hongkongensis           VDPD-SLRWSAQR-EAH--EPWQIILTFVQ---------------GAAEH
Schaalia_radingae                   VDPE-SIIWSARR-EQD--GPWEVFVTFIQ---------------GAAEH
Arcanobacterium_phocae              VIAS-NINWDATR-TSG--GPWMLIARYTV---------------ANSDY
Arcanobacterium_haemolyticum__      ITAT-DITWDSTR-NPG--DPWVLTACYTE---------------KGEEH
Trueperella_bernardiae              VEAG-EVTWDARR-EQG--EPWILSATYTS---------------GGVVN
Actinotignum_schaalii               VDTA-SITWDAVR-EAG--QPWALIVRFIS---------------AGREH
Actinobaculum_suis                  VQPE-EIQWDATR-KHG--FPWVLYARFTS---------------GGIDR
Brevibacterium_mcbrellneri_ATC      IEES-DQTWDAWR-TET--GAWHVELRYPA---------------GNTTS
Brevibacterium_yomogidense          VDPE-SMEWDAWK-RQD--GTWYVELSFVA---------------GSRRR
Brevibacterium_casei_S18            VDIE-TMDWDAWK-QQD--GNWYVELSFTA---------------ADRKR
Brevibacterium_linens               VDIE-TMEWDSWK-QQD--GNWYIQLSFTA---------------ADRVR
Brachybacterium_muris_UCD-AY4       AS-P-DTVWDAWR-RSD--GTWALELTFSA---------------AGRTR
Brachybacterium_faecium__strai      AT-G-ETAWDAWR-RQD--GTWTLELSFSA---------------GGRTR
Brachybacterium_phenoliresiste      AG-E-DVRWDAWR-RAD--GTWDLELAFTA---------------GGRER
Brachybacterium_nesterenkovii       AS-D-HSRWDAWR-NDD--GTWTIELAFEA---------------GGRAR
Dermabacter_vaginalis               VD-E-DLEWDAWR-RSD--GTWTLQLTFVA---------------GGRSR
Kytococcus_aerolatus                LRTD-DAWWDAWR-LAS--GPWSVGLVFTA---------------DGQQR
Kytococcus_sedentarius__strain      LRPD-EAWWDAWR-LDG--NPWAVSLTFEA---------------GGRER
Serinicoccus_chungangensis          VDLT-AVSWDAARGEAH--EPWTVIVAFMA---------------GGRER
Kineococcus_radiotolerans__str      VDPD-GARWDAWR-EDD--GSWTVQCEFVA---------------GGRGR
Tetrasphaera_jenkinsii_Ben_74       VAAD-QTEWDATR-PVD--GDWHVHVLFTA---------------GGRNR
Knoellia_sinensis_KCTC_19936        VLAE-RVRWDSLR-LDD--GRWTVTAHFPA---------------GGRER
Knoellia_subterranea_KCTC_1993      VAEE-LVRWDSAR-LDD--GQWTVTATFPA---------------GGRER
Knoellia_flava_TL1                  VAGE-LVRWDSSR-LDD--GRWTVTATFPA---------------GGRER
Knoellia_aerolata_DSM_18566         VRGE-LVQWDSAR-LDD--GRWTVAVTFPA---------------GGRER
Tetrasphaera_elongata_Lp2           VGAD-QVQWDSQR-LDS--GQWVVTVTFPA---------------GGRER
Intrasporangium_oryzae_NRRL_B-      IDTT-SARWDSRR-SEQ--GAWTVLLLFNA---------------GGRRR
Intrasporangium_calvum__strain      LDPD-ATRWDSRR-TER--GVWTVVVLFNA---------------GGRQR
Intrasporangium_chromatireduce      IDSG-TARWDSRR-DHR--GRWTIVVFFNA---------------GGRQR
Phycicoccus_dokdonensis             VDPA-TAEWDSAR-GTE--GDWTVIVTFAA---------------GGRER
Phycicoccus_cremeus                 VDPS-AAEWDSAR-NEE--GEWTVTLTFAA---------------GGRQR
Janibacter_hoylei_PVAS-1            VEPS-SVVWDACR-DGE--GQWTVSAVFTA---------------GGRER
Janibacter_indicus                  VEPS-SVEWDAFR-DAE--GQWTVSAVFAA---------------GGRDR
Janibacter_melonis                  VPEE-AVLWDSSR-DAE--GQWSVTVTFAA---------------GGKER
Austwickia_chelonae_NBRC_10520      VPAE-SVTWDSWR-TED--GQWTVVVAFLA---------------GGRAR
Kineosphaera_limosa_NBRC_10034      VPSE-QVEWDSWR-SED--GQWTVELGFPA---------------GGRRR
Mobilicoccus_pelagius_NBRC_104      VSVD-DVDWDSWR-DDD--GRWVLELDYTH---------------EGHRT
Corynebacterium_oculi               EDLA-TSTWDAHREAG---GQWIVAVAWG------------------EHR
Corynebacterium_spheniscorum        NSLA-DAQWDSYRDTG---GQWVIRVSWTA--------------GHSENI
Corynebacterium_otitidis_ATCC_      LDLS-ESSWDAFREPG---GSWVLAVTWRS--------------GVSRTT
Corynebacterium_atypicum            IDPQ-GAHWDAYRDSA---GTWVVTVTWEK--------------ARNTQR
Corynebacterium_frankenforsten      IDPS-GAVWDALRDHD---GQWVVTVSWQT--------------GMTDHR
Corynebacterium_kutscheri           IDLS-QTTWDAYRDPS---QQWIVKISWKA--------------GLSENE
Corynebacterium_vitaeruminis_D      LDLG-TTEWDAYRDPA---NQWVVKVTWKA--------------GLSENE
Corynebacterium_pseudotubercul      LDLS-TTQWDAYRDAS---GQWIATVSWKS--------------GVSDLT
Corynebacterium_epidermidicani      NDLT-DSEWDAYKDAS---GQWVVRVGWKV--------------GHTDNV
Corynebacterium_aquilae_DSM_44      LDLT-SAHWDAYRDAS---HQWVVVLTWKA--------------GLSTNT
Corynebacterium_mustelae            LDLT-TTQWDTYRDSA---GQWVVTVSWAV--------------GVSENI
Corynebacterium_matruchotii_AT      LDVR-NSTWDSYRDTT---GQWVVTVSWTS--------------GAAEHV
Corynebacterium_durum_F0235         LDLT-TTEWDAYRDPA---HQWVVRVTWQS--------------GISHNS
Corynebacterium_accolens_ATCC_      HSLS-ESTWDAYRHQG---EPWVVRVTWKA--------------GLSENE
Corynebacterium_flavescens          HSLS-ESTWDAYRHQG---EPWIVRITWKA--------------GLSQNE
Corynebacterium_camporealensis      HSLS-EADWDAFRNQG---EPWIVRITWKS--------------GLSENE
Corynebacterium_simulans            HSLS-ESTWDAYRHQG---EPWILRITWKA--------------GLSENE
Corynebacterium_singulare           HSLS-ESTWDAYRHQG---EPWILRITWKA--------------GLSANE
Corynebacterium_marinum_DSM_44      HSVA-DTDWDAYREPD---GTWVARVSWTA--------------GLSENE
Corynebacterium_pollutisoli         HSVT-ETQWDAFREAD---GTWVVRVSWTA--------------GLSENE
Corynebacterium_testudinoris        QSVA-DSSWDAYREPT---GKWVVRVSWAA--------------GLSDNE
Corynebacterium_halotolerans_Y      HNLA-DAEWDAYKEPG---SQWVVRVSWTA--------------GLSENS
Corynebacterium_phocae              HSLA-DATWDAYRVKG---EPWTIRVTWKA--------------GLSTNE
Corynebacterium_casei_LMG_S-19      HSLS-DAEWTAYREQS---QPWVIKVSWKA--------------GLSENE
Corynebacterium_callunae_DSM_2      HDLT-SAVWDSYKDAT---NQWIVRVDWKA--------------GLSDNH
Corynebacterium_deserti_GIMN1.      HDLT-TAKWDAYRDAT---NQWIVRVDWKA--------------GLSDNH
Corynebacterium_coyleae             HSIS-DAEWDATREQG---DTWVVRVTWQA--------------GLTENE
Corynebacterium_ureicelerivora      HSVS-DAEWDATREQG---DSWVVHLTWKA--------------GLTENE
Corynebacterium_riegelii            HSLA-DATWDATREPG---DAWVVRVSWKA--------------GLTDNE
Corynebacterium_mycetoides          GSLS-AAEWDATREAG---DDWVIHVRWKT--------------GLSENE
Corynebacterium_lipophiloflavu      NSLS-QAEWDATREPG---DDWVVHVRWRS--------------GLSETE
Corynebacterium_imitans             HSLS-DAAWDATREPG---EPWVVHLRWRA--------------GLTENE
Corynebacterium_cystitidis_DSM      HSLS-DATWDAVREPG---DDWVVRVDWRA--------------GLSENR
Corynebacterium_tuscaniense_DN      HALS-EATWDAVRNVG---EPWVVRLTWQA--------------GLQEHS
Corynebacterium_genitalium_ATC      HALA-EAHWDAVREAG---EPWVVRVAWQA--------------GLQEHQ
Corynebacterium_appendicis_CIP      HALS-EARWDAVREAG---EPWVVRVTWQA--------------GLQEHS
Corynebacterium_doosanense_CAU      HSLA-DATWDAFREPD---GEWIIRVTWQA--------------GLSENE
Corynebacterium_maris_DSM_4519      HSLA-DSEWDAFREPG---GDWIVRISWQA--------------GLSENS
Corynebacterium_uterequi            LPFH-SATWTATKQPQ---GPWVVTVSWHA--------------GLSDNE
Corynebacterium_argentoratense      IDLE-SAEWDSYRDAS---NQWVVSVSWKA--------------GLSENT
Corynebacterium_sphenisci_DSM_      QDLA-EATWDARRDRT---GQWIVSLTWTT--------------GMSEAV
Corynebacterium_freneyi_DNF004      LDLG-TSEWDAWRDPA---GQWIIGVTWSA--------------GHSTTT
Corynebacterium_lactis_RW2-5        LDLA-DSEWDAYRDPT---GQWIVTVTWNA--------------GHTVNV
Corynebacterium_jeikeium            QELA-DASWDAYRDPS---GQWIVTVTWNV--------------GHTTNV
Corynebacterium_kroppenstedtii      MDLS-EATWDAYRNDA---RLWIITLTWTS--------------GMSDVT
Corynebacterium_terpenotabidum      EDVR-AAIWDAAMDSS---DAWVISVRWTR--------------GNRAGA
Corynebacterium_variabile__str      EDVR-ASTWDAAMDSS---DDWIITVTWTR--------------GNRHGA
Corynebacterium_glyciniphilum_      ESLR-ASEWSAAMDSS---DHWVISVSWTK--------------GNREGG
Corynebacterium_jeikeium__stra      ESLS-DAEWDAYQNAA---KQWIVTVAWEK--------------DAAGRT
Corynebacterium_resistens__str      ESLS-ECEWDAYLNEA---KQWIVTVSWNK--------------VAAGQT
Corynebacterium_urealyticum__s      ENVA-DTQWDAHQDQS---RQWVVTVSWAK--------------AAAGQT
Corynebacterium_glucuronolytic      YDLE-RATWDAYRDST---GTWIATVTWTA--------------GFTEYV
Corynebacterium_pyruviciproduc      YDME-RATWDAYRDSA---GSWIATLTWTA--------------GFTEYV
Mycobacterium_szulgai               LSTE-MLSWDAWRNED---SRWTVQLAWKA--------------GRSDNV
Mycobacterium_parmense              LNPD-RLSWDAWRNED---SRWTVQLAWKV--------------GRSDNI
Mycobacterium_conspicuum            LNPA-RLGWDAWRNED---GRWTVQLSWQV--------------GLSENH
Mycolicibacillus_trivialis          LDAE-DVDWDAWRNED---GRWTVRLAWKA--------------GRTDNV
Mycolicibacillus_koreensis          LSTD-GISWDAWRNED---GRWTVRLAWKV--------------GRTDNV
Mycobacterium_noviomagense          LDPD-STSWDAWRRDD---GRWTVQLAWKA--------------GRSDNL
Mycolicibacter_sinensis__strai      LNPD-HSSWDAWRNDD---GRWTVQLAWKA--------------GRSDNV
Mycolicibacterium_aromaticivor      HSLE-STSWDAWRGED---GRWVVQMAWQA--------------GLSDNV
Mycolicibacterium_confluentis       LNPD-ATTWDAWRNED---GRWTVQLAWQA--------------GRSDNV
Mycolicibacterium_rhodesiae__s      LSTE-ATNWDAWRNED---GRWTVQMAWQV--------------GLSDNV
Mycolicibacterium_rutilum           LDPD-DTAWDAWRNED---GRWTVQLAWKA--------------GRSDLA
Mycolicibacterium_cosmeticum        LDPD-STTWDAWRNED---GRWTVQLSWKA--------------GRSDLQ
Mycolicibacterium_diernhoferi       LDPN-ATNWDAWRNED---GRWTVQLAWKA--------------GKSDLH
Mycolicibacterium_gilvum__stra      LDPE-ATTWDAWRNED---SRWTVQLAWKA--------------GLSDNV
Mycolicibacterium_smegmatis__s      LDPD-AVAWDAWRNED---SRWTVQLAWKA--------------GRSDNV
Mycolicibacterium_doricum           LDPD-ATNWDAWRNED---GRWTVQVAWKA--------------GRSDNV
Mycolicibacterium_insubricum        LNPE-NLVWDAWRNED---GRWTVQLAWQA--------------GRSENV
Mycolicibacterium_fallax__Myco      LNPE-NLAWDAWRNED---GRWTVQLVWRA--------------GRSENV
Amycolatopsis_sacchari              QDYG-HAEWDAWKGDD---GRWVVALRWQT--------------GRSDMA
Yuhushiella_deserti                 QDYS-QAEWDAWRGDD---GRWVVALRWRA--------------GRSDLR
Saccharomonospora_marina_XMU15      QDYS-RATWDSWRGDD---GKWVVGLHWKA--------------GRSENR
Amycolatopsis_saalfeldensis         HDYT-QAKWDSWRGDD---GKWVVVLRWKA--------------GRSDNR
Saccharomonospora_xinjiangensi      QDYT-QASWDAWRSDE---GKWIVGLTWTA--------------GRSDNR
Haloechinothrix_alba                QDYT-KAGWDAWRGED---GKWVIQLRWAA--------------GRSDNT
Actinosynnema_mirum__strain_AT      QEYV-DVSWDSWRGED---GRWVVQLHWTA--------------GRSDNR
Lentzea_albida                      HDLS-DTKWDSWKGDD---GRWIVQLHWTT--------------GRSDNR
Kibdelosporangium_phytohabitan      QEYS-EGVWDSWKNEE---NKWVVQLRWTA--------------GRSDNH
Kibdelosporangium_aridum            QEYS-EAVWDSWKNEE---NKWIVQLRWTA--------------GRSDNH
Kutzneria_albida_DSM_43870          QDYS-CGEWDSWRGED---GKWIIQLHWQA--------------GRSDNR
Actinoalloteichus_hoggarensis       QEYC-DSEWDSWRGED---GKWVISLRWHA--------------GRSDNR
Streptoalloteichus_hindustanus      QDYS-QVNWDSWRGED---GKWVVQLRWTA--------------GRSDNS
Allokutzneria_albata                QDYE-SGSWDSWRGED---GKWVVQLLWRA--------------GRSDIR
Alloactinosynnema_iranicum          QDYT-AATWDSWRGED---GKWVVQLCWNA--------------GRSLNS
Actinokineospora_bangkokensis       HDYAEVAEWDSWRGED---GKWVVRLSWTA--------------GRSHNR
Saccharopolyspora_erythraea__s      HDYN-ETSWDAWRGED---GKWVVELQWNA--------------GRSENA
Actinopolyspora_xinjiangensis       QDYS-ETSWDAWRGED---GKWVVTLRWQA--------------GRTENT
Pseudonocardia_oroxyli              QDPT-TVDWDSWKGED---GKWVVGLCWRS--------------GKSDIR
Pseudonocardia_ammonioxydans        QDYT-TAGWDSWKGDD---GKWIVALNWQT--------------GRSDNA
Pseudonocardia_autotrophica__A      QDFT-AAGWDSWKGED---GKWVIVLTWQT--------------GRSDNA
Pseudonocardia_thermophila          LEYS-GVEWDSWKGED---GRWIVSLSWRA--------------GRSENV
Pseudonocardia_dioxanivorans__      QDYL-EAEWDSWRGED---GRWVVALSWRA--------------GRSDNR
Gordonia_araii_NBRC_100433          LNPA-VATWDAWKGDD---GNWVGQCAWTV--------------GHTENH
Gordonia_effusa_NBRC_100432         QSAA-ATEWDTWKGDD---GFWVVQVRWQV--------------GRTDNY
Gordonia_sputi_NBRC_100414          QNPN-EATWDAWKGDD---GQWVVQVNWQV--------------GHTEHH
Gordonia_polyisoprenivorans__s      QNPS-EAAWDAWKGED---GYWAVQIAWQV--------------GHTEHR
Gordonia_soli_NBRC_108243           NSPQ-DAEWDAWKGED---GFWVVQISWLV--------------GRSDNH
Gordonia_rhizosphera_NBRC_1606      QHQQ-DVEWDAWKGDD---GFWVVQVSWHV--------------GRTDNH
Gordonia_bronchialis__strain_A      QNPQ-DAHWDAWKGDD---GYWVVQVAWQV--------------GRSDNA
Gordonia_westfalica                 HNPA-DADWDAWKDDG---GYWVVQVAWSV--------------GRTDNL
Williamsia_sterculiae               HNPD-DTVWDAWKGDD---NRWIVQIGWRI--------------GRSQNF
Gordonia_amarae_NBRC_15530          HNHT-DIDWDAWKGDD---GEWVIQLMWVV--------------GHTDCY
Mycobacteroides_abscessus__str      GDPD-AIEWDAWKVED---GRWTVQLQWRT--------------GRSDNK
Rhodococcus_kyotonensis             HSLD-DATWDAWRDDD---NKWVAQLKWQA--------------GRTTNK
Rhodococcus_fascians_D188           HNLD-DAAWDAWRDED---NKWVAQLKWQA--------------GRTTNK
Rhodococcus_hoagii__strain_103      HENS-AITWDAWKDED---GFWVAQLQWQA--------------GRTTNT
Rhodococcus_triatomae               HNLD-DAAWDAWRDEE---NHWVAQLQWQA--------------GRTTNS
Rhodococcus_triatomae_BKS_15-1      HELD-DADWDAWRDED---GHWVAQLQWQA--------------GRTRNA
Rhodococcus_pyridinivorans_SB3      HSLD-EAEWDAWRDDE---GFWVAQLRWHA--------------GRSTNR
Nocardia_terpenica                  HNID-IAEWDAWKDEK---GYWVAQLQWQA--------------GRSVIA
Nocardia_nova_SH22a                 HNID-IAEWDAWKDEK---NYWVAQLQWQA--------------GRSVIA
Nocardia_seriolae                   HNIE-VAEWDAWKDEK---GYWVAQLQWQA--------------GRSVIA
Nocardia_mangyaensis                HAIE-QAEWDAWKDEK---GFWVAQLQWRN--------------GHSEIA
Nocardia_brasiliensis_ATCC_700      HNIE-GAEWDAWKDEK---GFWVAQLQWQN--------------GRSEIA
Nocardia_cyriacigeorgica__stra      HTLE-NAEWDAWKDEK---GFWVAQLQWQN--------------GRSEIA
Hoyosella_subflava__strain_DSM      QNID-EAQWDAWRNDE---GRWVVQLSWAA--------------GRTENK
Tsukamurella_paurometabola__st      HTDT--TEWDAWKGPE---NRWVVRIAWTV--------------GKSRNE
Dietzia_maris                       VDPD-LVTWDAWKDRS---GGWVVRTSWPA--------------GLSDDA
Dietzia_timorensis                  VDPE-LLRWDSWRLKS---GNWTVQAKWPA--------------GLSDDA
Nakamurella_multipartita__stra      HAEG--MRWDAFRPDD---GGWLVVVHWHA--------------GRSDNH
Nakamurella_panacisegetis           HDGD--VTWDAFK-DD---EGWILALTWHV--------------GRSENR
Segniliparus_rotundus__strain_      HDPE-AAVWDAWR-RD---GAWLVQLRWKV--------------GRSHNT
Gordonia_malaquae_NBRC_108250       SASS-DAEWDAWRPDD---GRWVVQVGWPG--------------TGDVEF
Gordonia_sihwensis_NBRC_108236      HSPQ-NAEWDAWRTES---GQWVVQVS-PE--------------PGSDLF
Gordonia_hirsuta_DSM_44140_=_N      NVPA-DARWDSWKAED---GHWMIQLSFHD--------------GHIENF
Jatrophihabitans_endophyticus       IVAT-DVSWDSRRRDD---GDWVVSADWAG--------------GEGRHG
Geodermatophilus_nigrescens         ADLD-AVRWDAARAED---GTWVVTAAWRA--------------GAKEGT
Geodermatophilus_saharensis         ADLD-AVRWDAARSDD---GAWVVTAAWRA--------------GAKEGT
Blastococcus_endophyticus           TDLD-AVRWDSARATD---GVWQVTAAWQA--------------GAKSGV
Geodermatophilus_africanus          ADLD-AVRWDAHRAGD---GVWQVTAAWQA--------------GAKSGV
Blastococcus_saxobsidens__stra      TDID-AVQWDAFRGED---GAWVVTGAWRA--------------GAKSGI
Modestobacter_marinus               ADLD-AVRWDAHRSED---GTWQVRAAWRA--------------GHKSGT
Modestobacter_caceresii             TDLE-TVGWDAHRAED---GTWQVRADWQA--------------GHKSGS
Klenkia_soli                        ADLD-AVRWDSHRTDD---GTWQVRAAWKA--------------GHKSGT
Frankia_symbiont_subsp._Datisc      DDPE-NAQWDAWRRVD---GIWLVQLTS------------------ESRC
Frankia_alni__strain_ACN14a_        DNPA-AAQWDAWRRVD---GIWLVQLTS------------------DSRC
Frankia_casuarinae__strain_DSM      DNPA-AAQWDAWRRVD---GIWLVQLTS------------------ESRC
Frankia_inefficax__strain_DSM_      DNPD-SAQWDAWRRVD---GIWLVQLTS------------------ESRC
Glycomyces_harbinensis              VDPE-AVSWDAWRTED---GSWLVQASWSS--------------GKTTAR
Stackebrandtia_nassauensis__st      VDTA-SVSWDAWRRED---GTWRVSATWTS--------------GKSTAQ
Micromonospora_carbonacea           IDTE-KISWDAYRRDD---GTWRIIATWPS--------------GKATAQ
Cryptosporangium_aurantiacum        IDVE-TVAWDSYRRDD---GGWRTTATWPS--------------GKATAH
Cryptosporangium_arvum_DSM_447      IDVE-TVAWDSYRRED---GGWRTTATWPS--------------GKATAH
Acidothermus_cellulolyticus__s      MSPE-DVVWDSARRPD---HTWEVRIRWPD--------------G---AT
Streptomyces_xiamenensis            AD-KDAVRWDSWRRDD---GTWEVLLVYRV--------------AGEMHS
Streptomyces_qinglanensis           AD-KDSVHWDSWRRDD---GTWEVLLAYRV--------------AAQPHS
Streptomyces_tsukubensis__stra      AE-KDTTLWDSWRRDD---GTWEVLLVYRV--------------AGEPHS
Streptomyces_gilvigriseus           AE-KDSVQWDSWRRDD---GTWEVLLVYRA--------------GGQPHS
Streptomyces_thermoautotrophic      VD-PETLRWDSWRRDN---GCWEVLLEYEL--------------DGQRRS
Catenulispora_acidiphila__stra      AEDPAAVRWDSWRRDD---GTWTVQAVYKI--------------SGETYE
Nocardiopsis_sinuspersici           LE-TGDAAWDSWKRED---RSWQLKLVFMD--------------GGEERV
Nocardiopsis_dassonvillei__str      LE-TGDAAWDSWKRED---RSWQLKLVFLH--------------GGEERV
Nocardiopsis_alba__strain_ATCC      LE-TGDAVWDSWKRED---RTWQLKLVFLH--------------GGEERV
Nocardiopsis_flavescens             LE-TGDAVWDSWKRED---RTWQLKLVFLD--------------GGEERV
Thermobifida_cellulosilytica_T      LE-SGEASWDSWKRED---NTWQVKLSFRV--------------MGEEHV
Marinactinospora_thermotoleran      IE-TGDATWDSWKRED---GAWQVQLSFLS--------------DGEARL
Streptomonospora_alba               LE-TGDAVWDSWKRED---NTWQLRLVFYA--------------GGEERV
Nonomuraea_maritima                 VP-TDEIDWDSAKRDD---GLWRVKLGYVW--------------NGHTRH
Thermostaphylospora_chromogena      VS-ADEIDWDSCKRDD---GLWRIKLGFVW--------------NGHTRH
Sinosporangium_album                VP-ADEIDWDSSKRDD---GLWRVKLGFVW--------------NGHTRG
Streptosporangium_roseum__stra      VP-ADEIDWDSAKRDD---NLWRIKLGFVW--------------NGHSRN
Streptosporangium_subroseum         VP-ADEIEWDSAKRDD---NLWRIKLGFVW--------------NGHTRN
Planomonospora_sphaerica            VP-ADEIDWDSAKRED---NLWRIKLGFVW--------------NGHTRH
Thermobispora_bispora__strain_      VP-VDEIDWDSCKRDD---NLWRVRLGFVW--------------NGHTRH
Microbispora_rosea                  VP-ADEIDWDSAKRDD---NLWRVRLGFVW--------------NGHTRH
Nonomuraea_jiangxiensis             VP-TDEIDWDSAKRDD---GLWRVKLGYVW--------------NGHTRH
Actinomadura_madurae                VD-LEEAEWDSWKCED---STWRVRLSFFE--------------SGRPHA
Actinomadura_mexicana               VD-LEEVEWDSWKCED---NTWRVRLSFFE--------------GGRPHA
Actinomadura_meyerae                VD-LEEVEWDSWKCED---GTWRVRLSFFE--------------GGRPHA
Thermomonospora_curvata__strai      VD-IEDVEWDSWKCES---SSWRVRLSFFE--------------EGRPRA
Nonomuraea_pusilla                  VP-TDEIDWDSAKRDD---GLWRVKLGYVW--------------NGHTRH
Aeromicrobium_choanae               IAPE-KAEWDAFRRED---GRWTVRVDLE-------------------EG
Aeromicrobium_marinum_DSM_1527      GVPE-DVEWDAWRRED---GRWTVTVRPSG--------------A---ET
Kribbella_flavida__strain_DSM_      VDPA-AAEWDAWRRED---GRWAVRVSYFV--------------AEDDEK
Jiangella_alkaliphila               ADPD-LVEWDAWRRED---GRWLVRFAWAG--------------EE--ED
Actinopolymorpha_cephalotaxi        IGRD-HATWDAWRTPE---GRWAVTVTFAF--------------EGD-EH
Tessaracoccus_bendigoensis_DSM      LDPD-TLDWDAWRQSN---LKWRVVAKLG---------------AEAEPR
Tessaracoccus_flavescens            IDAE-GVEWDAWRQSD---LKWRVSAHLK---------------GDEEAR
Tessaracoccus_lapidicaptus          VDPD-TIAWDAWRQPD---LKWRVVGRLG---------------ADAEAR
Tessaracoccus_flavus                IDSD-AIEWDAWRQND---LKWRVVGRLG---------------EGDDAR
Pseudopropionibacterium_propio      IDSE-DIAWDSWREPD---RKWRLVGVLE---------------SHE--R
Tessaracoccus_oleiagri              IDAD-RIEWDSWRQED---LRWRVVGTLA---------------DDAGAR
[Propionibacterium]_humerusii_      IPDE-NISWRSWRHED---RTWALEAHW-------------PASDEGTPR
Cutibacterium_granulosum_DSM_2      FDPD-DLTWSARRLAD---RSWEVCARWHGEQ-----GPADPLSDDPQSH
Propionibacterium_cyclohexanic      VDPA-SVLWDAWREEDRADRHWTVRLSYQ---------------SGSAGH
Auraticoccus_monumenti              RSTQ-DLQWDAWREED---RQWRLSATLTEAG------------EDAPAR
Raineyella_antarctica               IDPT-SVVWDAARVER---RRWQVLAVVT---------------EDGTTR
Microlunatus_phosphovorus__str      IDAD-TVRWDSFRLED---GRWAVTADYD---------------ADETPH
Friedmanniella_luteola              VDAD-AVVWDSYRLED---GRWAVTAGYA---------------VDGEDH
Friedmanniella_flava                VDVD-DVVWDAWKRED---GQWQVSADYE---------------LLEQER
Friedmanniella_sagamiharensis       VDAD-EVAWDAWKRED---GQWQVSADYA---------------LLDQER
Microlunatus_soli                   VDPV-TVAWDAFKMDD---GRWSVSAGYR---------------LEQAER
Nocardioides_dokdonensis_FR143      VGAD-VVTWDAWRRED---GRWCLTGEFD---------------TRSRSG
Nocardioides_psychrotolerans        VDPT-TVTWDAWRRED---GRWSLRGTFE---------------SIKRKG
Nocardioides_lianchengensis         VRAE-TVEWDAWRRED---GRWTLAAEYA---------------SSARSG
Nocardioides_exalbidus              VDPS-SVEWDAWRRED---GRWTLTGLYD---------------VAGRLG
Nocardioides_luteus                 IDPE-TVNWDSYRRPD---GRWKLTGEYE---------------TPERSG
Nocardioides_terrae                 VLAD-TVEWDAWRRTD---GRWSLVAIYE---------------TPSRSG
Nocardioides_simplex__Arthroba      ADPA-AVVWDAYRRDT---GRWVLTGTFD---------------TDERGG
Marmoricola_scoriae                 LHDD-DVEWDAWRRPD---GRWALTADVT---------------VAGRDR
Arthrobacter_crystallopoietes_      IDPE-SLEWDSWRRQDGS---WEVRAQFTLP--AEATGTVG------EEP
Arthrobacter_crystallopoietes       IDAA-SLEWDSWRRQDGA---WEIVARFQPP--AVASGSIG------EEP
Arthrobacter_subterraneus           VDPE-TAEWDAWRKPDGL---WTVVVRFELP--AGTAASVG------EEP
Arthrobacter_agilis                 VDVG-SLEWDSWRRPDGS---WHVEASFDLP--EGSTVDLG------EQP
Pseudarthrobacter_sulfonivoran      IEPS-TVEWDSWRRQDGN---WTVVARFEAK--KDGTSGIG------EEP
Pseudarthrobacter_chlorophenol      IDPS-SVEWDSWRKQDGT---WTVTASFQAK--TDGTSGIG------EEP
Arthrobacter_globiformis_NBRC_      IQSS-TLEWDSWRRPDGT---WTVVAKFEAA--AGGHASIG------EEP
Paenarthrobacter_aurescens__st      IDSS-TVDWDSWRRPDGT---WTVVARFETV--PGAHGSIG------EEP
Arthrobacter_cupressi               IDPS-TVEWDSWRRNDGT---WTVVARFEPD--AGAPASIG------EEP
Paeniglutamicibacter_gangotrie      IDNE-SLTWDAWRASDGS---WDVVARFELP---ETDASIALD-SGDEDS
Arthrobacter_rhombi                 VSAS-SLQWDAWRRSDGA---WNISAEFDASG-SETDASIG------EEP
Renibacterium_salmoninarum__st      IDAS-TVEWDAWRRPDGQ---WAVTAAFTPG--EAQQSSVG------ESA
Arthrobacter_alpinus1               IDPR-TVRWDAWRIHDGS---WTVTADFEPGT-EWAASSIG------EPA
Arthrobacter_alpinus2               INES-TLRWDAWREHAGS---WTISAHFEPGT-EWAANSIG------EPA
Neomicrococcus_aestuarii            IDTA-EARWDAWRLEDGQ---WEVTCDFDTS--STESRVIG------EEP
Arthrobacter_woluwensis             VPVD-GLSWDSKKVAHGL---WEVTADFDIP--ESLGSQLG------EEP
Tersicoccus_phoenicis               VDPA-TVQWDAWRRQDGA---WDVVARFELP--EESAIDLG------EQP
Sinomonas_humi                      VNPS-SVEWDSWRRRDGL---WTVVARFALP--EGAPAAIG------EEP
Sinomonas_atrocyanea                VAAG-AVEWDSWRRPDGQ---WTVVARFALP--EGAPSSIG------EEP
Enteractinococcus_helveticum        LDPE-TLEWDAWRDADSTL--WTVSANFSVQG-LADSSIG-------DPP
Micrococcus_terreus                 MDSS-TLRWDAWRGHDGT---WTVVADFSTEG-L-DASVD-------DQP
Glutamicibacter_arilaitensis__      IDAE-SARWNAWKDPEGQ---WIVTVQFDSPLPAENVESLGSESAEASAN
Nesterenkonia_jeotgali              VELD-TLVWDSWRREDGL---WQISCAFDVDSSATHGAGIG------LRP
Micrococcus_luteus__strain_ATC      VDEA-SLEWDAWREEQAG---WTVAARFAVAG--AAGLPTR------EEP
Rothia_dentocariosa__strain_AT      FEDA-TQDWETRQKENGQ---WRVEADFALSDEARSHLPEK------VRF
Rothia_mucilaginosa__strain_DY      FEEA-TQDWTTRQQENGQ---WRVEVDIALKDSVRQNLPSQ------VIF
Rothia_nasimurium                   FDQS-PMNWTTWQQESGQ---WTISLEVKLDEDVTRGLPRT------VMF
Kocuria_flava                       VDPG-SLEWDSWQREDQL---WTVVARFAVDDPA--AGPG-------EEP
Kocuria_polaris                     VDPS-SLEWDSWQREDHL---WAVVARFSVVDRA--AAPAH------DEP
Kocuria_indica                      VDRS-SFDWDAWLREDQL---WTVQLSFSAEDAS--QDAPD------TPG
Kocuria_rhizophila__strain_ATC      VQRS-SLDWDAWLREDQL---WTVQLSFTASETT--SGPAG------T-G
Gardnerella_vaginalis__strain_      METV---KWRATRRGLE---PWLITAEFNTAT---------------RTI
Gardnerella_vaginalis__strain_      METV---QWKATRRGLE---PWRITATFKTAT---------------RTI
Bifidobacterium_gallinarum          PEDV---VWKATRRGLE---PWRITAQFTSAG---------------RTI
Bifidobacterium_adolescentis__      LEDV---RWKATRRGLE---PWKITAEFDSAG---------------HAA
Bifidobacterium_biavatii_DSM_2      METL---NWQATRRGLE---PWRITARFMSSG---------------HAV
Bifidobacterium_subtile             MESL---SWKATRRGLE---PWRICAEFDSAG---------------RHL
Bifidobacterium_saguini_DSM_23      MESV---TWKSTRRGLE---PWRIVAIFTSAG---------------REI
Bifidobacterium_reuteri_DSM_23      MESV---TWKSTRRGLE---PWRIVAVFTSAG---------------REI
Bifidobacterium_longum__strain      MESV---TWKSTRRGLE---PWRIVAIFTSAG---------------REI
Bifidobacterium_bifidum__strai      MESV---TWKATRRGLE---PWKITATFDAAG---------------RTA
Bifidobacterium_thermophilum        MESV---SWTATRRGLE---PWKITARFESAG---------------RHV
Bifidobacterium_thermophilum_R      MESV---SWSATRRGLE---PWKITARFESAG---------------NRV
Bifidobacterium_tsurumiense         MESV---SWKATRRGLE---PWKITAQFESAG---------------RPV
Bifidobacterium_cuniculi            SEEV---SWGATRRGLE---PWRITASFTSAG---------------RPI
Bifidobacterium_choerinum           RDEV---EWKATRRGLE---PWRITASFTSAG---------------HPI
Bifidobacterium_pseudolongum_P      RESV---QWKATRRGLE---PWRIIASFQSAG---------------HPI
Bifidobacterium_mongoliense_DS      MEDV---DWTATRRGLE---PWRVTARFDSAG---------------RHI
Bifidobacterium_bohemicum_DSM_      FETV---TWSATRRGRD---PWTITASFDTAR---------------HRV
Bifidobacterium_commune             MESV---TWSATRRGRE---PWQITATFSTQR---------------NRV
Bifidobacterium_callitrichos_D      RGTL---AWQATRRGHE---PWHISATFLASG---------------RKV
Bifidobacterium_stellenboschen      RSTL---SWSATRRHHE---PWHIVARFMSAG---------------RKV
Bifidobacterium_bombi_DSM_1970      PQSV---KWNATRRGRE---PWMICAQFQTPH---------------NSV
Bifidobacterium_asteroides__st      LAQV---SWQATRRGYE---PWNINGVFTLDK---------------RIF
Bifidobacterium_coryneforme         MKDL---TWEATRRGYE---PWMISGVIQLDK---------------LII
Bifidobacterium_psychraerophil      PANI---TWTATRRNHE---PWHIHANFQAAG---------------RIV
Bifidobacterium_magnum              PDSV---QWSATRRGHE---PWRITATFRYQN---------------RVV
Bifidobacterium_gallicum_DSM_2      RSDV---HWSATRRAIE---PWHITASFTTAEG--------------RRI
Cnuibacter_physcomitrellae          ATDV---RWASWKD-EE---GWTVKLTFTASQ---------------IDH
Herbiconiux_ginsengi                ARDV---RWASWKD-ET---GWIVKLTFSSRE---------------IEH
Mycetocola_reblochoni_REB411        AVDE---HWASWKDPEE---GWRIKLTFTAGG---------------VDH
Mycetocola_miduiensis               ASDE---RWTSWKEASG---GWTVKLSFTASN---------------IDH
Okibacterium_fritillariae           ASDE---RWTSWKDENG----WIVKLSFTASD---------------VEH
Microbacterium_humi                 ATGE---RWTSWKEPGG---GWVVKLSFTAET---------------IDH
Plantibacter_flavus                 ATDE---RWTSWKEPEG---GWIVKLSFTADQ---------------VDH
Leifsonia_xyli_subsp._cynodont      VVGE---RWAGWKDSET---GWIVKLEFTADQ---------------IDH
Leifsonia_xyli                      VAGE---RWASWKDSET---GWIVKLEFTADT---------------IDH
Agromyces_aureus                    ALGE---RWASWKDEER---GWIVKLEFTADS---------------IDH
Microterricola_viridarii            AHGE---RWASWKEPAG---GWVIKLAFTADG---------------IDH
Cryobacterium_flavum                ATGE---RWASWKEPGG---GWIVKLSFTADE---------------IDH
Cryobacterium_roopkundense          ASNE---RWASWKEPGA---GWIIKLSFTADE---------------IDH
Cryobacterium_arcticum              ASNE---RWASWKEPGA---GWIVKLAFTADD---------------IDH
Agromyces_flavus                    AHGE---RWASWKDEER---GWMVKLEFTADG---------------IDH
Leifsonia_rubra_CMS_76R             AVDE---RWASWKDPET---GWVVKLAFAAND---------------IDH
Rathayibacter_tritici               AEGE---QWSSWKEEDG----WVVKLLFRSDE---------------IDH
Clavibacter_michiganensis_subs      AQEV---RWSSWKEQLG---GWVVKAAFTSEE---------------IEH
Microbacterium_trichothecenoly      AIGE---RWTSWKE-PT---GWTVKLEFTSND---------------IGH
Microbacterium_testaceum__stra      ASAE---RWTSWKE-SS---GWMVKLEFTANG---------------IDH
Microbacterium_aurum                AVGE---RWTSWKE-ES---GWVVKLEFTAND---------------VDH
Microbacterium_ginsengisoli         AVGE---RWSSWKD-DS---GWTVKLSFSITE---------------VER
Microbacterium_maritypicum_MF1      ATSE---RWASWKE-DS---GWTIKLEFTAND---------------VEH
Microbacterium_azadirachtae         AADE---RWASWKD-DT---GWVIKLEFRAND---------------VEH
Microbacterium_sediminis            ASGE---RWTSWKD-ES---GWVIKLEFTANE---------------VDH
Microbacterium_mangrovi             ATGE---RWTSWKE-DG---GWIVKLEFTVGD---------------VDH
Curtobacterium_flaccumfaciens_      ATAI---TWGSWKHPES---GWQVRVRYTAGE---------------VEH
Agrococcus_jejuensis                ASEE---SWFAWREGAG---AWVVRLRFHAQG---------------IDH
Agrococcus_baldri                   ASDR---TWAAWKDAEGG--AWTVRLRFTTEA---------------IQH
Agrococcus_casei_LMG_22410          ATGV---EWLSWREVDR---GWVIRLTFTADG---------------NQT
Leucobacter_komagatae               NTIN---LWRSWRDEDA---GWLIGLEFDSRD---------------GDH
Rhodoluna_lacicola                  ATAI---NWVAKKIEPN---SWHVIANYSLNG---------------AEG
Tropheryma_whipplei__strain_Tw      VSEY---KISAKKGFS----AWVLGVEYVS---------------DAEPH
Alloscardovia_macacae               SDFS-EISWTATREGHS---PWRVKATYTSGYS-----------SQSTSE
                                                         *                            

Cellulomonas_fimi__strain_ATCC      EARWTFDASR----------RTVVADDDEARWLSETELP-----------
Cellulomonas_flavigena__strain      VARWTYDPVR----------RTVVADEDEARWLSETEI------------
Cellulomonas_gilvus__strain_AT      EARWSFDAAA----------RVLVADEDEARWLSETELP-----------
Cellulomonas_marina                 EARWTFDGAA----------RTVAAEEDEARWLSETEIP-----------
Cellulomonas_carbonis_T26           SARWTYDAAT----------RSVRAQDDEARWLSETELH-----------
Cellulomonas_bogoriensis_69B4_      SASWTYDPTA----------KTVRAEDDEARWLSETELV-----------
Sanguibacter_marinus                RAEWAFDASA----------RTVAARDDESRGLSETAVA-----------
Sanguibacter_keddieii__strain_      LARWTFDPPA----------RSLHALEDEARWLSETEIA-----------
Sanguibacter_gelidistatuariae       IARWTFDAPA----------RSLHALEDEARWLSETEIA-----------
Haloactinobacterium_album           EATWQVDLSA----------RMLTALDDESRWLSETEWP-----------
Beutenbergia_cavernae__strain_      EARWSVDLVA----------RTLVALDDEGRWLSETELG-----------
Jonesia_denitrificans__strain_      QAQWTFRPSS----------KSLTAIDGQARWLSETRLTGSV--------
Krasilnikoviella_flava              SARWTFDPKG----------RVVTPLDDEARWLGQPDDP-----------
Isoptericola_variabilis__strai      SARWTFDPRG----------RVVTPLDDEARWLGQPDDP-----------
Isoptericola_dokdonensis_DS-3       TATWAFDPRG----------RSVQAVDDEARWLGQPDDP-----------
Xylanimonas_cellulosilytica__s      SARWTFDLRG----------RVVTPLDDEARWLGQPDDP-----------
Cellulosimicrobium_cellulans__      TARWTYDAGT----------RALHALDDEARWLSGTDAP-----------
Actinomyces_nasicola                TARWRLDMAS----------RSVRALEDEARWLSETDSS-----------
Actinomyces_ruminicola              QAHWELDLTA----------RSVSALDDEARWLTEAGSG-RR--------
Actinomyces_urogenitalis_DSM_1      QARWELDLTA----------RSVTALDDEARWLTEAAGL-AQ--------
Actinomyces_johnsonii_F0542         QARWSLDLTA----------RAVHALDDEARWLTEAGAGSRR--------
Actinomyces_radicidentis            RATWTLDLPA----------RTVAATDDEARWLTESGAAGRR--------
Actinomyces_graevenitzii_C83        QASWSYDLHT----------NSVRALDEEARWLTENVAS-AR--------
Actinomyces_hordeovulneris          EARWAVDVAA----------GTVRGLDEQARWLTEMSTP-----------
Actinomyces_marimammalium           HASWRFDVKT----------SNLVALDEEAHWLTETTASAP---------
Gleimia_coleocanis_DSM_15436        HASWEIEANG----------RLIRALDEQARWLTETLTPA----------
Mobiluncus_curtisii__strain_AT      EANWDFDHEN----------RTLTALDEQARWLTETATPAGS--------
Schaalia_turicensis_ACS-279-V-      AANWLLPKT-----------GPLEAIDQEAQWLTETQSSTP---------
Schaalia_cardiffensis_F0333         GAHWLLPSS-----------GTLEAVDREAQWLTETVSTTP---------
Schaalia_odontolytica_ATCC_179      AAHWHLSNS-----------GSLEAIDQEAQWLTEQVSTSP---------
Actinomyces_hongkongensis           GAHWRLLPS-----------GEVEAVDQEAQWLTETVAPAP---------
Schaalia_radingae                   AAHWRMDHSE----------SSAEAIDQEARWLTENATPSS---------
Arcanobacterium_phocae              EASWIINTRS----------QTVEATNDEATWLTETQIPTPS--------
Arcanobacterium_haemolyticum__      RATWVINLRG----------QSVEATNDEATWLTETHIPTPT--------
Trueperella_bernardiae              VARWSVNTKA----------QTLQARNDEATWLTENQIPAPA--------
Actinotignum_schaalii               EARWFIDTDR----------HTLQARNDEASWLSETSLTADA--------
Actinobaculum_suis                  EAVWNIDQDN----------RRIEALNDEASWLSETSLTADA--------
Brevibacterium_mcbrellneri_ATC      VASWEYRS------------GSVTALDDEARWLSDTGPTDSG--------
Brevibacterium_yomogidense          AAGWTYAR------------GSVVAQDDEARWLSDSGPTDSG--------
Brevibacterium_casei_S18            TAGWNYYR------------GSLTALDDEAKWLADSGPTDTG--------
Brevibacterium_linens               TASWHYYR------------RSLTPIDDEAKWLADSGPTDTG--------
Brachybacterium_muris_UCD-AY4       QAHWVVDLDN----------RTVTAKDDEARWISDED-ADPE--------
Brachybacterium_faecium__strai      QAHWVADLDN----------RSVSPVDDEARWISDED-APPE--------
Brachybacterium_phenoliresiste      SAHWVADLDR----------RSIVAEDDEARWLVDEDPAAPE--------
Brachybacterium_nesterenkovii       EAHWTVDMSR----------QSVTAVDDEARWLTDDDTAADE--------
Dermabacter_vaginalis               VATWQADLPN----------RVVTAEDNEARWLSDSE-TQRE--------
Kytococcus_aerolatus                RAVWHFDPQT----------HSVDPADDEARALS----------------
Kytococcus_sedentarius__strain      RAVWHFDVIT----------SALSPQDDEARWLS----------------
Serinicoccus_chungangensis          RGAWHYDVRS----------RWVEALDDEARWLSEDEQ------------
Kineococcus_radiotolerans__str      VARWGFDPSA----------RVLSAHDDEARWLSEEE-------------
Tetrasphaera_jenkinsii_Ben_74       EATWRFDHAA----------GVLEAQDDEARWLSEDEG------------
Knoellia_sinensis_KCTC_19936        IASWTFDPRL----------KSLLSGNDEARWLSED--------------
Knoellia_subterranea_KCTC_1993      SASWRFDPRL----------KSLVPGNDEARWLSEE--------------
Knoellia_flava_TL1                  TAAWTFDPRL----------KSLLATNDEARWLSEE--------------
Knoellia_aerolata_DSM_18566         TASWRFDPRL----------RSLIPVNDEARWLSEE--------------
Tetrasphaera_elongata_Lp2           TGSWRFDPTM----------QQVRAQNDDARFLSED--------------
Intrasporangium_oryzae_NRRL_B-      EASWDFDLMA----------RTVTAVDDEARWLSEDE-------------
Intrasporangium_calvum__strain      EAAWDFDPLS----------RTVIARDDEARWLSEDE-------------
Intrasporangium_chromatireduce      QAEWSFDLLA----------RTVQALDDEARWLSADE-------------
Phycicoccus_dokdonensis             QARWSFDVQA----------RTVAAADDEARWLSEED-------------
Phycicoccus_cremeus                 QASWHFDVPA----------RTVVAADDEARWLSEDD-------------
Janibacter_hoylei_PVAS-1            TATWWFDLAG----------MSVVAKNDEAKWLSEA--------------
Janibacter_indicus                  TATWWFDLAG----------MSVVAKNDEAKWLSEA--------------
Janibacter_melonis                  TARWWFDRAG----------MSVVAANDEARWLSEA--------------
Austwickia_chelonae_NBRC_10520      QASWAFSRQT----------VTVQALDDEALWLSGDD-------------
Kineosphaera_limosa_NBRC_10034      VASWFFSRSG----------MTVTPVDDEARWLTGDDSPGQPQAPRGRTL
Mobilicoccus_pelagius_NBRC_104      RASWSFEKSS----------MSVRPLDREASLLTDDDPEPYEVDSPLAPT
Corynebacterium_oculi               -AEWTLQNHA-------SSSATTVARNPLASELMSPP-------------
Corynebacterium_spheniscorum        -AEWTFHNHH-------TSSPTAIPRNALAADLTDPEFAQPA--------
Corynebacterium_otitidis_ATCC_      -GEWWLRDHL-------SSDATAEPRNSVAADIVDPDFQQP---------
Corynebacterium_atypicum            -AEWTLQDHL-------TSSSTAVARNDVAVEMTDPEAARP---------
Corynebacterium_frankenforsten      -AEWTLQDHM-------TSSSTTVARNATAAELTDPESARP---------
Corynebacterium_kutscheri           -AEYSYHRHG-------TGATTAVARNGAAADLIDPDFIQP---------
Corynebacterium_vitaeruminis_D      -AEWSYLRHG-------MSNATAVARNGIAADLIDPDFAQP---------
Corynebacterium_pseudotubercul      -AEWSYHRNS-------MSSTTAIARNGIAADLIDPDFIQP---------
Corynebacterium_epidermidicani      -AEWSYHPQG-------MSSATAVARNAVAAELTDPDFGQPA--------
Corynebacterium_aquilae_DSM_44      -AEWSYHGRG-------QSPETAVARNALAADLIDPDFARP---------
Corynebacterium_mustelae            -AEWSYHRHG-------TSSATAVARNSLAADLIDPDFVQP---------
Corynebacterium_matruchotii_AT      -AEWSYHQQG-------MTSATAVARNGLAASLIDPDFVPP---------
Corynebacterium_durum_F0235         -AEWTFHRKN--------GTFTVVARNANAADLIDPSFAQP---------
Corynebacterium_accolens_ATCC_      -AEWTFKQSM-------SSPATVEARNSVAADLTDPDFVQP---------
Corynebacterium_flavescens          -AEWTFRQSM-------STPATVEARNSVAADLTDPDFVQP---------
Corynebacterium_camporealensis      -AEWTFKQSM-------STPATVEARNSVAADLTDPDFVQP---------
Corynebacterium_simulans            -AEWTFKQSM-------SSPATVEARNSVAADLTDPDFVQP---------
Corynebacterium_singulare           -AEWTFKQTM-------TSPATVEARNSVAADLTDPDFVQP---------
Corynebacterium_marinum_DSM_44      -AEWAIEVRP-------TSKSTAEARNPVAADLTDPDFVQP---------
Corynebacterium_pollutisoli         -AEWAIHGHI-------TSQSTSEARNAVAADLTDPDFVQP---------
Corynebacterium_testudinoris        -AEWTISNHA-------SSASTAEARNAIAADLTDPDFVQP---------
Corynebacterium_halotolerans_Y      -AEWTYH-HS-------TSSPTAEARNAVAADLTDPDFIQP---------
Corynebacterium_phocae              -ALWTLKQSA-------TSPDVLEARNTVAADLTDPDFVQP---------
Corynebacterium_casei_LMG_S-19      -ALWTFKPSM-------SSPSTAEARNSVAADLTDPDFVQP---------
Corynebacterium_callunae_DSM_2      -AEWTLNLHN-------TSNPTADPRTPVAADLIDPEFIQP---------
Corynebacterium_deserti_GIMN1.      -AEWTLNMHN-------TSNPTADPRTPVAADLIDPEFIQP---------
Corynebacterium_coyleae             -ALWSFKRSM-------GAAAQTEARNAMAADLTDPDFAQP---------
Corynebacterium_ureicelerivora      -ALWTFTRTM-------GSGAQTEARNAMAADLTDPNFAQP---------
Corynebacterium_riegelii            -ATWAYKRQM-------GSGSTAEARDAVAQDLTDPDFVQP---------
Corynebacterium_mycetoides          -GLWSFKRSM-------GSAATTEARNNVAADMTDPDFVQP---------
Corynebacterium_lipophiloflavu      -GLWSFKRAM-------GAKATTQPRNSVAADLTDPDFVQP---------
Corynebacterium_imitans             -AQWTLKRSM-------GSPASTEARNSVAADLTDPDFVQP---------
Corynebacterium_cystitidis_DSM      -AEWSFKRS--------GLSATTEARNAIAADLTDPDFLQP---------
Corynebacterium_tuscaniense_DN      -AEWSFHRTM-------GSAPTTEPRDAVAADLIDPSFAQP---------
Corynebacterium_genitalium_ATC      -AEWYFRRSM-------ASGATTEPRDAVAADLIDPSFAQP---------
Corynebacterium_appendicis_CIP      -AEWFFRRSM-------GSPATTEPRDPVAADLIDPSFAQP---------
Corynebacterium_doosanense_CAU      -AQWVFHRHG-------ATSSTAEPRNAVAADLTDPDFVQP---------
Corynebacterium_maris_DSM_4519      -ADWRVRGFN-------SPQPTAEALNPVAADLTDPNFVQP---------
Corynebacterium_uterequi            -ASWTLERS--------GTGMHAHARNAVAADLIDPDFVQP---------
Corynebacterium_argentoratense      -AEWSLHTKN-------FGQSTAVARNAIAADVIDPEFIQP---------
Corynebacterium_sphenisci_DSM_      -AEWSWHEES-------PGHGTTVSRNSLAAELVDPEQHRPR--------
Corynebacterium_freneyi_DNF004      -AEWAFHAEG--------ASASTVARNTIAAELVDPDFARPR--------
Corynebacterium_lactis_RW2-5        -AEWSYQAEG--------MSALTVARNSLAAELIDPDFSRRN--------
Corynebacterium_jeikeium            -AEWSYQAEG--------LSALTIARNELAAELIDPDFARRN--------
Corynebacterium_kroppenstedtii      -AEWSYHSDG--------LSATTVARNEAATELVDPDFGRPSP-------
Corynebacterium_terpenotabidum      -TEFVAEFRWVPPSPPGHGPATVEPRNSVATDLIDPRFSRP---------
Corynebacterium_variabile__str      -TQFAAEFRWVPAPPPGTGPSTVEPANSVANDLVDPRFNRP---------
Corynebacterium_glyciniphilum_      -SRFVADFRYVPGE---DGPATAEPVNSVASDLIDPRFERP---------
Corynebacterium_jeikeium__stra      -STHTAEFIIELRG--SE-KALAHPHNSIAGDLVNPRYGQP---------
Corynebacterium_resistens__str      -ATHVAEFLLQQQQ--PG-PSLAQPINSIAGDLVDPRYGQA---------
Corynebacterium_urealyticum__s      -NTHSAEFLFEPSA--TGGHNLVHPLDSVARDLVDPRFSQP---------
Corynebacterium_glucuronolytic      -AEWYVTLKQ-------TGPTIVEPKNSTATDLISPRS------------
Corynebacterium_pyruviciproduc      -AEWYVTVKA-------TGPTMVEAKNSTATDLIAPRSTWHE--------
Mycobacterium_szulgai               -AHFRFTPGA--------HGGTVTAIDDAASELIDPDFKTP---------
Mycobacterium_parmense              -AHFSFTPGA--------HGGTVAAVDDGASELIDPNFERP---------
Mycobacterium_conspicuum            -AHFCFTPGP--------HGGTVTAIDDPASELIDPDFKPP---------
Mycolicibacillus_trivialis          -AHFRFTPGA--------HGGTVTAVDDAATALVDPTFERP---------
Mycolicibacillus_koreensis          -AHFRFVPGA--------HGGTVSALDDTATELVDPDFERP---------
Mycobacterium_noviomagense          -AHFRYCPGA--------HGGTVTAIDDAASELIDPDFDRP---------
Mycolicibacter_sinensis__strai      -AHFRFAPGA--------HGGTVTAVDDSAMELIDPDFDRP---------
Mycolicibacterium_aromaticivor      -AHFRFSPGA--------HGGTVSALDDAASELIDPTFERP---------
Mycolicibacterium_confluentis       -AHFWFAPGA--------HGGTVTPVDDAAHELVDPRVARP---------
Mycolicibacterium_rhodesiae__s      -AHFRFTPGA--------HGGTVTSLDDAASELIDPDFARP---------
Mycolicibacterium_rutilum           -AHFRYTPGS--------HGGTVTAFDDAANELIDPNFARP---------
Mycolicibacterium_cosmeticum        -AHFRFTPGS--------HGGTVTAFDERAAELIDPNFSRP---------
Mycolicibacterium_diernhoferi       -AHFRFTPGA--------HGGTVTAFDDSASELIDPSFARP---------
Mycolicibacterium_gilvum__stra      -AHFRYAPGA--------HGGTVTAFDDAASELIDPTFARP---------
Mycolicibacterium_smegmatis__s      -AHFRFTPGS--------HGGLVTASDDAAHQLINPDFARP---------
Mycolicibacterium_doricum           -AHFRFSPGS--------HGGTVTAFDEAAHQLIDPDFSRP---------
Mycolicibacterium_insubricum        -AHFRYSPGS--------HGGTVTAIDDTAAELIDPSSTRP---------
Mycolicibacterium_fallax__Myco      -AHFRFAPGA--------HGGTVAAVDDAAFELVDPTFDRP---------
Amycolatopsis_sacchari              -AHWSFSPGA--------HGGTIAALDEHAEDLLDPHR--T---------
Yuhushiella_deserti                 -AHWCFSPGA--------HGGTVTPLDEHAEALLDPHAQ-R---------
Saccharomonospora_marina_XMU15      -AHWSFSPGA--------HGGTVTALDELAEALLDPNS------------
Amycolatopsis_saalfeldensis         -AHWSFSPGA--------HGGTVQALDENAEVLLNPNAYRA---------
Saccharomonospora_xinjiangensi      -ARWTFSPGA--------HGGTVAALDELAETLLDPES------------
Haloechinothrix_alba                -AHWVFTQGS--------HGGTVTDLDADAEEMLNPHAHRS---------
Actinosynnema_mirum__strain_AT      -AHWAFHPGA--------HGGTVTALDDAAVDLMDPNPNR----------
Lentzea_albida                      -AHWAFHPGA--------QGGTVTALDDAAVDLMDPNPNRT---------
Kibdelosporangium_phytohabitan      -AHWSFHPGA--------HGGTVTPLDDHAHDLLDPNPSRS---------
Kibdelosporangium_aridum            -AHWSFHPGA--------HGGTVTPLDDHAHDLLDPNPNRS---------
Kutzneria_albida_DSM_43870          -AHWAFHPGA--------HGGTVTAIDDHAIDLLDPSPSRP---------
Actinoalloteichus_hoggarensis       -AHWVFHRGA--------HGGTVIALDEHAADLLDPSPSRP---------
Streptoalloteichus_hindustanus      -AHWVYHPGA--------HGGTVTALDEHAADLIDPSPSRP---------
Allokutzneria_albata                -AHWIFHPGA--------HGGTVTPLDEHAADLIDPTPNRS---------
Alloactinosynnema_iranicum          -AHWSFHPGA--------HGGTVTPLDDHAHDLLDPQPNKP---------
Actinokineospora_bangkokensis       -AHWTFAPGV--------NGGTVTPVDEHAHDLLDPQPNRP---------
Saccharopolyspora_erythraea__s      -AHWVFHPGA--------HGGTVAALDDHAADLLDPSPNRP---------
Actinopolyspora_xinjiangensis       -AHWTFHPGA--------QGGTIAALDEDALDLLDPAPNRP---------
Pseudonocardia_oroxyli              -AHWSFQPGA--------HGGTVTALDEHARDLVEGRPQQP---------
Pseudonocardia_ammonioxydans        -AHWSFQPGA--------HGGTVVPLDEHASDLVEGLPARP---------
Pseudonocardia_autotrophica__A      -AHWAFQPGA--------HGGTVAPLDEHASDLVEGLPARP---------
Pseudonocardia_thermophila          -AHWTFQPGA--------HGGTVTAIDEHASDLVEGLPQRQ---------
Pseudonocardia_dioxanivorans__      -AHWTYQPGA--------HGGTVTALDEHASDLIEGLPLRP---------
Gordonia_araii_NBRC_100433          -AHWRYAPGS--------QGGTAEPLDNAADDLVHPESGAR---------
Gordonia_effusa_NBRC_100432         -AHWRFHPGA--------HGGTADPLDELADELTDPEAVAMQ--------
Gordonia_sputi_NBRC_100414          -AHWRFSPGS--------HGGTAVPLDDLAEELIHPETIEP---------
Gordonia_polyisoprenivorans__s      -AHWRYHPGA--------HGGTADPLDDLAEELTHPELIEP---------
Gordonia_soli_NBRC_108243           -AHWRFHPGA--------HGGTADPLDDLADELTHPEAITP---------
Gordonia_rhizosphera_NBRC_1606      -AHWRFQPGS--------HGGTADPLDDLADELTHPETITP---------
Gordonia_bronchialis__strain_A      -AHWRFQPGS--------HGGTVDPLDDLADELSHPEWIAP---------
Gordonia_westfalica                 -AHWRYQPGT--------HGGTVDPLDDLADELTHPETIAP---------
Williamsia_sterculiae               -AHFRYLPGS--------HGGTVEAIDEFADELIDPDVSRP---------
Gordonia_amarae_NBRC_15530          -AHWRFRPGS--------HGGLTDPLDELAYEITHPELITP---------
Mycobacteroides_abscessus__str      -AHFRYTPGA--------HGGTVTALDDSARELIDPTFTRS---------
Rhodococcus_kyotonensis             -AHWHFMPDG--------HGGTITALDDAASELIDPDFGRQ---------
Rhodococcus_fascians_D188           -AHWQFLPDG--------HGGTIAPLDDTARELIDPDFGRQ---------
Rhodococcus_hoagii__strain_103      -AHWRYQPDA--------HGGTITALDDTAAQLVDPDFGR----------
Rhodococcus_triatomae               -AHWRYQPDA--------HGGTIVALDDTAFDLIDPDFGRP---------
Rhodococcus_triatomae_BKS_15-1      -AHWRYQPDS--------HGGTITSLDAAAKDLLDPDFGRP---------
Rhodococcus_pyridinivorans_SB3      -AHWRYQPDA--------HGGTITALDDIAADLVDPDCGRP---------
Nocardia_terpenica                  -AHWRYQPDA--------HGGSVLPLDDPASDLIDPDFGRA---------
Nocardia_nova_SH22a                 -AHWRYQPDA--------HGGSVSPLDDPASDLIDPDFGRA---------
Nocardia_seriolae                   -AHWRYQPDA--------HGGSVVPLDDPASDLIDPDFGRA---------
Nocardia_mangyaensis                -AHWRYQPDA--------HGGSVSPLDDPANDLIDPDFGRA---------
Nocardia_brasiliensis_ATCC_700      -AHWRYQPDA--------HGGSVSPLDDPASDLIDPDFGRA---------
Nocardia_cyriacigeorgica__stra      -AHWRYQPDA--------HGGTVSPLDDPAADLIDPDFGRA---------
Hoyosella_subflava__strain_DSM      -AHWRFQPGA--------DGGTAAALDDAAKELVSTDMPRP---------
Tsukamurella_paurometabola__st      -AHYKFAPGA--------HGGTATPIDETARELLDPDARRA---------
Dietzia_maris                       SATWSFVPDS--------HGGSARALDEEAERILDPSRATEL--------
Dietzia_timorensis                  SALWEFVPDS--------HGGVAHPMDDEAVAIGDPELRKPL--------
Nakamurella_multipartita__stra      -ATWEVHTGP--------RTTTLRAADDAARELLDPSP------------
Nakamurella_panacisegetis           -AHWVFHPGS--------DGGTLSARDDAAAEIVDPALRIL---------
Segniliparus_rotundus__strain_      -AHWQFFPGP--------HGGTVTALDEHAAAIIEPEKARA---------
Gordonia_malaquae_NBRC_108250       -AHWRFTPGS--------HGGVTEPLDDLAVELTEPELARAA--------
Gordonia_sihwensis_NBRC_108236      -AHWRFVPGS--------HGGTTDPMDDLAVELTEPELARSS--------
Gordonia_hirsuta_DSM_44140_=_N      -AHWRFRPGA--------HGGTTDPVDELGVELTDPELARAA--------
Jatrophihabitans_endophyticus       -AEWLFHRSS----------RSVTPLDDTATDLLSDRPIRPIV-------
Geodermatophilus_nigrescens         -TLWVYDVPAR----------TVTPADQGTRDFAEGTRLVR---------
Geodermatophilus_saharensis         -THWVYDVPAR----------TVAPLDAATRDFAEGTRLVR---------
Blastococcus_endophyticus           -TRWAYDIPGR----------TVVPVDAATTDFAEGTRLVR---------
Geodermatophilus_africanus          -TRWAYDIPAR----------TVSPVDAATTDFAEGTRLVR---------
Blastococcus_saxobsidens__stra      -ARWTYDLPSR----------TVTPADAATADFAEGTRLVR---------
Modestobacter_marinus               -TRWSYDIPAK----------TVTPVDATTMDFAEGTRLVR---------
Modestobacter_caceresii             -TRWSYDIPAR----------TVTPVDATTMDFAEGTRLVR---------
Klenkia_soli                        -TKWSYDTATR----------TVTPVDATTMDFAEGTRLVR---------
Frankia_symbiont_subsp._Datisc      -ARWTWDPVVR----------RVRPHDDAARALVAPEAPAEPA-------
Frankia_alni__strain_ACN14a_        -ARWTWDPVVR----------RVRPHDDAARALVAPESTEQ---------
Frankia_casuarinae__strain_DSM      -ARWTWDPVVR----------RVRPHDDAARTLVAPETAEQPA-------
Frankia_inefficax__strain_DSM_      -ARWTWDPVVR----------RVRPHDDAARALVAPEPLDAAP-------
Glycomyces_harbinensis              ALWKLDRARQ-----------TVTPDDEMAQFLSTPLPQQVPG-------
Stackebrandtia_nassauensis__st      ATWELDRGRQ-----------SVTPHDEMAQFLSTPAPATVRS-------
Micromonospora_carbonacea           AVWDLDKTRQ-----------HVVPHDDMAQYLCAERPTPILG-------
Cryptosporangium_aurantiacum        AIWDLDRSRS-----------MVTPVDEMASFLSSEK-TDLLI-------
Cryptosporangium_arvum_DSM_447      AIWDLDRARS-----------MVSPVDEMANFLSSEKQEDLLV-------
Acidothermus_cellulolyticus__s      AAWELDFAHQ-----------HASPIDGLAKRLSGGEEEPPAE-------
Streptomyces_xiamenensis            -ASWMYDPPR----------RLVQAVDDEARALLG-----ESE-------
Streptomyces_qinglanensis           -ATWTYDPPR----------RLVQAVDDEARALIG-----ETD-------
Streptomyces_tsukubensis__stra      -ASWTYDPPR----------RLVQAVDDEARALIG-----ETD-------
Streptomyces_gilvigriseus           -ASWSYDPPR----------RLVQANDEEARELLG-----ESP-------
Streptomyces_thermoautotrophic      -ARWTFDPPR----------RLVMPGDENAHVLTG-----DQP-------
Catenulispora_acidiphila__stra      -ALWGFDPPR----------RLVTPEDDEARLLSS-----DAA-------
Nocardiopsis_sinuspersici           -AHWLYEPRH----------NSVTPADEEAALFSS----SDP--------
Nocardiopsis_dassonvillei__str      -AHWLYEPRH----------NSVAPADEEAARFSS----PDPE-------
Nocardiopsis_alba__strain_ATCC      -AHWLYEPRH----------RSVTPADEEAARFSS----PEPP-------
Nocardiopsis_flavescens             -AHWLYEPRH----------NSVAPADEEAARFSS----PDP--------
Thermobifida_cellulosilytica_T      -AHWVYEPRR----------RSVTPYDEEAMRFSAVG-DYDAP-------
Marinactinospora_thermotoleran      -AHWIYEPRR----------RCVTPADDEAARFSSPV-PEEPL-------
Streptomonospora_alba               -AHWVYEPRR----------RSVTPADEEALRFLTPE-ADEPL-------
Nonomuraea_maritima                 -AEWLFDPRK----------RHVTPHDDEALRLSS---ADFSP-------
Thermostaphylospora_chromogena      -AEWLFDPRR----------RHVSPHDEEAMRLSAAD-YVEPE-------
Sinosporangium_album                -AEWLFDPRR----------RHISPNDDEALRLSASDDYTEPA-------
Streptosporangium_roseum__stra      -AEWIFDPRR----------RHITPHDDEAMRLSAGE-YVEPV-------
Streptosporangium_subroseum         -AEWIFDPRR----------RHITPHDDEAMRLSAGE-YVEPA-------
Planomonospora_sphaerica            -AEWLFDPRR----------RHITPHDDEAMRLSAGE-YVEPA-------
Thermobispora_bispora__strain_      -AEWLFDPRR----------RHIVPNDEEARRLSSPE-YEDPE-------
Microbispora_rosea                  -AEWLFDPRR----------RHITPNDDEAMRLSAAE-YVEPE-------
Nonomuraea_jiangxiensis             -AEWLFDPRK----------RHVTPHDDEALRLSSADFDPEPA-------
Actinomadura_madurae                -AEWTFDPRR----------RHVTPLDEIAARLTS----VEWD-------
Actinomadura_mexicana               -AEWTFDPRR----------RHVSPLDEIAARLTS----VEWD-------
Actinomadura_meyerae                -AEWTFDPRR----------RHVSPLDDIAARLTS----MEWD-------
Thermomonospora_curvata__strai      -AEWLFDPRR----------RHLSPMDELAARLSD----MEWE-------
Nonomuraea_pusilla                  -AEWLYDPRK----------RHVTPHDDEAMRLSSADFDPDPV-------
Aeromicrobium_choanae               SASFLYDPKS----------RYVIADDDAARGLVGDLATQ----------
Aeromicrobium_marinum_DSM_1527      AATFLFDVKS----------RYVLPADEAAHDLVGDVALP----------
Kribbella_flavida__strain_DSM_      VAMFAYDAPG----------RYAVPDDDEARWLVGEQAQVMPP-------
Jiangella_alkaliphila               SALFSFDPSG----------RTVIPEDDNARSIAGVLPAEAPA-------
Actinopolymorpha_cephalotaxi        RAMFSYDPLG----------RVVVTSDAKARALVGEAPMDSIV-------
Tessaracoccus_bendigoensis_DSM      TAEFVFDAKA----------RFSLADNADARWLIGE----EPP-------
Tessaracoccus_flavescens            EAEFIFDPKA----------RFSIAHNADARWMIGE----ELP-------
Tessaracoccus_lapidicaptus          EAEFVFDPKA----------RFSVAHNSDARWMIGE----ESP-------
Tessaracoccus_flavus                TAEFIFDPKG----------RFSVAHNGDARWLIGE----EPP-------
Pseudopropionibacterium_propio      RAEFIFDPRG----------RFTIADNPDARWMIGE----ELP-------
Tessaracoccus_oleiagri              TAEFVFDHKA----------RFSIADNTDARWMIGE----QAP-------
[Propionibacterium]_humerusii_      SATFRFDLKG----------RHTSPEDAGARWLVND----RSP-------
Cutibacterium_granulosum_DSM_2      VATFRFDQHT----------RRSRPLDAGARWLTDD----RVS-------
Propionibacterium_cyclohexanic      EALFDFDPRG----------RSVSPVNSDAQKLVGEPQEHKRP-------
Auraticoccus_monumenti              RGLFRFDLKA----------RFTTADNDDARWLLAELTTARRT-------
Raineyella_antarctica               RAVFNYDVDG----------RFSVAANEDARWMLGELP---LP-------
Microlunatus_phosphovorus__str      QALFYFDLPG----------RYSVAGNDEGRWILGD----ARP-------
Friedmanniella_luteola              RATFTFDQRG----------RYSVPADDEARWLIGE----QPP-------
Friedmanniella_flava                HAEFRYDPQG----------RFSMAEDDDARWLAGE----RPS-------
Friedmanniella_sagamiharensis       HAEFRFDPQG----------RFSLAEDDDARWLSGE----RPS-------
Microlunatus_soli                   EAIFHFDNRG----------RFSVTGNDEARWIVGEQAEDPAA-------
Nocardioides_dokdonensis_FR143      LAHFTYDMPG----------NFVLLDDEDARWLVGEVIA-----------
Nocardioides_psychrotolerans        TAELTFDAPG----------NFVLLANEDARWLVGEAVA-----------
Nocardioides_lianchengensis         TAHFTFDAPG----------NYVVLDDEDARWLVGDLIA-----------
Nocardioides_exalbidus              TATFSHDPRG----------NFVTVDDEDARWLVGDATP-----------
Nocardioides_luteus                 IAELTYDAPG----------NYVELDNDDARWLTGEKLE-----------
Nocardioides_terrae                 TAELTFDPPG----------NFVSLDNDDARWLVGD--------------
Nocardioides_simplex__Arthroba      VARFTYDAPG----------NYVLSDNDDARWLIGDVLP-----------
Marmoricola_scoriae                 HAELTADLPG----------RYVLAENDDARLLTGELVEDRGT-------
Arthrobacter_crystallopoietes_      PARWIYDHGR----------RTIQNSNRWAQQLSEFEP------LDGPVP
Arthrobacter_crystallopoietes       PAKWLYSPTS----------KTVQNSNRWAQQLSELEP------LDGPVP
Arthrobacter_subterraneus           PAQWTFNPSR----------KTVLNANRWAQVLSELEP------LDGPLP
Arthrobacter_agilis                 PARWTYNPTR----------KTVTNGNRWAQVLSELEP------LDSPLP
Pseudarthrobacter_sulfonivoran      PAQWTFSPAR----------KSLQNGNRWAQQLSELEP------LDGPVP
Pseudarthrobacter_chlorophenol      PATWTFNPVR----------KALQNTNRWAQQLSELEP------LDGPVP
Arthrobacter_globiformis_NBRC_      PAMWTFNPTR----------KSLQNANRWAQQLSELEP------LDGPVP
Paenarthrobacter_aurescens__st      PAMWTFSPQR----------KSLQNANRWAQQLSELEP------MDGPVP
Arthrobacter_cupressi               PAMWTFTPGR----------KTLQNANRWAQQLSELEP------LDGPLP
Paeniglutamicibacter_gangotrie      TAKWSFHPNR----------KSLQNANRWAQVLSELEP------LDAPVG
Arthrobacter_rhombi                 PAMWVFHPAR----------KSLQNANRWAQVLSELEP------VENAFT
Renibacterium_salmoninarum__st      PAQWVYNSLR----------KSIQNANRWAQLLSEIEP------LDSPLP
Arthrobacter_alpinus1               PARWTFHTGR----------KSLLNANRWAQQLSEMEP------LEGPVP
Arthrobacter_alpinus2               PALWRFHAGR----------KSLENANRWAQQLSELEP------LDSPVP
Neomicrococcus_aestuarii            PARWIFHATH----------RTLMNKNRWAQVLGELE------TVDHPGP
Arthrobacter_woluwensis             PARWTYSPLT----------KTLQNANRWAQHLSELEPL--PLHVDSPWG
Tersicoccus_phoenicis               PARWVFDPSR----------KHLANANRWAQVLSELEP------LGGPIP
Sinomonas_humi                      PAIWTFNPVR----------RSVANANRWAQQLSELEP------LEGPTS
Sinomonas_atrocyanea                PAMWTFHPGH----------RTVANANRWAQQLSELEP------LDGPAP
Enteractinococcus_helveticum        PALWNYKLQS----------QHLDNANHWAQVLSEFGP------ADSPLA
Micrococcus_terreus                 PAVWSFRPAS----------SHLDNRNRWAQVLSELDP------LDGPFG
Glutamicibacter_arilaitensis__      VARWAFTPAR----------KSLKNLNRWAQTLSEQVA---------PEY
Nesterenkonia_jeotgali              PAEWTFQPET----------LHLRAINRWAESLSALTAP--SPSEAHPGS
Micrococcus_luteus__strain_ATC      PALWTFRPAG----------RHLEPENAWARALSEAEA-------WDLVP
Rothia_dentocariosa__strain_AT      PARWTYNPAN----------QGLYASNEAAYFLMG-------------SP
Rothia_mucilaginosa__strain_DY      PARWVYNPAN----------QGLYASNEAAYFLMGN------------SE
Rothia_nasimurium                   PARWNFNPAN----------QSIYASNEAAYFLMGRDHSQDSPIPDSPIP
Kocuria_flava                       PAEWLYNPAN----------QSVRPANAWAEALTEP--------PRPDTP
Kocuria_polaris                     LAEWFYNPAN----------QSVRPTNAWAEALTEA--------GTPDTP
Kocuria_indica                      PAQWSYNPAN----------RTVRPENDWARALGQE--------HQETGP
Kocuria_rhizophila__strain_ATC      PARWSFNPAT----------QSVRPENDWARALMEE--------PRETGP
Gardnerella_vaginalis__strain_      KAEWTWNMHD----------NSITCANPSSRLLLGEEVMNNDSS------
Gardnerella_vaginalis__strain_      KAEWTWNMHD----------NSVTCANPSSRLLLGEDVNAADTSKQSPYG
Bifidobacterium_gallinarum          RAEWSWNMHD----------NAVTCLNRTAGKLLGEQG-GDRPGQA---V
Bifidobacterium_adolescentis__      RAEWSWNMHD----------NAVNCLNATARKLIGEQ---DTP------T
Bifidobacterium_biavatii_DSM_2      RAEWTWNMHD----------NAVVCLNSAAKKLLGEQN-LGAQG------
Bifidobacterium_subtile             RAEWTWNMHD----------NAVTCLNPTAKRLLGGLNPHDRDADD---T
Bifidobacterium_saguini_DSM_23      HAEWTWNMHD----------NSVVCLNNAARKLLGERSSA----------
Bifidobacterium_reuteri_DSM_23      HAEWTWNMHD----------NSVVCLNNAARKLLGEHSAA----------
Bifidobacterium_longum__strain      HAEWTWNMHD----------NSVMSLNNAARKLLGEQN------------
Bifidobacterium_bifidum__strai      RAEWSWNMHD----------NAVACLNSTAKKLLGTATGARGD-------
Bifidobacterium_thermophilum        TASWSWNMRD----------NAVACLDATAKKLIGE------------NR
Bifidobacterium_thermophilum_R      SASWSWNMHD----------NAMVCLDATAKKLVGE------------NR
Bifidobacterium_tsurumiense         RAEWYWDMHN----------NAITSLNNAARKLLGERDNAELPATTN-NA
Bifidobacterium_cuniculi            RAEWSWNMRD----------NSVVCINKAARKLIGELDASPLPPAT----
Bifidobacterium_choerinum           HAEWSWNMHD----------NSVVCINNAARKLIGETNPTTAAANG----
Bifidobacterium_pseudolongum_P      HAEWSWNMHD----------NTVVCINNAARKLIGEADTTPAVGIGD---
Bifidobacterium_mongoliense_DS      RADWSWNMHD----------NAILPINPTAQRLIGESGTRNTAASAT---
Bifidobacterium_bohemicum_DSM_      CAEWSWNMHD----------NTVESLNKAAQILLNEAHPN-------TRT
Bifidobacterium_commune             QAEWAWNMHD----------NTVECQNSVAQILLGEVKTVQASQGNVTSD
Bifidobacterium_callitrichos_D      RAEWTWDMHD----------NTVVCLNPAAKKLLGEQNLGLG--------
Bifidobacterium_stellenboschen      HAEWTWDMHD----------NSVVCLNAAARKLIGEQSLGVGP-------
Bifidobacterium_bombi_DSM_1970      RAIWSWNIRD----------NGVECMNAASRILLGERVKPAPP-------
Bifidobacterium_asteroides__st      NARWAWNMHD----------NTVTCLNGAARMLL-DDS------------
Bifidobacterium_coryneforme         NAQWSWNMRD----------NTVTCLNDAARTLL-DQSSL----------
Bifidobacterium_psychraerophil      KADWSWDMRD----------NSVSSLNATAKRLLGEHDAK----------
Bifidobacterium_magnum              IACWAWNMND----------NAVVCENDPACRLLCET-------------
Bifidobacterium_gallicum_DSM_2      HAQWSWSTHD----------NAIGCLNSAARTLLGEQSTPAPSQSD----
Cnuibacter_physcomitrellae          DARWQFDPKR----------HSLSPLNNEATTLSRHGELT-EGLIPRLRA
Herbiconiux_ginsengi                DARWQFDPKR----------HALTPLNNEATTLSRHGELS-EGLIPRLRA
Mycetocola_reblochoni_REB411        DARWAFDAKR----------HALTPINDQAALLSRPGGGP-STMIPRLRA
Mycetocola_miduiensis               DARWSFEPKR----------QALAPLNGEAVTLSKQGELPTA-LIPRLRA
Okibacterium_fritillariae           DARWTFEPKK----------NALAPLGAEAVTLSRQGALPAEGLIPKLRA
Microbacterium_humi                 DARWSFDPKK----------RTLAPLNREAVTLSKQGDLPHG-MIPRLRA
Plantibacter_flavus                 DARWAFEPKK----------LALTPIGSEATTLSRQGDLPAA-LIPRLRA
Leifsonia_xyli_subsp._cynodont      DARWTYDARK----------HSLAPLNSEATTLSQAGELRTGALIPRLRA
Leifsonia_xyli                      DARWSYDARK----------HALAPLNSEATTLSQAGELRGGALIPRLRA
Agromyces_aureus                    DARWGFEPRK----------QSLQPLNSEATTLSQQGELK-GGLMPRLRA
Microterricola_viridarii            DARWGFEPKK----------LTLSPLNSEAVTLSQQGEIS-GSLIPRLRA
Cryobacterium_flavum                DARWGFEPKK----------NSLSPVGSEAVALSQQGELK-GSLIPRLRA
Cryobacterium_roopkundense          DARWGFEPKK----------NALSPVGNEAIALSQQGELK-GSLIPRLRA
Cryobacterium_arcticum              DARWGFEPKK----------NALAPIGSEAIALSQQGELK-GALIPRLRA
Agromyces_flavus                    DARWSFEHRK----------QALHPQNADAMTLSRHGEVR-GGMIPRLRA
Leifsonia_rubra_CMS_76R             DARWQFDPKR----------QSLIPLNSEAKTLSQQGEST-GALIPRLRA
Rathayibacter_tritici               DARWRFDPRK----------ALLSPLTSEAITLSQQGEIR-PTLIPRLRA
Clavibacter_michiganensis_subs      DARWSYDPKK----------HALSPANNEAITLSQQGEIR-GALIPRLRA
Microbacterium_trichothecenoly      DARWGFDPRR----------STLSPLNADAIQLSRQGSLP-EGLIPRLRA
Microbacterium_testaceum__stra      DARWSFDPRR----------STLSPQNSDAIQLSRQGSLP-EGLIPRLRA
Microbacterium_aurum                DARWSFDPRR----------SSLAPQNADATQLSRQGSLP-EGLIPRLRA
Microbacterium_ginsengisoli         DARWSFDPKR----------SVLSPINADATQLSRQGSLP-DGLIPRLRA
Microbacterium_maritypicum_MF1      DARWSFDPRR----------SALSPLNADATQLSRQGSLP-EGLIPRLRA
Microbacterium_azadirachtae         DARWSFDPRR----------SALAPLNADATQLSRQGALP-EGLIPRLRA
Microbacterium_sediminis            DARWSFEPRR----------SALAPLNGDATQLSRQGPLP-EGLIPRLRA
Microbacterium_mangrovi             DARWSFDPRR----------TTLTPANSAATQLSRQGSLP-EGLIPRLRA
Curtobacterium_flaccumfaciens_      DAQWRFDPKT----------STLAPDNGDAHRLSHTDDEG---IAPRLRA
Agrococcus_jejuensis                VATWTFEPRK----------AALTPRDKEATALSTRGDAS-TVLMPRLRA
Agrococcus_baldri                   EAVWGYEPKK----------ATLTPRGKEATSLSQTGDAT-SVLVPRLRA
Agrococcus_casei_LMG_22410          DAQWAFDHRK----------QTLQPLGKESKALSQSADPT-SVLVPRLRP
Leucobacter_komagatae               DAVWSFDHKK----------RVLSPLTPDATNLSKIGDLG-DRLIPKLRA
Rhodoluna_lacicola                  SATWTFDPRR----------LTLSPESETAVTLSSQETIN-NSIIPKLRT
Tropheryma_whipplei__strain_Tw      HATWDFNHKD----------MSLRPVDATARELVPEEICSETFDS-----
Alloscardovia_macacae               TAEWMYNPRD----------RSVVCVNMPAKRLLGEVSSAASP-------
                                                                    .                 

Cellulomonas_fimi__strain_ATCC      -----------------------------------------------DEP
Cellulomonas_flavigena__strain      -----------------------------------------------DEP
Cellulomonas_gilvus__strain_AT      -----------------------------------------------DEP
Cellulomonas_marina                 -----------------------------------------------ADL
Cellulomonas_carbonis_T26           -----------------------------------------------DGP
Cellulomonas_bogoriensis_69B4_      -----------------------------------------------DGP
Sanguibacter_marinus                -----------------------------------------------DSP
Sanguibacter_keddieii__strain_      -----------------------------------------------DEP
Sanguibacter_gelidistatuariae       -----------------------------------------------DEP
Haloactinobacterium_album           -----------------------------------------------VSD
Beutenbergia_cavernae__strain_      -----------------------------------------------QA-
Jonesia_denitrificans__strain_      ---------------------------------------------PVVAP
Krasilnikoviella_flava              ------------------------------------------------VS
Isoptericola_variabilis__strai      ------------------------------------------------LS
Isoptericola_dokdonensis_DS-3       ------------------------------------------------LS
Xylanimonas_cellulosilytica__s      ------------------------------------------------LT
Cellulosimicrobium_cellulans__      ------------------------------------------------RD
Actinomyces_nasicola                ------------------------------------------------SP
Actinomyces_ruminicola              ---------------------------------------------PTVFD
Actinomyces_urogenitalis_DSM_1      ---------------------------------------------AQVFD
Actinomyces_johnsonii_F0542         ---------------------------------------------PAVFD
Actinomyces_radicidentis            ---------------------------------------------PAVFD
Actinomyces_graevenitzii_C83        ---------------------------------------------PQVFD
Actinomyces_hordeovulneris          --------------------------------------------------
Actinomyces_marimammalium           -------------------------------------------------V
Gleimia_coleocanis_DSM_15436        --------------------------------------------------
Mobiluncus_curtisii__strain_AT      ---------------------------------------------DTLLS
Schaalia_turicensis_ACS-279-V-      --------------------------------------------------
Schaalia_cardiffensis_F0333         --------------------------------------------------
Schaalia_odontolytica_ATCC_179      --------------------------------------------------
Actinomyces_hongkongensis           --------------------------------------------------
Schaalia_radingae                   --------------------------------------------------
Arcanobacterium_phocae              ---------------------------------------------SPWRP
Arcanobacterium_haemolyticum__      ---------------------------------------------SPWRP
Trueperella_bernardiae              ---------------------------------------------SPWRK
Actinotignum_schaalii               ---------------------------------------------GPWRP
Actinobaculum_suis                  ---------------------------------------------GPWRP
Brevibacterium_mcbrellneri_ATC      ---------------------------------------------PIPDY
Brevibacterium_yomogidense          ---------------------------------------------PIPDF
Brevibacterium_casei_S18            ---------------------------------------------PIPGY
Brevibacterium_linens               ---------------------------------------------PIPNY
Brachybacterium_muris_UCD-AY4       ---------------------------------------------PTRGR
Brachybacterium_faecium__strai      ---------------------------------------------PARGR
Brachybacterium_phenoliresiste      ---------------------------------------------PGAGR
Brachybacterium_nesterenkovii       ---------------------------------------------GPRSR
Dermabacter_vaginalis               ---------------------------------------------DSPAR
Kytococcus_aerolatus                --------------------------------------------------
Kytococcus_sedentarius__strain      --------------------------------------------------
Serinicoccus_chungangensis          --------------------------------------------SLPGGL
Kineococcus_radiotolerans__str      -------------------------------------------------P
Tetrasphaera_jenkinsii_Ben_74       --------------------------------------------AGGHVP
Knoellia_sinensis_KCTC_19936        --------------------------------------------STGDSA
Knoellia_subterranea_KCTC_1993      --------------------------------------------ASGDSA
Knoellia_flava_TL1                  --------------------------------------------SRGDSA
Knoellia_aerolata_DSM_18566         --------------------------------------------VSADSA
Tetrasphaera_elongata_Lp2           --------------------------------------------ERG-GS
Intrasporangium_oryzae_NRRL_B-      -------------------------------------------DSQSPGP
Intrasporangium_calvum__strain      -------------------------------------------DTQGPGP
Intrasporangium_chromatireduce      -------------------------------------------EVEPAGP
Phycicoccus_dokdonensis             -------------------------------------------AVGTSSP
Phycicoccus_cremeus                 -------------------------------------------QPATNSP
Janibacter_hoylei_PVAS-1            ------------------------------------------------DT
Janibacter_indicus                  ------------------------------------------------DT
Janibacter_melonis                  ------------------------------------------------DA
Austwickia_chelonae_NBRC_10520      ------------------------------------------------DI
Kineosphaera_limosa_NBRC_10034      PTRGAAQEWRQENAQEW---------------------QPEAPQEWDHDA
Mobilicoccus_pelagius_NBRC_104      VYDAADPAPEGGVYGSG---------------------YGLGDPGHVPHV
Corynebacterium_oculi               --------------------------------------------------
Corynebacterium_spheniscorum        ----------------------------------------------GRTL
Corynebacterium_otitidis_ATCC_      ----------------------------------------------VRSL
Corynebacterium_atypicum            ----------------------------------------------QRKL
Corynebacterium_frankenforsten      ----------------------------------------------VRTL
Corynebacterium_kutscheri           ----------------------------------------------VRKL
Corynebacterium_vitaeruminis_D      ----------------------------------------------VRSL
Corynebacterium_pseudotubercul      ----------------------------------------------VRTI
Corynebacterium_epidermidicani      ----------------------------------------------MRSL
Corynebacterium_aquilae_DSM_44      ----------------------------------------------VRTI
Corynebacterium_mustelae            ----------------------------------------------VRSL
Corynebacterium_matruchotii_AT      ----------------------------------------------VRNL
Corynebacterium_durum_F0235         ----------------------------------------------VRSL
Corynebacterium_accolens_ATCC_      ----------------------------------------------VRSL
Corynebacterium_flavescens          ----------------------------------------------VRSL
Corynebacterium_camporealensis      ----------------------------------------------VRSL
Corynebacterium_simulans            ----------------------------------------------VRSL
Corynebacterium_singulare           ----------------------------------------------VRSL
Corynebacterium_marinum_DSM_44      ----------------------------------------------VRTL
Corynebacterium_pollutisoli         ----------------------------------------------VRTL
Corynebacterium_testudinoris        ----------------------------------------------VRTL
Corynebacterium_halotolerans_Y      ----------------------------------------------VRTL
Corynebacterium_phocae              ----------------------------------------------VRTL
Corynebacterium_casei_LMG_S-19      ----------------------------------------------VRTL
Corynebacterium_callunae_DSM_2      ----------------------------------------------VRTL
Corynebacterium_deserti_GIMN1.      ----------------------------------------------VRTL
Corynebacterium_coyleae             ----------------------------------------------VRSL
Corynebacterium_ureicelerivora      ----------------------------------------------VRSL
Corynebacterium_riegelii            ----------------------------------------------RSIV
Corynebacterium_mycetoides          ----------------------------------------------VRSL
Corynebacterium_lipophiloflavu      ----------------------------------------------VRSL
Corynebacterium_imitans             ----------------------------------------------VRSL
Corynebacterium_cystitidis_DSM      ----------------------------------------------VRSL
Corynebacterium_tuscaniense_DN      ----------------------------------------------VRSL
Corynebacterium_genitalium_ATC      ----------------------------------------------VRSL
Corynebacterium_appendicis_CIP      ----------------------------------------------VRSL
Corynebacterium_doosanense_CAU      ----------------------------------------------VRSL
Corynebacterium_maris_DSM_4519      ----------------------------------------------VRTL
Corynebacterium_uterequi            ----------------------------------------------VRSL
Corynebacterium_argentoratense      ----------------------------------------------VRKV
Corynebacterium_sphenisci_DSM_      -----------------------------------------------RGL
Corynebacterium_freneyi_DNF004      -----------------------------------------------RNL
Corynebacterium_lactis_RW2-5        -----------------------------------------------RDL
Corynebacterium_jeikeium            -----------------------------------------------RDL
Corynebacterium_kroppenstedtii      ----------------------------------------------GRPR
Corynebacterium_terpenotabidum      ----------------------------------------------VRSM
Corynebacterium_variabile__str      ----------------------------------------------VRTV
Corynebacterium_glyciniphilum_      ----------------------------------------------VRTV
Corynebacterium_jeikeium__stra      ----------------------------------------------VRSV
Corynebacterium_resistens__str      ----------------------------------------------PRRV
Corynebacterium_urealyticum__s      ----------------------------------------------VRSV
Corynebacterium_glucuronolytic      ------------------------------------------------SL
Corynebacterium_pyruviciproduc      ----------------------------------------------EPEV
Mycobacterium_szulgai               ----------------------------------------------LRPL
Mycobacterium_parmense              ----------------------------------------------LRPV
Mycobacterium_conspicuum            ----------------------------------------------LRPL
Mycolicibacillus_trivialis          ----------------------------------------------LRSV
Mycolicibacillus_koreensis          ----------------------------------------------LRSL
Mycobacterium_noviomagense          ----------------------------------------------LRSV
Mycolicibacter_sinensis__strai      ----------------------------------------------LRPV
Mycolicibacterium_aromaticivor      ----------------------------------------------LRPV
Mycolicibacterium_confluentis       ----------------------------------------------LRPL
Mycolicibacterium_rhodesiae__s      ----------------------------------------------LRPV
Mycolicibacterium_rutilum           ----------------------------------------------LRPV
Mycolicibacterium_cosmeticum        ----------------------------------------------LRPV
Mycolicibacterium_diernhoferi       ----------------------------------------------LRPV
Mycolicibacterium_gilvum__stra      ----------------------------------------------LRPL
Mycolicibacterium_smegmatis__s      ----------------------------------------------LRPV
Mycolicibacterium_doricum           ----------------------------------------------LRPV
Mycolicibacterium_insubricum        ----------------------------------------------LRPL
Mycolicibacterium_fallax__Myco      ----------------------------------------------LRQV
Amycolatopsis_sacchari              ----------------------------------------------PRTL
Yuhushiella_deserti                 ----------------------------------------------PRTL
Saccharomonospora_marina_XMU15      ----------------------------------------------HRTP
Amycolatopsis_saalfeldensis         ----------------------------------------------PRTV
Saccharomonospora_xinjiangensi      ----------------------------------------------HRAP
Haloechinothrix_alba                ----------------------------------------------PRTL
Actinosynnema_mirum__strain_AT      ----------------------------------------------VRSL
Lentzea_albida                      ----------------------------------------------LRTV
Kibdelosporangium_phytohabitan      ----------------------------------------------LRTV
Kibdelosporangium_aridum            ----------------------------------------------LRTV
Kutzneria_albida_DSM_43870          ----------------------------------------------LRTV
Actinoalloteichus_hoggarensis       ----------------------------------------------LRTV
Streptoalloteichus_hindustanus      ----------------------------------------------LRTV
Allokutzneria_albata                ----------------------------------------------LRTV
Alloactinosynnema_iranicum          ----------------------------------------------LRTV
Actinokineospora_bangkokensis       ----------------------------------------------LRTV
Saccharopolyspora_erythraea__s      ----------------------------------------------LRTV
Actinopolyspora_xinjiangensis       ----------------------------------------------LRTV
Pseudonocardia_oroxyli              ----------------------------------------------LRPV
Pseudonocardia_ammonioxydans        ----------------------------------------------LRPI
Pseudonocardia_autotrophica__A      ----------------------------------------------LRPL
Pseudonocardia_thermophila          ----------------------------------------------LRTA
Pseudonocardia_dioxanivorans__      ----------------------------------------------LRTV
Gordonia_araii_NBRC_100433          -----------------------------------------------HQL
Gordonia_effusa_NBRC_100432         ----------------------------------------------RRRL
Gordonia_sputi_NBRC_100414          ----------------------------------------------RRRL
Gordonia_polyisoprenivorans__s      ----------------------------------------------RRRL
Gordonia_soli_NBRC_108243           ----------------------------------------------HRRL
Gordonia_rhizosphera_NBRC_1606      ----------------------------------------------RRRL
Gordonia_bronchialis__strain_A      ----------------------------------------------RRRL
Gordonia_westfalica                 ----------------------------------------------RRRL
Williamsia_sterculiae               ----------------------------------------------LQSV
Gordonia_amarae_NBRC_15530          ----------------------------------------------RRRL
Mycobacteroides_abscessus__str      -------------------------------------------------L
Rhodococcus_kyotonensis             ----------------------------------------------LRGL
Rhodococcus_fascians_D188           ----------------------------------------------LRGL
Rhodococcus_hoagii__strain_103      -----------------------------------------------RGL
Rhodococcus_triatomae               ----------------------------------------------LRGL
Rhodococcus_triatomae_BKS_15-1      ----------------------------------------------LRGL
Rhodococcus_pyridinivorans_SB3      ----------------------------------------------LRYL
Nocardia_terpenica                  ----------------------------------------------LRGL
Nocardia_nova_SH22a                 ----------------------------------------------LRGL
Nocardia_seriolae                   ----------------------------------------------LRGL
Nocardia_mangyaensis                ----------------------------------------------LRGL
Nocardia_brasiliensis_ATCC_700      ----------------------------------------------LRGL
Nocardia_cyriacigeorgica__stra      ----------------------------------------------LRGL
Hoyosella_subflava__strain_DSM      ----------------------------------------------RPAL
Tsukamurella_paurometabola__st      ----------------------------------------------LRSI
Dietzia_maris                       ----------------------------------------------RSVS
Dietzia_timorensis                  ----------------------------------------------GIAD
Nakamurella_multipartita__stra      -----------------------------------------------RPL
Nakamurella_panacisegetis           -----------------------------------------------RPL
Segniliparus_rotundus__strain_      ----------------------------------------------LRAV
Gordonia_malaquae_NBRC_108250       ----------------------------------------------RRSV
Gordonia_sihwensis_NBRC_108236      ----------------------------------------------RRPT
Gordonia_hirsuta_DSM_44140_=_N      ----------------------------------------------RRTR
Jatrophihabitans_endophyticus       ----------------------------------------------APQP
Geodermatophilus_nigrescens         ------------------------------------------------VV
Geodermatophilus_saharensis         ------------------------------------------------VV
Blastococcus_endophyticus           ------------------------------------------------VV
Geodermatophilus_africanus          ------------------------------------------------VV
Blastococcus_saxobsidens__stra      ------------------------------------------------VV
Modestobacter_marinus               ------------------------------------------------VV
Modestobacter_caceresii             ------------------------------------------------VV
Klenkia_soli                        ------------------------------------------------VV
Frankia_symbiont_subsp._Datisc      ----------------------------------------------APPP
Frankia_alni__strain_ACN14a_        ----------------------------------------------APPP
Frankia_casuarinae__strain_DSM      ----------------------------------------------PVPA
Frankia_inefficax__strain_DSM_      ----------------------------------------------APAA
Glycomyces_harbinensis              ------------------------------------------------PK
Stackebrandtia_nassauensis__st      ------------------------------------------------SD
Micromonospora_carbonacea           ----------------------------------------------QEPA
Cryptosporangium_aurantiacum        ----------------------------------------------G-PD
Cryptosporangium_arvum_DSM_447      ----------------------------------------------G-PD
Acidothermus_cellulolyticus__s      ----------------------------------------------QSAT
Streptomyces_xiamenensis            ----------------------------------------------D---
Streptomyces_qinglanensis           ----------------------------------------------D---
Streptomyces_tsukubensis__stra      ----------------------------------------------DTIA
Streptomyces_gilvigriseus           ----------------------------------------------E---
Streptomyces_thermoautotrophic      ----------------------------------------------P---
Catenulispora_acidiphila__stra      ----------------------------------------------A-IA
Nocardiopsis_sinuspersici           -----------------------------------------------VPS
Nocardiopsis_dassonvillei__str      ----------------------------------------------PVSS
Nocardiopsis_alba__strain_ATCC      ----------------------------------------------VVSP
Nocardiopsis_flavescens             -----------------------------------------------LPS
Thermobifida_cellulosilytica_T      ----------------------------------------------RPAA
Marinactinospora_thermotoleran      ----------------------------------------------DLGP
Streptomonospora_alba               ----------------------------------------------DLGP
Nonomuraea_maritima                 ----------------------------------------------EPTT
Thermostaphylospora_chromogena      ----------------------------------------------DDT-
Sinosporangium_album                ----------------------------------------------PDT-
Streptosporangium_roseum__stra      ----------------------------------------------EDS-
Streptosporangium_subroseum         ----------------------------------------------EDS-
Planomonospora_sphaerica            ----------------------------------------------EDT-
Thermobispora_bispora__strain_      ----------------------------------------------PEEE
Microbispora_rosea                  ----------------------------------------------RDD-
Nonomuraea_jiangxiensis             ----------------------------------------------AVED
Actinomadura_madurae                ----------------------------------------------DET-
Actinomadura_mexicana               ----------------------------------------------DDG-
Actinomadura_meyerae                ----------------------------------------------DDA-
Thermomonospora_curvata__strai      ----------------------------------------------GDGE
Nonomuraea_pusilla                  ----------------------------------------------VEDS
Aeromicrobium_choanae               --------------------------------------------------
Aeromicrobium_marinum_DSM_1527      --------------------------------------------------
Kribbella_flavida__strain_DSM_      ----------------------------------------------QQSE
Jiangella_alkaliphila               ----------------------------------------------DPEP
Actinopolymorpha_cephalotaxi        ----------------------------------------------PPPA
Tessaracoccus_bendigoensis_DSM      ----------------------------------------------G---
Tessaracoccus_flavescens            ----------------------------------------------G---
Tessaracoccus_lapidicaptus          ----------------------------------------------A---
Tessaracoccus_flavus                ----------------------------------------------G---
Pseudopropionibacterium_propio      ----------------------------------------------G---
Tessaracoccus_oleiagri              ----------------------------------------------G---
[Propionibacterium]_humerusii_      ----------------------------------------------APAE
Cutibacterium_granulosum_DSM_2      ----------------------------------------------ASRT
Propionibacterium_cyclohexanic      ----------------------------------------------APR-
Auraticoccus_monumenti              ----------------------------------------------S---
Raineyella_antarctica               ----------------------------------------------P---
Microlunatus_phosphovorus__str      ----------------------------------------------GAGT
Friedmanniella_luteola              ----------------------------------------------AAAG
Friedmanniella_flava                ----------------------------------------------PVAA
Friedmanniella_sagamiharensis       ----------------------------------------------PVAA
Microlunatus_soli                   ----------------------------------------------DSAG
Nocardioides_dokdonensis_FR143      --------------------------------------------------
Nocardioides_psychrotolerans        --------------------------------------------------
Nocardioides_lianchengensis         --------------------------------------------------
Nocardioides_exalbidus              --------------------------------------------------
Nocardioides_luteus                 --------------------------------------------------
Nocardioides_terrae                 --------------------------------------------------
Nocardioides_simplex__Arthroba      --------------------------------------------------
Marmoricola_scoriae                 ----------------------------------------------GAVA
Arthrobacter_crystallopoietes_      GRR-------------------------------------------LAAV
Arthrobacter_crystallopoietes       ARR-------------------------------------------LTAV
Arthrobacter_subterraneus           SRR-------------------------------------------LSAV
Arthrobacter_agilis                 SRR-------------------------------------------LSAV
Pseudarthrobacter_sulfonivoran      ARR-------------------------------------------LTAV
Pseudarthrobacter_chlorophenol      ARR-------------------------------------------LSAV
Arthrobacter_globiformis_NBRC_      ARR-------------------------------------------LSAV
Paenarthrobacter_aurescens__st      ARR-------------------------------------------LAAV
Arthrobacter_cupressi               ARR-------------------------------------------LSAV
Paeniglutamicibacter_gangotrie      ARR-------------------------------------------LTAV
Arthrobacter_rhombi                 NRR-------------------------------------------LTAV
Renibacterium_salmoninarum__st      SRR-------------------------------------------LTAV
Arthrobacter_alpinus1               ERR-------------------------------------------LSAV
Arthrobacter_alpinus2               ERR-------------------------------------------LSAV
Neomicrococcus_aestuarii            VRR-------------------------------------------LSAV
Arthrobacter_woluwensis             SRR-------------------------------------------LSAV
Tersicoccus_phoenicis               SRR-------------------------------------------LAAV
Sinomonas_humi                      PRR-------------------------------------------LSVV
Sinomonas_atrocyanea                RRR-------------------------------------------LAAV
Enteractinococcus_helveticum        STSTRGF---------------------------------------LTTV
Micrococcus_terreus                 GRR-------------------------------------------LAAV
Glutamicibacter_arilaitensis__      FRP-------------------------------------------ISAL
Nesterenkonia_jeotgali              DAQGSSGRR-------------------------------------RLSA
Micrococcus_luteus__strain_ATC      RAP---------------------------------------------AA
Rothia_dentocariosa__strain_AT      AAV---------------------------------------------AA
Rothia_mucilaginosa__strain_DY      DAV---------------------------------------------AA
Rothia_nasimurium                   GSP---------------------------------------------PA
Kocuria_flava                       VAA---------------------------------------------AL
Kocuria_polaris                     LGT---------------------------------------------GL
Kocuria_indica                      LGT---------------------------------------------AA
Kocuria_rhizophila__strain_ATC      LGT---------------------------------------------AA
Gardnerella_vaginalis__strain_      --------------------------------------------------
Gardnerella_vaginalis__strain_      GAYRDTVSINFPFNT----------------------------EELPGNS
Bifidobacterium_gallinarum          APAAESGYDDGFAVP----------------------------LNLPGDS
Bifidobacterium_adolescentis__      EGHAEKQVDQNFLAS----------------------------LNLPGDS
Bifidobacterium_biavatii_DSM_2      -ASLPTDEDDGFAIE----------------------------LNLPGDS
Bifidobacterium_subtile             ASDTDGELDDAFSIV----------------------------LGIPGDS
Bifidobacterium_saguini_DSM_23      --DDSKSAAKVLPT-----------------------------PDLPGDS
Bifidobacterium_reuteri_DSM_23      --DDSKAAARLLPG-----------------------------PELPGDS
Bifidobacterium_longum__strain      --PESATDSKLKPTI----------------------------PELPGDS
Bifidobacterium_bifidum__strai      --GTEGTPSEMLPA------------------------------TLPGDS
Bifidobacterium_thermophilum        ADDTKEDGPNFPI-S----------------------------LNIPGDS
Bifidobacterium_thermophilum_R      ASDDGDEGPNFPI-S----------------------------LNIPGDS
Bifidobacterium_tsurumiense         LMTSTERDAEFNVGS----------------------------VSIPGDS
Bifidobacterium_cuniculi            ---QDDADDEVLPRS----------------------------IDLPGNS
Bifidobacterium_choerinum           ---GDDVPDDAIPSS----------------------------ISLPGDS
Bifidobacterium_pseudolongum_P      ---QDAALNEALPNA----------------------------ANLPGDS
Bifidobacterium_mongoliense_DS      --RPDDAPTDGFLDR----------------------------VELPGDS
Bifidobacterium_bohemicum_DSM_      LKNGSELLDSNVATR---DEFEPTTP--------------AAPDRLPADT
Bifidobacterium_commune             LSDGTEHASSNQVKRHPEDNIEAAAQPKSTSSNDTTGTELGANNRLPGDS
Bifidobacterium_callitrichos_D      DVDGRRPDLTPIIAEN--------------------------MTSAAGMS
Bifidobacterium_stellenboschen      EPDASAAASGVAGAPS--------------------------ITRPAGAQ
Bifidobacterium_bombi_DSM_1970      --QSDGEGSTRAPAS-----------------------------SQDESN
Bifidobacterium_asteroides__st      ---EDGHG-QERPALD--------------------------QGP-----
Bifidobacterium_coryneforme         ---TDLLGNMSSPTQT--------------------------QQADPEQV
Bifidobacterium_psychraerophil      ---QDILPSSMRQALSG-------------------------RGPVPYDW
Bifidobacterium_magnum              --------------------------------------------PDNGAD
Bifidobacterium_gallicum_DSM_2      --DDDLTLQEAVSSS-----------------------------PLPGDS
Cnuibacter_physcomitrellae          VG-PDAPA---------------------------------------DER
Herbiconiux_ginsengi                VSTPAEAG---------------------------------------DER
Mycetocola_reblochoni_REB411        VS-TEAAE---------------------------------------TES
Mycetocola_miduiensis               VEREDAHP--------------------------------------DDSR
Okibacterium_fritillariae           VERESSSP--------------------------------------DDSR
Microbacterium_humi                 VEADAAPPREP--------------------------------AVHDESR
Plantibacter_flavus                 VDTD-DSP--------------------------------------DTSR
Leifsonia_xyli_subsp._cynodont      VLPDEGEP--------------------------------------DTSR
Leifsonia_xyli                      VLPHEGEP--------------------------------------DTSR
Agromyces_aureus                    VGPDT-----------------------------------------EESR
Microterricola_viridarii            VGHDTTI---------------------------------------DESR
Cryobacterium_flavum                VGSETSAA--------------------------------------DVSR
Cryobacterium_roopkundense          VGSETSNS--------------------------------------DVSR
Cryobacterium_arcticum              VGAETSLA--------------------------------------DVSR
Agromyces_flavus                    VAPDD-----------------------------------------EQSR
Leifsonia_rubra_CMS_76R             VAPVDGTP--------------------------------------DAAR
Rathayibacter_tritici               VIPAAVD--------------------------------------ELATR
Clavibacter_michiganensis_subs      LPPEAPDTHQ----------------------------------EDGVTR
Microbacterium_trichothecenoly      LDAVP---------------------------------------PKDDSR
Microbacterium_testaceum__stra      LDSPL---------------------------------------PKDESR
Microbacterium_aurum                LDASP---------------------------------------LKDSSR
Microbacterium_ginsengisoli         LEIPG---------------------------------------IKDDSR
Microbacterium_maritypicum_MF1      VDAERITSP-----------------------------------YKDESR
Microbacterium_azadirachtae         LDKDR-SSP-----------------------------------YKDETR
Microbacterium_sediminis            LDVPT----------------------------------------KDDTR
Microbacterium_mangrovi             LEVPLPAAD-----------------------------------APAPAP
Curtobacterium_flaccumfaciens_      VEFEQQDD--------------------------------------DGTR
Agrococcus_jejuensis                VDHGQQQAPV----EPEAVEPTPAQAPS-QAPQPTKP-----QPRVEGER
Agrococcus_baldri                   IDRQQRPAAP----DAAATAPDSAPTPTDDAPPIAQR-----AAQRDTGR
Agrococcus_casei_LMG_22410          VAAQEPQSPAPQEAKPEAAAEPAASAAKTEAPEQPQ------QTRQRPQR
Leucobacter_komagatae               VDNEQNERR-------------------------------------EPET
Rhodoluna_lacicola                  VEQSYASES-------------------------------------NATV
Tropheryma_whipplei__strain_Tw      ----------------------------------------------FPKE
Alloscardovia_macacae               ---------------------------------------------VDKEL
                                                                                      

Cellulomonas_fimi__strain_ATCC      VARRHLAAVR---------DVVFDFRDGDL----TASAEPA---------
Cellulomonas_flavigena__strain      VSRRHLAAVR---------DVVFDLA--------AVDAVPE---------
Cellulomonas_gilvus__strain_AT      VARRHLAAVR---------DVVFDFDSVATGTAPAVSADDT---------
Cellulomonas_marina                 LGRRHLAAVR---------DVVFDLPAGGIP---AGDGTPH---------
Cellulomonas_carbonis_T26           IPRRHLAAVP---------GAEVDVDAALRPLLASVDLSPAP--------
Cellulomonas_bogoriensis_69B4_      IPRRHLAAVP---------MGDADVDAALRPLLAQIDPAPA---------
Sanguibacter_marinus                VPRRHLSPVR---------SRVFDIEATPFA---APEPAPEH--------
Sanguibacter_keddieii__strain_      IPRRHLASVR---------SSVYDLDSDGSVR-PVLDAVDL---------
Sanguibacter_gelidistatuariae       IPRRHLASVR---------ASVFDVEADGSIR-PVLDAIDARL-------
Haloactinobacterium_album           GPRRHLSAVRG-------GSPVYDIEATDDVDIT--GSLH----------
Beutenbergia_cavernae__strain_      GPRRHLSAVR---------ARLYDVEADADISSPRISSQHPSL-------
Jonesia_denitrificans__strain_      TPGRHLSAVG---------AEVFDVEAFQQPR------------------
Krasilnikoviella_flava              PDVLGVPSM----SGR----------------------------------
Isoptericola_variabilis__strai      PEMVGVPSI----TSRSHA-------------------------------
Isoptericola_dokdonensis_DS-3       PEILGVP------AGR----------------------------------
Xylanimonas_cellulosilytica__s      PEVRGVPSL----AAR----------------------------------
Cellulosimicrobium_cellulans__      PTPGAVAVFDVDATARGGR-------------------------------
Actinomyces_nasicola                RARRHVRSFE---PDE----------------------------------
Actinomyces_ruminicola              QDSAAPGASSAT-------------VPASP--------------------
Actinomyces_urogenitalis_DSM_1      QDS---GARSAS-------------ARASQ--------------------
Actinomyces_johnsonii_F0542         QDSKAPGASATA-------------PSAQSGRSPATAGSPGTS-------
Actinomyces_radicidentis            QDSEAPGASAQER---------ASLGPVPAEEPPAPAPEAADL-------
Actinomyces_graevenitzii_C83        QDSKAPGANANP--------------------------------------
Actinomyces_hordeovulneris          --------------------------------------------------
Actinomyces_marimammalium           QPSPVVTPLPRR--------------------------------------
Gleimia_coleocanis_DSM_15436        -AAPQVVAMP----------------------------------------
Mobiluncus_curtisii__strain_AT      RGHFRFGSAPET--------------------------------------
Schaalia_turicensis_ACS-279-V-      AAS-IFTPLQPN--------------------------------------
Schaalia_cardiffensis_F0333         AAS-IFTPLPPS--------------------------------------
Schaalia_odontolytica_ATCC_179      TAS-IFTPLPRN--------------------------------------
Actinomyces_hongkongensis           AATSIFASMTR---------------------------------------
Schaalia_radingae                   PVSAVFTPLHP---------------------------------------
Arcanobacterium_phocae              LNTPT------------------VDEEHER--------------------
Arcanobacterium_haemolyticum__      LETSSKPALV--------PAADAVNEEYEPQPA-----------------
Trueperella_bernardiae              PNTPA--------------------AEPEQ--------------------
Actinotignum_schaalii               DHTPAVVPG----------SADPVFSGTTTP-------------------
Actinobaculum_suis                  ANTPPVDTGTLYTFPQTSSTPATTYGGPGQPPAPEVPGIRAEE-------
Brevibacterium_mcbrellneri_ATC      GSVFN--------------------VEADHTQ------------------
Brevibacterium_yomogidense          GSGSERRL-----------SAGDPLPPASPRS------------------
Brevibacterium_casei_S18            SSNGERRRTTEEIETPP----AEAEVASRSQE------------------
Brevibacterium_linens               GSGAERQRNTEEVDVLPRTDQSSASIASDGPV------------------
Brachybacterium_muris_UCD-AY4       ARLVSVKSSVYDLEADGSFDEG-AGRPR----------------------
Brachybacterium_faecium__strai      GRLQAVKSSVYDLEADGSLEGGPAPRAR----------------------
Brachybacterium_phenoliresiste      ARLTAIKRSVYDIEADGSFEET-AARTRPRPLAWRPRPEPSVE-------
Brachybacterium_nesterenkovii       VRLAAVRGRVYDVEADGGVQHP-APADD----------------------
Dermabacter_vaginalis               TRFKTQRANVFNIEESTANPSSEPPAASSPISE-----------------
Kytococcus_aerolatus                --------------------------------------------------
Kytococcus_sedentarius__strain      --------------------------------------------------
Serinicoccus_chungangensis          AGHPLLAGHHGEDEAAADLMATMRERRQ----------------------
Kineococcus_radiotolerans__str      SEP-----------------------------------------------
Tetrasphaera_jenkinsii_Ben_74       TPPRFTGEVVYDVDAAGGVVAGDLGIDE----------------------
Knoellia_sinensis_KCTC_19936        IPTPHVATNANRASAVFDVEAAGGVKE-----------------------
Knoellia_subterranea_KCTC_1993      IPTPHVATNANRASAVFDVEAEGGVAEGRSRGGSTRRTNQQSASGSTSDS
Knoellia_flava_TL1                  IPTPHVATTANATSAVFDVEAEGGVEE-----------------------
Knoellia_aerolata_DSM_18566         IPTPHVASSANPANAVFDLEAEGGVDA-----------------------
Tetrasphaera_elongata_Lp2           LPTPHVAEGG-RTEEVFDVTAP--VRG-----------------------
Intrasporangium_oryzae_NRRL_B-      IPAPHLAG-HASPSDVYDVEAEGGIGS-----------------------
Intrasporangium_calvum__strain      IPAPHLAA-LAGSRHVYDVEAEGGISP-----------------------
Intrasporangium_chromatireduce      IPAPHLR--EARPTEVYDVEAEGGVAA-----------------------
Phycicoccus_dokdonensis             LPAPHLVSAPVRSTTVYDVEAEGGVGS-----------------------
Phycicoccus_cremeus                 IPAPHLVATPVRATTVYDVEAEGGVAA-----------------------
Janibacter_hoylei_PVAS-1            P-AGPVPTTVHRPTAVFDVEVEETKVER----------------------
Janibacter_indicus                  PQAGPVPTPVHRPTAVFDVEVEETKAER----------------------
Janibacter_melonis                  A-ESAVPTP-HRPTAVFDVEAQE---------------------------
Austwickia_chelonae_NBRC_10520      DRVPTTQPLPITPSQVRSRSSED-----------------------ESGP
Kineosphaera_limosa_NBRC_10034      GRDPVAGHQEHRPERATGASRGETLQADRARRDVYQQVGHEQVLYRQGSA
Mobilicoccus_pelagius_NBRC_104      PHVAPFAPEHERRHPEHTGDVEADLMATLRSTSRARNRRRGQRRAHSGAT
Corynebacterium_oculi               ------RLT-----------------------------------------
Corynebacterium_spheniscorum        SAVGRERLENFGREDDANTEAPTGVGPAHKNGLRALSN------------
Corynebacterium_otitidis_ATCC_      TPIGRGRRGEQDLEDTR---------------------------------
Corynebacterium_atypicum            RPVGRPRPVEPLNFSDPG--------------------------------
Corynebacterium_frankenforsten      TPLDGG--AADQDFDD----------------------------------
Corynebacterium_kutscheri           SSLSHQDQVAGIDALIGTR---------------PYSI------------
Corynebacterium_vitaeruminis_D      SAVGHRGEASGLDALIGDE---------------EEDV------------
Corynebacterium_pseudotubercul      SPVGRPRAVDVFENTQDFEPTKEKHA--------ESDI------------
Corynebacterium_epidermidicani      ATIT----------------------------------------------
Corynebacterium_aquilae_DSM_44      SRAGRGNLGVVNDDLTAPTTGEE-----------ETST------------
Corynebacterium_mustelae            TAVTSPIPVVRDE-------------------------------------
Corynebacterium_matruchotii_AT      SAITSPIPVVTDDMI-----------------------------------
Corynebacterium_durum_F0235         SRVPTTPSVEDTR-------------------------------------
Corynebacterium_accolens_ATCC_      TSLGSG-RYDEAIDG-----------------------------------
Corynebacterium_flavescens          TSIGRGERYEEAFDG-----------------------------------
Corynebacterium_camporealensis      TSVGRGERYDEAIDG-----------------------------------
Corynebacterium_simulans            TSVGRGERYDKAIDG-----------------------------------
Corynebacterium_singulare           TSVGRGERYDEAIDGRGQFDEHEDIESAR---------------------
Corynebacterium_marinum_DSM_44      TSVGRGNRY-----------------------------------------
Corynebacterium_pollutisoli         TSVGRGSRYADTRPGPDNG-------------------------------
Corynebacterium_testudinoris        TSVGRGNRY-----------------------------------------
Corynebacterium_halotolerans_Y      TSVGRGARYAEDLDEDYED-------------------------------
Corynebacterium_phocae              TSVGKRADTAGARRFEALDAREDSHDTA----------------------
Corynebacterium_casei_LMG_S-19      TSIGRGSRYDEAIDGPASADGRPRLAPV----------------------
Corynebacterium_callunae_DSM_2      TSISHNDDVE----------------------------------------
Corynebacterium_deserti_GIMN1.      TSIGSRDDRD----------------------------------------
Corynebacterium_coyleae             SAV-----------------------------------------------
Corynebacterium_ureicelerivora      SAV-----------------------------------------------
Corynebacterium_riegelii            SLD-----------------------------------------------
Corynebacterium_mycetoides          TAV-----------------------------------------------
Corynebacterium_lipophiloflavu      STV-----------------------------------------------
Corynebacterium_imitans             TAV-----------------------------------------------
Corynebacterium_cystitidis_DSM      TAVG----------------------------------------------
Corynebacterium_tuscaniense_DN      SAV--------------AVN------------------------------
Corynebacterium_genitalium_ATC      SSVGHPVYNAPADLTEPTVDPRGYRDHRDY--------------------
Corynebacterium_appendicis_CIP      SAHN-----------SYAPGP-----------------------------
Corynebacterium_doosanense_CAU      TSISRG-----------TRYEEAMPAHQLR--------------------
Corynebacterium_maris_DSM_4519      TSVGRGERYEESHRQ-----------------------------------
Corynebacterium_uterequi            TSIGRGVR------------------------------------------
Corynebacterium_argentoratense      SVHRPRPSAEDTQEMD----------------------------------
Corynebacterium_sphenisci_DSM_      SAVAEGA---RAPAP-----------------------------------
Corynebacterium_freneyi_DNF004      ASVEDAAPGLRPAPP-----------------------------------
Corynebacterium_lactis_RW2-5        APQQAET--ELEKAP-----------------------------------
Corynebacterium_jeikeium            APQANRA--ADTADT-----------------------------------
Corynebacterium_kroppenstedtii      SRTRGQGGSARFSSA-----------------------------------
Corynebacterium_terpenotabidum      SPVLGEDAG-----------------------------------------
Corynebacterium_variabile__str      SAPAVEDE------------------------------------------
Corynebacterium_glyciniphilum_      SPVVPTSRQ-----------------------------------------
Corynebacterium_jeikeium__stra      SPVTPLLH---PTQAP----------------------------------
Corynebacterium_resistens__str      AAVTPLRWNDDPGAGG----------------------------------
Corynebacterium_urealyticum__s      TPLHPVDN----AESG----------------------------------
Corynebacterium_glucuronolytic      SYD-----------------------------------------------
Corynebacterium_pyruviciproduc      SDD-----------------------------------------------
Mycobacterium_szulgai               APVAHLSFDA----------------------------------------
Mycobacterium_parmense              ARVAHVDFEAG---------------------------------------
Mycobacterium_conspicuum            APVARLAFETP---------------------------------------
Mycolicibacillus_trivialis          APVAQLDFD-----------------------------------------
Mycolicibacillus_koreensis          APVAQLNFDES---------------------------------------
Mycobacterium_noviomagense          APVAQLDFD-----------------------------------------
Mycolicibacter_sinensis__strai      ATVAELDFE-----------------------------------------
Mycolicibacterium_aromaticivor      AVVAQLEFEEQ---------------------------------------
Mycolicibacterium_confluentis       APVAQLDFDEP---------------------------------------
Mycolicibacterium_rhodesiae__s      AAVPQLELEDMP--------------------------------------
Mycolicibacterium_rutilum           AALPEPAPEPVAE-------------------------------------
Mycolicibacterium_cosmeticum        APVAQLDFEPA---------------------------------------
Mycolicibacterium_diernhoferi       AAVAQLDFDVAPVAQPPAQAPVHPSQVQIP--------------------
Mycolicibacterium_gilvum__stra      APVAQLALGEP---------------------------------------
Mycolicibacterium_smegmatis__s      AAVPQLEFEAP---------------------------------------
Mycolicibacterium_doricum           APLAQLDFDAP---------------------------------------
Mycolicibacterium_insubricum        AAVAQLDFR-ATPAP-----------------------------------
Mycolicibacterium_fallax__Myco      APIAQLGLPPAEPRP-----------------------------------
Amycolatopsis_sacchari              RAVE------------PEPLVEQSPEPE----------------------
Yuhushiella_deserti                 RAIGGATGGATGAPASAQPTLEEGAEPDGD---GTV--------------
Saccharomonospora_marina_XMU15      RAVEVKADEPAEQAEAEQPVLDERPSAK-------V--------------
Amycolatopsis_saalfeldensis         RALEPAR------DTAVQPTLDSADEERAVTDEVRV--------------
Saccharomonospora_xinjiangensi      RAVGQRD-------DVQRDTGEVADLPSRVG--ATV--------------
Haloechinothrix_alba                RPVEPIS-AARTAPVTEQPTLDADGDADGESYHAHN--------------
Actinosynnema_mirum__strain_AT      RAVTHLARAALDVE------------------------------------
Lentzea_albida                      RPVTQLARQALEATPVLPPIPVME--------------------------
Kibdelosporangium_phytohabitan      RPVTELARQALAVEAPQRPQPAQEPAHAEPAPEP----------VPQAQ-
Kibdelosporangium_aridum            RPVTELARQALAVEAPPRPDPAASTPASAPAPAPPAPASTSTPASASAS-
Kutzneria_albida_DSM_43870          RPVTELARQALELEHTDLGQHPADH-AVPAAEPQVA--------------
Actinoalloteichus_hoggarensis       RPVTQLARQALDNPYEDTTIIPAIADEEPAVEEHVA--------------
Streptoalloteichus_hindustanus      RPVTPLARQALR-VEEDAADGPAAEDAPTAAPPQAP--------------
Allokutzneria_albata                RPVTQLARQALELDESHGPLEQSLLPPATSPADAEP--------------
Alloactinosynnema_iranicum          RPVTELAQAALNLD-HHLPVTAPEPDPEIEAVFAPP--------------
Actinokineospora_bangkokensis       RPVTELAQAAINLETTDVEPAAHEPYPASPVAAELP--------------
Saccharopolyspora_erythraea__s      RPVTELAREALELDQQ----------SGAERAEPAPP-------------
Actinopolyspora_xinjiangensis       RPVTELAREALELDHSESEDAEAEPTAGGETATPLLG-------------
Pseudonocardia_oroxyli              GPVIDMARTEEA---EAPAAEAEQASESVPAAVNGGAP------------
Pseudonocardia_ammonioxydans        GAVVDIARDDSARDEEQEPAPSEPATAAPARAVAGGQAPPPTESWAGRGA
Pseudonocardia_autotrophica__A      GSVVDLARDDEP-------VHDHTTEAAPARAVAGGQAHPSADSWAGRG-
Pseudonocardia_thermophila          -AVIDMA-RPGAD-----GPGTGHDEVRVVG-------------------
Pseudonocardia_dioxanivorans__      GPVIELGGRPDDE-----EPLHEPAEPEIVRAAVGAPLRERPIP------
Gordonia_araii_NBRC_100433          QPVADP--------------------------------------------
Gordonia_effusa_NBRC_100432         APVSVPQMSRPAHSRT----------------------------------
Gordonia_sputi_NBRC_100414          IPVSTP-TITPA--------------------------------------
Gordonia_polyisoprenivorans__s      TPVATP-VITPVPAPVVD--------------------------------
Gordonia_soli_NBRC_108243           TPVAAPPELAVHVET-----------------------------------
Gordonia_rhizosphera_NBRC_1606      TPVATP-DLSPQDDTPVGG-------------------------------
Gordonia_bronchialis__strain_A      TPVATP-ELSPTLDVT----------------------------------
Gordonia_westfalica                 TPVATP-EIA--VDTT----------------------------------
Williamsia_sterculiae               AAVAPLRAESTPDHP-----------------------------------
Gordonia_amarae_NBRC_15530          SPVVVDPSGSAVAPSIEDRPQQ----------------------------
Mycobacteroides_abscessus__str      RPVAAVSPLLPEPEP-----------------------------------
Rhodococcus_kyotonensis             APVRALE-------------------------------------------
Rhodococcus_fascians_D188           APVRALT-------------------------------------------
Rhodococcus_hoagii__strain_103      APVPTNP-------------------------------------------
Rhodococcus_triatomae               SAVAG---------------------------------------------
Rhodococcus_triatomae_BKS_15-1      APLALDA-------------------------------------------
Rhodococcus_pyridinivorans_SB3      TPVYS---------------------------------------------
Nocardia_terpenica                  ATILP-------EPSAEP--AP---VEP---TPAAP--------------
Nocardia_nova_SH22a                 ATILP-------ESAPEPVVEP---VPS---TPVQA--------------
Nocardia_seriolae                   ATILPDQNDIAVEEAPAPAPAP---REERVEYDSAP--------------
Nocardia_mangyaensis                ATILPAP-----VETPAPVIEAPVPVEPRPREQVAPTAR-----------
Nocardia_brasiliensis_ATCC_700      ATILPAE-----AETPEPQPEP--VAEPRP-APAAPPTR-----------
Nocardia_cyriacigeorgica__stra      ATILPEE-----PEAPAP-VEP--PAEPRESAALAP--------------
Hoyosella_subflava__strain_DSM      SPVTP---------------------------------------------
Tsukamurella_paurometabola__st      ERSTPVD-------------------------------------------
Dietzia_maris                       APPP-------------LPPGPPPI--RAVP--PPASVTP----------
Dietzia_timorensis                  EPDAGFEADGGRAWPRSFPASVTGIGGRRVPHDPSSQATPY---------
Nakamurella_multipartita__stra      RTIAEPTAGAALADSSAFDALFGEPVRSAVAGTGGAG-------------
Nakamurella_panacisegetis           RPVRPDTVPTVLIDPTVPTEPS-RPVDTAPRSGHPAG-------------
Segniliparus_rotundus__strain_      APQKPTPPKN----------------------------------------
Gordonia_malaquae_NBRC_108250       MAAVPAPAPR-PQREVM---------------------------------
Gordonia_sihwensis_NBRC_108236      VQAVPKP----PAHEVA---------------------------------
Gordonia_hirsuta_DSM_44140_=_N      LTAVPTPVPADSRGEVR---------------------------------
Jatrophihabitans_endophyticus       ERPALAAAPPLAPGIVAFPPMPDALTG-----------------------
Geodermatophilus_nigrescens         PG------------------------------------------------
Geodermatophilus_saharensis         PG------------------------------------------------
Blastococcus_endophyticus           PD------------------------------------------------
Geodermatophilus_africanus          PH------------------------------------------------
Blastococcus_saxobsidens__stra      PE------------------------------------------------
Modestobacter_marinus               PD------------------------------------------------
Modestobacter_caceresii             PD------------------------------------------------
Klenkia_soli                        PD------------------------------------------------
Frankia_symbiont_subsp._Datisc      PP----QPVFARPAAPALTLVQES--------------------------
Frankia_alni__strain_ACN14a_        PP----APPVLRAAGPALTLVSDQGLP-----------------------
Frankia_casuarinae__strain_DSM      PSSVPSSSAALRAAGPALTLVHDQGIP-----------------------
Frankia_inefficax__strain_DSM_      PA-----PAPARQGPPALTLVPEPTAGQPGPSRPAPGYSGDQRPRYAQPA
Glycomyces_harbinensis              EPISDTGMRAG-------DPVRPSRDPMHGLREQD---------------
Stackebrandtia_nassauensis__st      SEVASARTPS--------PSARPSRDPLYGVTRRDTQQ------------
Micromonospora_carbonacea           PERGGHALPGP-------SRGEPSRG-GHGLPAAAG--------------
Cryptosporangium_aurantiacum        EQMLAFGLPAGKLPDDADPKEGPVVPALSMLRRRDERRREEPVAAP----
Cryptosporangium_arvum_DSM_447      EQMLAFGVQPGKLPEDADPKEGPVVPALSMLRRRDERRREEPVAVAS---
Acidothermus_cellulolyticus__s      VHRLMRVVPTP-----------DDVDPLHPRGTTES--------------
Streptomyces_xiamenensis            -PPEPSTPFVPR--------------------------------------
Streptomyces_qinglanensis           -TPEPSFPFVPR--------------------------------------
Streptomyces_tsukubensis__stra      -AHEASVPFVPR--------------------------------------
Streptomyces_gilvigriseus           -RPEPSFPFVPR--------------------------------------
Streptomyces_thermoautotrophic      -RPEPTFPFVPR--------------------------------------
Catenulispora_acidiphila__stra      -AAEPMFPFVAASVLS----------------------------------
Nocardiopsis_sinuspersici           -PGANVTPFAP---------------------------------------
Nocardiopsis_dassonvillei__str      -PGATVTPFAP---------------------------------------
Nocardiopsis_alba__strain_ATCC      EPGANVTPFAP---------------------------------------
Nocardiopsis_flavescens             -PTANVTPFAP---------------------------------------
Thermobifida_cellulosilytica_T      SPGATVTPFAP---------------------------------------
Marinactinospora_thermotoleran      -GSANVTPFVP---------------------------------------
Streptomonospora_alba               -GSANVTPFVP---------------------------------------
Nonomuraea_maritima                 VEDTTVTPFAPRVAKLQPVPPLASEAVQFPSVVRREPEEPAVGYTPSPAP
Thermostaphylospora_chromogena      ----TVRPFVPR--------------------------------------
Sinosporangium_album                ----TVTPFVPR--------------------------------------
Streptosporangium_roseum__stra      ----IVTPFVPR--------------------------------------
Streptosporangium_subroseum         ----TVTPFVPR--------------------------------------
Planomonospora_sphaerica            ----TVTPFVPRV-------------------------------------
Thermobispora_bispora__strain_      --TATIRPFLPRI-------------------------------------
Microbispora_rosea                  ---ATVRPFVPRL-------------------------------------
Nonomuraea_jiangxiensis             ---TTVTPFAPR--------------------------------------
Actinomadura_madurae                -LSDTVTPLVPRRPAMKVVSSDRD--------------------------
Actinomadura_mexicana               -LSDTVTPLVPRRPAMKVVSSDRDA------------------------P
Actinomadura_meyerae                -LSDTVTPLVPRRPAMKVVGGDRD--------------------------
Thermomonospora_curvata__strai      DSSDTVTPLVPRRPTMKVVSDPRE--------------------------
Nonomuraea_pusilla                  ----TVTPFTPR--------------------------------------
Aeromicrobium_choanae               -------------------DQHDMALADLVT-------------------
Aeromicrobium_marinum_DSM_1527      -------------------DSSDMAIADAVR-------------------
Kribbella_flavida__strain_DSM_      RRLTAVADIDLSLAPDHGADSYEAGFEDTVNLTR----------------
Jiangella_alkaliphila               DVPAG-----PARLSVVGSDPRPAAASPSAD-DE----------------
Actinopolymorpha_cephalotaxi        APAAP-----EPAAEPLSREAHRLRLAPPPAEAR----------------
Tessaracoccus_bendigoensis_DSM      -----APP-EEENTVDFN---DELALVRAVSQP-----------------
Tessaracoccus_flavescens            -----ARP-EEENTVDFD---DELALVRAVSQP-----------------
Tessaracoccus_lapidicaptus          -----DAPSEEENTVDFT---DEMALVRAVTQP-----------------
Tessaracoccus_flavus                -----AAP-EEENTVDFS---DELALVRATHET-----------------
Pseudopropionibacterium_propio      -----SKDPDNENTVDFD---DEFALVRATTQP-----------------
Tessaracoccus_oleiagri              -----APQ-EEEPTVDFD---DELALIRATSEKR----------------
[Propionibacterium]_humerusii_      PLPEGASDPDQEPTLDLN---DELAIVRAVSN------------------
Cutibacterium_granulosum_DSM_2      RETE---NPDEEPTVDLN---DELAIVRAVSESADRHFFAGL--------
[truncated: 765,002 more chars]
